# Supplementary material for: Tumor microenvironment evaluation promotes precise checkpoint immunotherapy of advanced gastric cancer
Source: J Immunother Cancer. 2021 Aug 10;9(8):e002467. doi: 10.1136/jitc-2021-002467 (PMC8356190; doi:10.1136/jitc-2021-002467)
Supplement: Supplementary data [file jitc-2021-002467supp001.xlsx]

## Sheet: overview
	Supplementary Tables
	Table S1: The patient cohorts used in this study
	Table S2: TMEscore in datasets treated with immmunotherapy
	Table S3: Patient characteristics and TME signature score of advanced gastric cancer treated with anti-PD-1 immmunotherapy
	Table S4: Evaluation of TME signatures and genes in multi-center mGC Cohort (N = 48)
	Table S5: Statistical significace of TMEscore signature genes in predicting response
	Table S6: Patient characteristics and TME signature score of TCGA-STAD and ACRG cohorts
	Table S7: Predictive value of biomarkers and pairwise comparison
	Table S8: TMEscore and virus infection of patients in TCGA PanCan cohort
	Table S9: Mutations associated with TME relevant signatures in TCGA-STAD cohort
	Table S10: Patient characteristics of ARID1A and PIK3CA mutation in TCGA-STAD cohort
	Table S11: Comparison of 11 pathway mutation counts in TCGA-STAD cohort
	Table S12: Mutation signatures associated with the TME and molecular subtype
	Table S13: TMEscore relevant metabolic signatures
	Table S14: Methylated gene associated with the TMEscore in TCGA-STAD cohort (Top 1000)

## Sheet: S1
Table S1: The patient cohorts used in this study
ICBs cohorts
No.	ProjectID	ICB_Type	Cancer_Type	No. of patients	Platform used	Data_type	Data usage
1	TCGA-SKCM	Mixed	Melanoma	73	Illumina HiSeq 2000 RNAseq	counts/TPM	Training
2	GSE78220	PD-1	Melanoma	28	Illumina HiSeq 2000 RNAseq	FPKM
3	GSE115821	PD-1	Melanoma	14	Illumina HiSeq 2000 RNAseq	counts/FPKM
4	GSE35640	MAGE-A3	Melanoma	65	Affymetrix-HGU-133 PLUS2	RMA normalized
5	IMvigor210	PD-L1	urothelial carcinomas	349	Illumina HiSeq 2000 RNAseq	couts/TPM
6	Snyder et al.	atezolizumab/PD-L1	urothelial carcinomas	25	Illumina HiSeq 4000 RNAseq	TPM
7	GSE63557	CTLA-4	Mouse: Melanoma	30	Affymetrix Mouse Gene 1.0 ST Array	RMA normalized	Validation
8	Kim cohort	pembrolizumab/PD-1	gastric cancer	45	Illumina HiSeq 2000 RNAseq	counts/TPM	Validation
9	Multi-center mGC chohort	Mixed	gastric cancer	48	NanoString	normalized by reference genes	Validation
Gastric cancer cohorts
No.	ProjectID	No. of patients	AJCC_stage	Mean age, [min, max]	Platform used
1	GSE62254 (ACRG)	300	I: 30; II: 97; III: 96; IV: 77;	64, [24, 86]	Affymetrix-HGU-133 PLUS2
2	GSE57303	70	I: 3; II: 9; III: 41; IV: 17;	60.7, [37, 79]	Affymetrix-HGU-133 PLUS2
3	GSE34942	56	I: 11; II: 11; III: 19; IV: 13; NA:2	69, [43, 85]	Affymetrix-HGU-133 PLUS2
4	GSE15459	191	I: 31; II: 29; III: 72; IV: 60;	64.4, [23, 92]	Affymetrix-HGU-133 PLUS2
5	GSE84437	431	I: 18; II: 206; III: 209	60.1, [27, 86]	Illumina HumanHT-12 V3.0 expression beadchip
6	TCGA-STAD	374	I: 52; II: 149; III: 132; IV: 25; NA:16	67, [35, 90]	Illumina RNAseq

## Sheet: S2
Table S2: TMEscore in datasets treated with immmunotherapy
ID	ID_sample	ProjectID	Platform	Tumor_type	binaryResponse	TMEscore
Pt1	GSM2069823	GSE78220	RNAseq	Melanoma	NR	-1.85743
Pt10	GSM2069831	GSE78220	RNAseq	Melanoma	NR	-0.640994
Pt12	GSM2069832	GSE78220	RNAseq	Melanoma	NR	0.134059
Pt14	GSM2069834	GSE78220	RNAseq	Melanoma	NR	1.52784
Pt20	GSM2069838	GSE78220	RNAseq	Melanoma	NR	6.08013
Pt22	GSM2069839	GSE78220	RNAseq	Melanoma	NR	2.23463
Pt23	GSM2069840	GSE78220	RNAseq	Melanoma	NR	2.80207
Pt25	GSM2069841	GSE78220	RNAseq	Melanoma	NR	0.906884
Pt29	GSM2069845	GSE78220	RNAseq	Melanoma	NR	-0.628405
Pt31	GSM2069846	GSE78220	RNAseq	Melanoma	NR	0.456971
Pt32	GSM2069847	GSE78220	RNAseq	Melanoma	NR	1.55631
Pt7	GSM2069828	GSE78220	RNAseq	Melanoma	NR	0.656053
Pt13	GSM2069833	GSE78220	RNAseq	Melanoma	R	3.1236
Pt15	GSM2069835	GSE78220	RNAseq	Melanoma	R	-0.945851
Pt19	GSM2069837	GSE78220	RNAseq	Melanoma	R	-2.82024
Pt2	GSM2069824	GSE78220	RNAseq	Melanoma	R	0.407115
Pt27B	GSM2069842	GSE78220	RNAseq	Melanoma	R	-0.835512
Pt28	GSM2069844	GSE78220	RNAseq	Melanoma	R	-1.04353
Pt35	GSM2069848	GSE78220	RNAseq	Melanoma	R	3.44801
Pt37	GSM2069849	GSE78220	RNAseq	Melanoma	R	-3.85127
Pt38	GSM2069850	GSE78220	RNAseq	Melanoma	R	1.62926
Pt4	GSM2069825	GSE78220	RNAseq	Melanoma	R	-4.57831
Pt5	GSM2069826	GSE78220	RNAseq	Melanoma	R	-2.7603
Pt6	GSM2069827	GSE78220	RNAseq	Melanoma	R	-3.78206
Pt9	GSM2069830	GSE78220	RNAseq	Melanoma	R	-1.37958
GSM2445679	Patient4	GSE93157	NanoString	HNSC	CRPR	-0.666579
GSM2445680	Patient5	GSE93157	NanoString	HNSC	CRPR	2.19154
GSM2445681	Patient6	GSE93157	NanoString	LNSC	CRPR	0.503655
GSM2445688	Patient13	GSE93157	NanoString	LNSC	CRPR	-0.451431
GSM2445694	Patient19	GSE93157	NanoString	LNSC	CRPR	-0.0143747
GSM2445696	Patient21	GSE93157	NanoString	LNSC	CRPR	-0.372725
GSM2445699	Patient24	GSE93157	NanoString	LNSC	CRPR	0.868993
GSM2445701	Patient26	GSE93157	NanoString	LNSC	CRPR	0.597996
GSM2445707	Patient32	GSE93157	NanoString	SCLC	CRPR	-0.385783
GSM2445709	Patient34	GSE93157	NanoString	SCLC	CRPR	-0.475292
GSM2445711	Patient36	GSE93157	NanoString	SCLC	CRPR	-0.626432
GSM2445727	Patient52	GSE93157	NanoString	Melanoma	CRPR	0.1253
GSM2445728	Patient53	GSE93157	NanoString	Melanoma	CRPR	-0.115986
GSM2445729	Patient54	GSE93157	NanoString	Melanoma	CRPR	1.42403
GSM2445730	Patient55	GSE93157	NanoString	Melanoma	CRPR	-0.192482
GSM2445731	Patient56	GSE93157	NanoString	Melanoma	CRPR	1.82536
GSM2445732	Patient57	GSE93157	NanoString	Melanoma	CRPR	-1.07099
GSM2445733	Patient58	GSE93157	NanoString	Melanoma	CRPR	0.516614
GSM2445737	Patient62	GSE93157	NanoString	Melanoma	CRPR	-0.11435
GSM2445740	Patient65	GSE93157	NanoString	Melanoma	CRPR	0.575777
GSM2445676	Patient1	GSE93157	NanoString	HNSC	SDPD	-1.08507
GSM2445677	Patient2	GSE93157	NanoString	HNSC	SDPD	-0.332121
GSM2445678	Patient3	GSE93157	NanoString	HNSC	SDPD	1.7522
GSM2445682	Patient7	GSE93157	NanoString	LNSC	SDPD	0.165393
GSM2445683	Patient8	GSE93157	NanoString	LNSC	SDPD	-1.15167
GSM2445684	Patient9	GSE93157	NanoString	LNSC	SDPD	0.315728
GSM2445685	Patient10	GSE93157	NanoString	LNSC	SDPD	1.60659
GSM2445686	Patient11	GSE93157	NanoString	LNSC	SDPD	1.61596
GSM2445687	Patient12	GSE93157	NanoString	LNSC	SDPD	1.19937
GSM2445689	Patient14	GSE93157	NanoString	LNSC	SDPD	0.228085
GSM2445690	Patient15	GSE93157	NanoString	LNSC	SDPD	0.45791
GSM2445691	Patient16	GSE93157	NanoString	LNSC	SDPD	-0.250616
GSM2445692	Patient17	GSE93157	NanoString	LNSC	SDPD	0.158419
GSM2445693	Patient18	GSE93157	NanoString	LNSC	SDPD	-1.73406
GSM2445695	Patient20	GSE93157	NanoString	LNSC	SDPD	-0.208417
GSM2445697	Patient22	GSE93157	NanoString	LNSC	SDPD	-0.213481
GSM2445698	Patient23	GSE93157	NanoString	LNSC	SDPD	0.994576
GSM2445700	Patient25	GSE93157	NanoString	LNSC	SDPD	-0.158491
GSM2445702	Patient27	GSE93157	NanoString	LNSC	SDPD	1.43268
GSM2445703	Patient28	GSE93157	NanoString	SCLC	SDPD	-0.513017
GSM2445704	Patient29	GSE93157	NanoString	SCLC	SDPD	0.222647
GSM2445705	Patient30	GSE93157	NanoString	SCLC	SDPD	1.88196
GSM2445706	Patient31	GSE93157	NanoString	SCLC	SDPD	-0.294046
GSM2445708	Patient33	GSE93157	NanoString	SCLC	SDPD	-0.821567
GSM2445710	Patient35	GSE93157	NanoString	SCLC	SDPD	0.455274
GSM2445712	Patient37	GSE93157	NanoString	SCLC	SDPD	-1.30993
GSM2445713	Patient38	GSE93157	NanoString	SCLC	SDPD	-0.755618
GSM2445714	Patient39	GSE93157	NanoString	SCLC	SDPD	-0.712139
GSM2445715	Patient40	GSE93157	NanoString	SCLC	SDPD	0.842109
GSM2445716	Patient41	GSE93157	NanoString	Melanoma	SDPD	-1.72746
GSM2445717	Patient42	GSE93157	NanoString	Melanoma	SDPD	-0.880604
GSM2445718	Patient43	GSE93157	NanoString	Melanoma	SDPD	-1.55643
GSM2445719	Patient44	GSE93157	NanoString	Melanoma	SDPD	1.46635
GSM2445720	Patient45	GSE93157	NanoString	Melanoma	SDPD	0.272771
GSM2445721	Patient46	GSE93157	NanoString	Melanoma	SDPD	0.989625
GSM2445722	Patient47	GSE93157	NanoString	Melanoma	SDPD	-0.649979
GSM2445723	Patient48	GSE93157	NanoString	Melanoma	SDPD	0.871138
GSM2445724	Patient49	GSE93157	NanoString	Melanoma	SDPD	-0.269602
GSM2445725	Patient50	GSE93157	NanoString	Melanoma	SDPD	0.386014
GSM2445726	Patient51	GSE93157	NanoString	Melanoma	SDPD	-2.33586
GSM2445734	Patient59	GSE93157	NanoString	Melanoma	SDPD	-0.160686
GSM2445735	Patient60	GSE93157	NanoString	Melanoma	SDPD	-1.70676
GSM2445736	Patient61	GSE93157	NanoString	Melanoma	SDPD	-0.154756
GSM2445738	Patient63	GSE93157	NanoString	Melanoma	SDPD	-1.12778
GSM2445739	Patient64	GSE93157	NanoString	Melanoma	SDPD	-1.34747
SAMffa5c7cad0e5	NA	IMvigor210	RNAseq	BLCA	PR	-1.77836
SAMfed609955db9	NA	IMvigor210	RNAseq	BLCA	PD	-3.19279
SAMfd947610629d	NA	IMvigor210	RNAseq	BLCA	PD	-4.16734
SAMfb7aec7cb0e2	NA	IMvigor210	RNAseq	BLCA	PR	4.80928
SAMf82bbdc267c8	NA	IMvigor210	RNAseq	BLCA	PD	-3.5754
SAMf3a9bce50099	NA	IMvigor210	RNAseq	BLCA	PD	-0.685664
SAMf2aae1443f67	NA	IMvigor210	RNAseq	BLCA	PD	0.11341
SAMf28c01545593	NA	IMvigor210	RNAseq	BLCA	SD	-1.96612
SAMf275eb859a39	NA	IMvigor210	RNAseq	BLCA	PR	1.49195
SAMf20b827dca51	NA	IMvigor210	RNAseq	BLCA	PD	1.67009
SAMeff2ce356ccb	NA	IMvigor210	RNAseq	BLCA	PD	-1.02975
SAMef0e3d2415fd	NA	IMvigor210	RNAseq	BLCA	SD	3.22471
SAMee3844cc0b9f	NA	IMvigor210	RNAseq	BLCA	PD	0.175691
SAMeb587a68006b	NA	IMvigor210	RNAseq	BLCA	SD	-2.07249
SAMeb29625f76a5	NA	IMvigor210	RNAseq	BLCA	PD	-0.0706514
SAMeaa477a5384b	NA	IMvigor210	RNAseq	BLCA	CR	4.03404
SAMe9ae8beb82fa	NA	IMvigor210	RNAseq	BLCA	PD	-2.33601
SAMe97af0feefdf	NA	IMvigor210	RNAseq	BLCA	PD	-1.90073
SAMe94c30c30616	NA	IMvigor210	RNAseq	BLCA	SD	0.202756
SAMe9475f77504b	NA	IMvigor210	RNAseq	BLCA	SD	-0.54467
SAMe7e4f7c076a7	NA	IMvigor210	RNAseq	BLCA	PD	4.68713
SAMe7bf6c015192	NA	IMvigor210	RNAseq	BLCA	PD	2.57841
SAMe7bcab05402e	NA	IMvigor210	RNAseq	BLCA	SD	-4.89648
SAMe712352fb82a	NA	IMvigor210	RNAseq	BLCA	PR	0.615132
SAMe5bc41772bc9	NA	IMvigor210	RNAseq	BLCA	PD	-2.40874
SAMe56c96c51190	NA	IMvigor210	RNAseq	BLCA	PD	0.048241
SAMe50d15fde368	NA	IMvigor210	RNAseq	BLCA	PR	-1.6225
SAMe41b1e773582	NA	IMvigor210	RNAseq	BLCA	PD	1.16693
SAMe3d4266775a9	NA	IMvigor210	RNAseq	BLCA	PD	-1.37644
SAMe3210d3632b4	NA	IMvigor210	RNAseq	BLCA	PD	2.04513
SAMe1eb5d988760	NA	IMvigor210	RNAseq	BLCA	CR	1.91941
SAMe0c49ea0df5d	NA	IMvigor210	RNAseq	BLCA	SD	-0.185253
SAMe07c4560772d	NA	IMvigor210	RNAseq	BLCA	PD	-3.0383
SAMdf3e42c8672a	NA	IMvigor210	RNAseq	BLCA	PD	2.43001
SAMdee1011782cd	NA	IMvigor210	RNAseq	BLCA	PD	0.286194
SAMdcae54fcd7fa	NA	IMvigor210	RNAseq	BLCA	SD	-1.93424
SAMdb3f50c9129c	NA	IMvigor210	RNAseq	BLCA	PD	-2.82602
SAMdad5c29dc105	NA	IMvigor210	RNAseq	BLCA	PD	0.556349
SAMdab9ca8fb5de	NA	IMvigor210	RNAseq	BLCA	PD	-2.20451
SAMda4d892fddc8	NA	IMvigor210	RNAseq	BLCA	PD	-0.600745
SAMd98bac0a070f	NA	IMvigor210	RNAseq	BLCA	PD	-1.80981
SAMd86389d0d768	NA	IMvigor210	RNAseq	BLCA	PD	-2.36607
SAMd7d57ee3a863	NA	IMvigor210	RNAseq	BLCA	CR	5.30023
SAMd697ba701077	NA	IMvigor210	RNAseq	BLCA	SD	0.756855
SAMd636e3461955	NA	IMvigor210	RNAseq	BLCA	PD	-3.11775
SAMd4c0837b0997	NA	IMvigor210	RNAseq	BLCA	PD	0.904799
SAMd43f8933066b	NA	IMvigor210	RNAseq	BLCA	PR	1.85687
SAMd3bd67996035	NA	IMvigor210	RNAseq	BLCA	CR	2.64291
SAMd3601288319e	NA	IMvigor210	RNAseq	BLCA	CR	3.79823
SAMd35318127278	NA	IMvigor210	RNAseq	BLCA	CR	3.62017
SAMd2492b2a31bb	NA	IMvigor210	RNAseq	BLCA	PD	-0.537185
SAMd215b503f99a	NA	IMvigor210	RNAseq	BLCA	SD	-2.75265
SAMd1bd63734394	NA	IMvigor210	RNAseq	BLCA	PD	3.77551
SAMd135d5867fe3	NA	IMvigor210	RNAseq	BLCA	PD	-0.217963
SAMd027124354ce	NA	IMvigor210	RNAseq	BLCA	CR	-1.93511
SAMcf018fee2acd	NA	IMvigor210	RNAseq	BLCA	PD	-2.00701
SAMce39dd79b441	NA	IMvigor210	RNAseq	BLCA	PD	2.24924
SAMcc7a42d87e9c	NA	IMvigor210	RNAseq	BLCA	PR	1.6444
SAMcc4675f394a1	NA	IMvigor210	RNAseq	BLCA	PD	-2.40949
SAMcb132b0cdd2c	NA	IMvigor210	RNAseq	BLCA	PD	2.18361
SAMcabb6d58ff55	NA	IMvigor210	RNAseq	BLCA	SD	2.48673
SAMc919aebc7fdd	NA	IMvigor210	RNAseq	BLCA	PR	2.75728
SAMc6eff056c89a	NA	IMvigor210	RNAseq	BLCA	PD	0.177316
SAMc692536a795a	NA	IMvigor210	RNAseq	BLCA	PD	-0.0233313
SAMc57eadb2d82b	NA	IMvigor210	RNAseq	BLCA	PD	-2.08713
SAMc2a1820d4e6b	NA	IMvigor210	RNAseq	BLCA	CR	1.2192
SAMc1b27bc16435	NA	IMvigor210	RNAseq	BLCA	PR	0.92546
SAMc1251c7bfee2	NA	IMvigor210	RNAseq	BLCA	PR	2.4796
SAMc0ef41aa6c8b	NA	IMvigor210	RNAseq	BLCA	PD	-3.05798
SAMc0da5d48686d	NA	IMvigor210	RNAseq	BLCA	PD	-3.01129
SAMc0d625a50eb8	NA	IMvigor210	RNAseq	BLCA	SD	-4.99625
SAMbfdffb97c446	NA	IMvigor210	RNAseq	BLCA	SD	1.15732
SAMbf1a3ae828e6	NA	IMvigor210	RNAseq	BLCA	CR	-1.87172
SAMbe83eae4026e	NA	IMvigor210	RNAseq	BLCA	PD	-0.18476
SAMbda79f955628	NA	IMvigor210	RNAseq	BLCA	SD	5.13968
SAMbcbc7957c264	NA	IMvigor210	RNAseq	BLCA	PD	-0.927532
SAMbcb07ba81cee	NA	IMvigor210	RNAseq	BLCA	PD	3.2214
SAMbc8dc3a7b54e	NA	IMvigor210	RNAseq	BLCA	PD	-1.72828
SAMba7176afe070	NA	IMvigor210	RNAseq	BLCA	PD	-2.90082
SAMba1a34b5a060	NA	IMvigor210	RNAseq	BLCA	PD	1.07542
SAMb963dda93cfd	NA	IMvigor210	RNAseq	BLCA	PD	-0.739629
SAMb8101c538753	NA	IMvigor210	RNAseq	BLCA	SD	4.11334
SAMb8070b7937e7	NA	IMvigor210	RNAseq	BLCA	SD	-1.27376
SAMb4c7a001537d	NA	IMvigor210	RNAseq	BLCA	PD	2.35607
SAMb470eb8f04be	NA	IMvigor210	RNAseq	BLCA	CR	-0.0337621
SAMb419a8fcbfcd	NA	IMvigor210	RNAseq	BLCA	PR	-1.32291
SAMb3c02294aba7	NA	IMvigor210	RNAseq	BLCA	PR	-1.67344
SAMb2f1d0e54ece	NA	IMvigor210	RNAseq	BLCA	PR	-0.211746
SAMb2e4a082541a	NA	IMvigor210	RNAseq	BLCA	PD	1.21009
SAMb15ad09d6e24	NA	IMvigor210	RNAseq	BLCA	PD	3.39388
SAMb15ac6e4c4ef	NA	IMvigor210	RNAseq	BLCA	PR	2.9614
SAMb0d11db9aa79	NA	IMvigor210	RNAseq	BLCA	PD	4.77779
SAMb0a83e5fbde9	NA	IMvigor210	RNAseq	BLCA	SD	-2.1368
SAMaf42c1541269	NA	IMvigor210	RNAseq	BLCA	SD	3.71989
SAMaec7380f9ab0	NA	IMvigor210	RNAseq	BLCA	PR	0.0995351
SAMae4da274eded	NA	IMvigor210	RNAseq	BLCA	PD	0.522393
SAMae1690469964	NA	IMvigor210	RNAseq	BLCA	SD	0.423357
SAMae02629a97f7	NA	IMvigor210	RNAseq	BLCA	PD	-2.19282
SAMad83c9c53537	NA	IMvigor210	RNAseq	BLCA	PD	-1.10563
SAMabc151b01ea3	NA	IMvigor210	RNAseq	BLCA	PD	-1.44212
SAMab8052a03398	NA	IMvigor210	RNAseq	BLCA	SD	-1.28404
SAMaaf505c36f93	NA	IMvigor210	RNAseq	BLCA	PR	-1.0554
SAMaabf4afe4213	NA	IMvigor210	RNAseq	BLCA	PD	-0.61436
SAMa9ca8536d2b1	NA	IMvigor210	RNAseq	BLCA	SD	-1.96847
SAMa913c6139ec8	NA	IMvigor210	RNAseq	BLCA	SD	-0.217284
SAMa90d73f8d891	NA	IMvigor210	RNAseq	BLCA	PD	-3.14004
SAMa535fcdf18a0	NA	IMvigor210	RNAseq	BLCA	PR	-0.622878
SAMa424c75831b4	NA	IMvigor210	RNAseq	BLCA	PD	1.7546
SAMa321770ac31c	NA	IMvigor210	RNAseq	BLCA	PD	2.24765
SAMa1e62d323e1d	NA	IMvigor210	RNAseq	BLCA	SD	0.264257
SAMa1871f491b02	NA	IMvigor210	RNAseq	BLCA	PD	1.23425
SAM9fb814c22bdb	NA	IMvigor210	RNAseq	BLCA	SD	0.765265
SAM9e11ec6bea80	NA	IMvigor210	RNAseq	BLCA	SD	3.56947
SAM9daccafc18db	NA	IMvigor210	RNAseq	BLCA	PD	-0.964185
SAM9d2494119c05	NA	IMvigor210	RNAseq	BLCA	PD	-1.30043
SAM9cafb905b36a	NA	IMvigor210	RNAseq	BLCA	PD	2.43597
SAM9aa6a095a9d6	NA	IMvigor210	RNAseq	BLCA	PD	-1.61129
SAM9a2cf3c06fb3	NA	IMvigor210	RNAseq	BLCA	PD	-0.869104
SAM99a46b9eec27	NA	IMvigor210	RNAseq	BLCA	PD	-0.476851
SAM97a00e0929fb	NA	IMvigor210	RNAseq	BLCA	PR	1.70456
SAM978a587b207e	NA	IMvigor210	RNAseq	BLCA	PD	0.151974
SAM9725303dce0c	NA	IMvigor210	RNAseq	BLCA	PD	0.577748
SAM961d04c42bd9	NA	IMvigor210	RNAseq	BLCA	PD	-0.418363
SAM957378bd907f	NA	IMvigor210	RNAseq	BLCA	PD	2.6666
SAM9539a4f19ebc	NA	IMvigor210	RNAseq	BLCA	SD	-2.47894
SAM94859b440b1d	NA	IMvigor210	RNAseq	BLCA	PD	-2.59986
SAM943df5cf15df	NA	IMvigor210	RNAseq	BLCA	PD	-0.365819
SAM9410b866974a	NA	IMvigor210	RNAseq	BLCA	SD	-0.410987
SAM9306c5c92444	NA	IMvigor210	RNAseq	BLCA	PD	2.4702
SAM91c47b054ffb	NA	IMvigor210	RNAseq	BLCA	PR	2.81038
SAM8f2275c36e8c	NA	IMvigor210	RNAseq	BLCA	SD	-1.54045
SAM8e8ef2368dfa	NA	IMvigor210	RNAseq	BLCA	PD	-3.92288
SAM8e469834acc1	NA	IMvigor210	RNAseq	BLCA	PD	-2.66335
SAM8b4b8b0f9e73	NA	IMvigor210	RNAseq	BLCA	SD	-0.332548
SAM8a1b0e02ee42	NA	IMvigor210	RNAseq	BLCA	CR	-0.492253
SAM8884fe446d20	NA	IMvigor210	RNAseq	BLCA	PR	5.94722
SAM87a8e18eb45b	NA	IMvigor210	RNAseq	BLCA	PD	-1.05229
SAM85f0a3ac1c45	NA	IMvigor210	RNAseq	BLCA	PD	-2.38247
SAM8533e5e261d6	NA	IMvigor210	RNAseq	BLCA	PR	-1.41581
SAM822b226466a1	NA	IMvigor210	RNAseq	BLCA	SD	-2.48191
SAM81b71522417a	NA	IMvigor210	RNAseq	BLCA	PD	-2.70929
SAM80c6183220e6	NA	IMvigor210	RNAseq	BLCA	PD	3.15209
SAM7fb7a13c096b	NA	IMvigor210	RNAseq	BLCA	PD	-1.38343
SAM7fb6987514a4	NA	IMvigor210	RNAseq	BLCA	PD	3.31558
SAM7f0d9cc7f001	NA	IMvigor210	RNAseq	BLCA	PD	-2.37424
SAM7d7c54623618	NA	IMvigor210	RNAseq	BLCA	PR	-0.292149
SAM7d2dfba6cd84	NA	IMvigor210	RNAseq	BLCA	SD	-1.0681
SAM7c67b05aa109	NA	IMvigor210	RNAseq	BLCA	SD	-1.95854
SAM7bff231634e9	NA	IMvigor210	RNAseq	BLCA	SD	4.91217
SAM7b40007f4aa4	NA	IMvigor210	RNAseq	BLCA	PR	-1.21105
SAM7aa01fc49a80	NA	IMvigor210	RNAseq	BLCA	PD	-0.910936
SAM7893196e0e89	NA	IMvigor210	RNAseq	BLCA	PD	-1.17801
SAM7829a341b9f3	NA	IMvigor210	RNAseq	BLCA	PD	1.18082
SAM771445e92421	NA	IMvigor210	RNAseq	BLCA	CR	0.621966
SAM76a431ba6ce1	NA	IMvigor210	RNAseq	BLCA	PD	-0.682145
SAM75f12d1a55fc	NA	IMvigor210	RNAseq	BLCA	SD	1.40415
SAM753d4bb52dbe	NA	IMvigor210	RNAseq	BLCA	SD	-1.53494
SAM7538ad9ff524	NA	IMvigor210	RNAseq	BLCA	SD	2.74934
SAM75142fcab9df	NA	IMvigor210	RNAseq	BLCA	PD	-1.43845
SAM73663ee4a96e	NA	IMvigor210	RNAseq	BLCA	CR	2.00488
SAM727c0e92a2a7	NA	IMvigor210	RNAseq	BLCA	PR	5.10568
SAM716f54e468f4	NA	IMvigor210	RNAseq	BLCA	SD	0.245554
SAM7114d99032ec	NA	IMvigor210	RNAseq	BLCA	PD	-2.57923
SAM6ff654a20f98	NA	IMvigor210	RNAseq	BLCA	CR	-2.17796
SAM6f2a102a99df	NA	IMvigor210	RNAseq	BLCA	CR	4.24303
SAM6dd7ad1d797d	NA	IMvigor210	RNAseq	BLCA	PD	1.11065
SAM6d2ae0c39b96	NA	IMvigor210	RNAseq	BLCA	PD	0.198499
SAM6cbc10abddb0	NA	IMvigor210	RNAseq	BLCA	PD	2.64451
SAM6cb230f208a8	NA	IMvigor210	RNAseq	BLCA	PR	-1.53814
SAM6964a6d7b967	NA	IMvigor210	RNAseq	BLCA	PD	-1.70715
SAM681e4bf7cf85	NA	IMvigor210	RNAseq	BLCA	PR	0.58829
SAM6792d6e98068	NA	IMvigor210	RNAseq	BLCA	PD	-2.18211
SAM6780ed436b55	NA	IMvigor210	RNAseq	BLCA	PD	2.36345
SAM675a12a09c15	NA	IMvigor210	RNAseq	BLCA	PD	-4.22671
SAM670649e105b5	NA	IMvigor210	RNAseq	BLCA	CR	0.633628
SAM6662f5181f87	NA	IMvigor210	RNAseq	BLCA	PD	0.633561
SAM65afda25b920	NA	IMvigor210	RNAseq	BLCA	SD	-0.935061
SAM63b2189c36d7	NA	IMvigor210	RNAseq	BLCA	PD	-2.36181
SAM63405b04ab2d	NA	IMvigor210	RNAseq	BLCA	PD	1.68128
SAM62fb1388c871	NA	IMvigor210	RNAseq	BLCA	PD	-0.626341
SAM61baf919bb01	NA	IMvigor210	RNAseq	BLCA	SD	1.27736
SAM61b9d4d84c64	NA	IMvigor210	RNAseq	BLCA	SD	2.69763
SAM6157c8f38b72	NA	IMvigor210	RNAseq	BLCA	PR	-1.29896
SAM6083aac8db99	NA	IMvigor210	RNAseq	BLCA	PR	3.11419
SAM5fe7a81a39dd	NA	IMvigor210	RNAseq	BLCA	PD	1.80966
SAM5e3bae090b8c	NA	IMvigor210	RNAseq	BLCA	PD	0.914285
SAM5d989c86255e	NA	IMvigor210	RNAseq	BLCA	PD	-1.98725
SAM5d1dfd5207f5	NA	IMvigor210	RNAseq	BLCA	PD	-2.87265
SAM5cfa1699bdb7	NA	IMvigor210	RNAseq	BLCA	PD	0.354035
SAM5cc2d9036053	NA	IMvigor210	RNAseq	BLCA	PD	-4.30142
SAM5c139c5c1c4f	NA	IMvigor210	RNAseq	BLCA	PD	0.230125
SAM5b57e47fdcb3	NA	IMvigor210	RNAseq	BLCA	PD	-0.149343
SAM5a2347c0498a	NA	IMvigor210	RNAseq	BLCA	SD	-0.162164
SAM59fda9035d1d	NA	IMvigor210	RNAseq	BLCA	PD	-4.40477
SAM59f392864f5d	NA	IMvigor210	RNAseq	BLCA	SD	0.822863
SAM58e7832f4e7d	NA	IMvigor210	RNAseq	BLCA	PR	-4.05886
SAM5767dd75d142	NA	IMvigor210	RNAseq	BLCA	PR	2.56385
SAM572f19794c96	NA	IMvigor210	RNAseq	BLCA	CR	1.03909
SAM568ce160abd9	NA	IMvigor210	RNAseq	BLCA	SD	-5.39854
SAM563d6233dfa2	NA	IMvigor210	RNAseq	BLCA	PD	-3.61544
SAM560f23d6a3ad	NA	IMvigor210	RNAseq	BLCA	CR	6.11092
SAM557dde1b9f3e	NA	IMvigor210	RNAseq	BLCA	PD	-0.582011
SAM553c3c35b847	NA	IMvigor210	RNAseq	BLCA	PD	2.54099
SAM54e58f1b0230	NA	IMvigor210	RNAseq	BLCA	PD	-2.96633
SAM548551ef782c	NA	IMvigor210	RNAseq	BLCA	PR	-0.990369
SAM52e3fa3ad574	NA	IMvigor210	RNAseq	BLCA	PD	2.59857
SAM52500cabdd36	NA	IMvigor210	RNAseq	BLCA	SD	-0.552227
SAM5234688806a7	NA	IMvigor210	RNAseq	BLCA	PD	-1.23703
SAM4caabd64e7fd	NA	IMvigor210	RNAseq	BLCA	PR	-0.252474
SAM4b7ea015fd9e	NA	IMvigor210	RNAseq	BLCA	PD	-1.61844
SAM4b0175e8db6e	NA	IMvigor210	RNAseq	BLCA	PD	-1.94546
SAM49f9b2e57aa5	NA	IMvigor210	RNAseq	BLCA	PD	-1.8101
SAM49d48750e294	NA	IMvigor210	RNAseq	BLCA	PD	-3.79042
SAM47fc46c3d6be	NA	IMvigor210	RNAseq	BLCA	SD	3.158
SAM468a9e1dc821	NA	IMvigor210	RNAseq	BLCA	PD	-1.96698
SAM45c8e6412c66	NA	IMvigor210	RNAseq	BLCA	PD	5.31174
SAM4501e41e4751	NA	IMvigor210	RNAseq	BLCA	PD	-1.35072
SAM4305ab968b90	NA	IMvigor210	RNAseq	BLCA	PD	-2.36231
SAM415f36ad349e	NA	IMvigor210	RNAseq	BLCA	PD	-0.996927
SAM3ee5dcd894f0	NA	IMvigor210	RNAseq	BLCA	PD	-0.526757
SAM3e8baff50d7a	NA	IMvigor210	RNAseq	BLCA	SD	-0.737127
SAM3e04eb914f3d	NA	IMvigor210	RNAseq	BLCA	PR	2.26416
SAM3cb94b0d5297	NA	IMvigor210	RNAseq	BLCA	PD	0.194909
SAM3b15b4c6311d	NA	IMvigor210	RNAseq	BLCA	CR	5.06933
SAM3b1066e5801b	NA	IMvigor210	RNAseq	BLCA	SD	-0.489424
SAM3a1c9632ff7b	NA	IMvigor210	RNAseq	BLCA	SD	-1.75295
SAM39eb94fa504d	NA	IMvigor210	RNAseq	BLCA	PD	0.538277
SAM3894ac3956a5	NA	IMvigor210	RNAseq	BLCA	PD	-1.7051
SAM36d87392593b	NA	IMvigor210	RNAseq	BLCA	SD	0.524804
SAM36a9225b0222	NA	IMvigor210	RNAseq	BLCA	SD	0.759823
SAM36851bc8b9ae	NA	IMvigor210	RNAseq	BLCA	SD	-0.537744
SAM34430ef08e5b	NA	IMvigor210	RNAseq	BLCA	PD	-0.32187
SAM3330c03fdf00	NA	IMvigor210	RNAseq	BLCA	PD	2.54029
SAM31f41dd0d6ca	NA	IMvigor210	RNAseq	BLCA	SD	-0.248097
SAM31d9176e11fb	NA	IMvigor210	RNAseq	BLCA	CR	4.10016
SAM30cf07d4874f	NA	IMvigor210	RNAseq	BLCA	SD	-1.53565
SAM30b5c6c54cf7	NA	IMvigor210	RNAseq	BLCA	CR	1.37969
SAM2f228939632f	NA	IMvigor210	RNAseq	BLCA	PD	0.681396
SAM2eb07dedf07f	NA	IMvigor210	RNAseq	BLCA	PR	2.76846
SAM2e9ac0b1b250	NA	IMvigor210	RNAseq	BLCA	CR	2.86458
SAM2e7aa8fa0ab3	NA	IMvigor210	RNAseq	BLCA	PD	1.5965
SAM2dc3f04e45e9	NA	IMvigor210	RNAseq	BLCA	PD	4.64111
SAM2c9586161ce6	NA	IMvigor210	RNAseq	BLCA	PD	-1.53353
SAM2bba8cb35e48	NA	IMvigor210	RNAseq	BLCA	PD	-1.95084
SAM2b672f4336c7	NA	IMvigor210	RNAseq	BLCA	SD	-1.4003
SAM29da928587ad	NA	IMvigor210	RNAseq	BLCA	PD	-1.69784
SAM297c0301e861	NA	IMvigor210	RNAseq	BLCA	PD	-0.403995
SAM28e6031ac18b	NA	IMvigor210	RNAseq	BLCA	SD	-2.2778
SAM28687037e4ff	NA	IMvigor210	RNAseq	BLCA	SD	4.5244
SAM27299aed7681	NA	IMvigor210	RNAseq	BLCA	PR	-0.214331
SAM2624229effe8	NA	IMvigor210	RNAseq	BLCA	PD	-3.22044
SAM26104d5adc89	NA	IMvigor210	RNAseq	BLCA	SD	-3.96444
SAM2570ff4aae6e	NA	IMvigor210	RNAseq	BLCA	PR	1.84243
SAM25510f300d79	NA	IMvigor210	RNAseq	BLCA	CR	-2.30141
SAM23aa15d4a0b0	NA	IMvigor210	RNAseq	BLCA	PD	-1.9246
SAM23095936e611	NA	IMvigor210	RNAseq	BLCA	PD	-2.39257
SAM2070b416069c	NA	IMvigor210	RNAseq	BLCA	SD	0.0245835
SAM203dcf14f927	NA	IMvigor210	RNAseq	BLCA	CR	4.36886
SAM1fa6bcb7fc48	NA	IMvigor210	RNAseq	BLCA	PD	2.2094
SAM1f83ebd6be9b	NA	IMvigor210	RNAseq	BLCA	PD	-1.34068
SAM1f66db567eb5	NA	IMvigor210	RNAseq	BLCA	PR	1.52387
SAM1e9c4d1d39ae	NA	IMvigor210	RNAseq	BLCA	PD	2.62764
SAM1dda30f1c5be	NA	IMvigor210	RNAseq	BLCA	PD	-0.913158
SAM1c8b086175ca	NA	IMvigor210	RNAseq	BLCA	PD	-3.47219
SAM1c0ecfb3eb63	NA	IMvigor210	RNAseq	BLCA	PD	1.65669
SAM1ac4e3dee297	NA	IMvigor210	RNAseq	BLCA	PD	-2.49127
SAM1abf01dd4544	NA	IMvigor210	RNAseq	BLCA	PR	0.176975
SAM1ab1b28d9f2b	NA	IMvigor210	RNAseq	BLCA	PD	-1.76289
SAM1a87df750b9d	NA	IMvigor210	RNAseq	BLCA	SD	1.88712
SAM19fec8f3b3bd	NA	IMvigor210	RNAseq	BLCA	PD	-2.75107
SAM18be5b395318	NA	IMvigor210	RNAseq	BLCA	PD	1.50845
SAM18bc1078bc15	NA	IMvigor210	RNAseq	BLCA	PD	1.65068
SAM18b9351e265a	NA	IMvigor210	RNAseq	BLCA	PD	2.29525
SAM18a4dabbc557	NA	IMvigor210	RNAseq	BLCA	PD	2.81627
SAM187e056d6a2a	NA	IMvigor210	RNAseq	BLCA	PD	-2.73961
SAM181b638b8248	NA	IMvigor210	RNAseq	BLCA	PD	-0.635367
SAM18039827e1b9	NA	IMvigor210	RNAseq	BLCA	PD	-1.32788
SAM166a419a4e5a	NA	IMvigor210	RNAseq	BLCA	PD	-1.79832
SAM14df63a65411	NA	IMvigor210	RNAseq	BLCA	PR	-0.200828
SAM14938611a2d3	NA	IMvigor210	RNAseq	BLCA	PR	1.49613
SAM12502d970c10	NA	IMvigor210	RNAseq	BLCA	SD	-1.48059
SAM110501d0eedb	NA	IMvigor210	RNAseq	BLCA	PD	0.801924
SAM0f956e757453	NA	IMvigor210	RNAseq	BLCA	PD	-2.02044
SAM0d855cff64e6	NA	IMvigor210	RNAseq	BLCA	PD	1.32728
SAM0ce9c983b20f	NA	IMvigor210	RNAseq	BLCA	PD	0.170714
SAM0bdb3428bd13	NA	IMvigor210	RNAseq	BLCA	PD	-3.40648
SAM0a7c2091dd56	NA	IMvigor210	RNAseq	BLCA	PD	-0.041563
SAM0a0f2bac4b20	NA	IMvigor210	RNAseq	BLCA	PD	0.614535
SAM09c84ec0cf34	NA	IMvigor210	RNAseq	BLCA	PD	-4.21293
SAM08cce2fa88f2	NA	IMvigor210	RNAseq	BLCA	SD	-3.77558
SAM07a93a28f801	NA	IMvigor210	RNAseq	BLCA	PR	-1.24386
SAM075e037d95bc	NA	IMvigor210	RNAseq	BLCA	PR	-0.652051
SAM0684af734db1	NA	IMvigor210	RNAseq	BLCA	PR	-0.305442
SAM065890737112	NA	IMvigor210	RNAseq	BLCA	CR	3.43099
SAM0571f17f4045	NA	IMvigor210	RNAseq	BLCA	SD	4.37118
SAM032c642382a7	NA	IMvigor210	RNAseq	BLCA	PD	4.2371
SAM025b45c27e05	NA	IMvigor210	RNAseq	BLCA	PD	-4.0966
SAM0257bbbbd388	NA	IMvigor210	RNAseq	BLCA	SD	-0.103648
Pt_1249	1249	Snyder	RNAseq	BLCA	NA	0.752946
Pt_40	40	Snyder	RNAseq	BLCA	NA	0.609968
Pt_9723	9723	Snyder	RNAseq	BLCA	NA	-1.3365
Pt_9881	9881	Snyder	RNAseq	BLCA	NA	-0.649771
Pt_1849	1849	Snyder	RNAseq	BLCA	NR	0.598369
Pt_1994	1994	Snyder	RNAseq	BLCA	NR	-1.75275
Pt_2849	2849	Snyder	RNAseq	BLCA	NR	0.624736
Pt_2937	2937	Snyder	RNAseq	BLCA	NR	0.738601
Pt_3529	3529	Snyder	RNAseq	BLCA	NR	-0.0114748
Pt_471	471	Snyder	RNAseq	BLCA	NR	-1.78454
Pt_522	522	Snyder	RNAseq	BLCA	NR	0.643312
Pt_5338	5338	Snyder	RNAseq	BLCA	NR	0.332088
Pt_6428	6428	Snyder	RNAseq	BLCA	NR	0.433111
Pt_6800	6800	Snyder	RNAseq	BLCA	NR	0.760085
Pt_7577	7577	Snyder	RNAseq	BLCA	NR	0.613661
Pt_7729	7729	Snyder	RNAseq	BLCA	NR	0.747962
Pt_8728	8728	Snyder	RNAseq	BLCA	NR	-0.425182
Pt_9517	9517	Snyder	RNAseq	BLCA	NR	0.705451
Pt_1233	1233	Snyder	RNAseq	BLCA	R	-2.85092
Pt_2131	2131	Snyder	RNAseq	BLCA	R	0.65647
Pt_2278	2278	Snyder	RNAseq	BLCA	R	-1.11965
Pt_2389	2389	Snyder	RNAseq	BLCA	R	0.34951
Pt_5037	5037	Snyder	RNAseq	BLCA	R	0.36053
Pt_5122	5122	Snyder	RNAseq	BLCA	R	0.577066
Pt_6229	6229	Snyder	RNAseq	BLCA	R	0.426932
TCGA-D3-A1Q6	NA	TCGA-SKCM	RNAseq	Melanoma	NA	-0.2793
TCGA-D3-A2JC	NA	TCGA-SKCM	RNAseq	Melanoma	NA	0.471059
TCGA-D3-A2JH	NA	TCGA-SKCM	RNAseq	Melanoma	NA	1.97406
TCGA-D3-A2JN	NA	TCGA-SKCM	RNAseq	Melanoma	NA	-0.48191
TCGA-D3-A3C7	NA	TCGA-SKCM	RNAseq	Melanoma	NA	-1.06069
TCGA-D3-A5GT	NA	TCGA-SKCM	RNAseq	Melanoma	NA	-0.506658
TCGA-D9-A148	NA	TCGA-SKCM	RNAseq	Melanoma	NA	0.221457
TCGA-DA-A1I1	NA	TCGA-SKCM	RNAseq	Melanoma	NA	0.182103
TCGA-EB-A24C	NA	TCGA-SKCM	RNAseq	Melanoma	NA	-0.441893
TCGA-EB-A24D	NA	TCGA-SKCM	RNAseq	Melanoma	NA	-0.98613
TCGA-ER-A19N	NA	TCGA-SKCM	RNAseq	Melanoma	NA	-0.196557
TCGA-ER-A1A1	NA	TCGA-SKCM	RNAseq	Melanoma	NA	-0.800912
TCGA-FR-A69P	NA	TCGA-SKCM	RNAseq	Melanoma	NA	-0.12609
TCGA-FR-A729	NA	TCGA-SKCM	RNAseq	Melanoma	NA	0.908348
TCGA-FR-A7U9	NA	TCGA-SKCM	RNAseq	Melanoma	NA	-0.185931
TCGA-GN-A264	NA	TCGA-SKCM	RNAseq	Melanoma	NA	-0.521192
TCGA-GN-A4U8	NA	TCGA-SKCM	RNAseq	Melanoma	NA	0.537948
TCGA-W3-A828	NA	TCGA-SKCM	RNAseq	Melanoma	NA	-0.384023
TCGA-W3-AA21	NA	TCGA-SKCM	RNAseq	Melanoma	NA	-1.56241
TCGA-WE-A8ZM	NA	TCGA-SKCM	RNAseq	Melanoma	NA	-0.804845
TCGA-WE-AAA4	NA	TCGA-SKCM	RNAseq	Melanoma	NA	3.50039
TCGA-XV-A9W5	NA	TCGA-SKCM	RNAseq	Melanoma	NA	0.0257022
TCGA-XV-AB01	NA	TCGA-SKCM	RNAseq	Melanoma	NA	-1.61761
TCGA-YG-AA3P	NA	TCGA-SKCM	RNAseq	Melanoma	NA	-0.496099
TCGA-D3-A1Q1	NA	TCGA-SKCM	RNAseq	Melanoma	NR	-0.381613
TCGA-D3-A3MV	NA	TCGA-SKCM	RNAseq	Melanoma	NR	-0.453385
TCGA-DA-A3F5	NA	TCGA-SKCM	RNAseq	Melanoma	NR	-0.549855
TCGA-EE-A29C	NA	TCGA-SKCM	RNAseq	Melanoma	NR	-0.510679
TCGA-EE-A2GS	NA	TCGA-SKCM	RNAseq	Melanoma	NR	0.136823
TCGA-EE-A2ML	NA	TCGA-SKCM	RNAseq	Melanoma	NR	0.408548
TCGA-EE-A3JI	NA	TCGA-SKCM	RNAseq	Melanoma	NR	-0.400755
TCGA-ER-A195	NA	TCGA-SKCM	RNAseq	Melanoma	NR	0.184961
TCGA-ER-A19M	NA	TCGA-SKCM	RNAseq	Melanoma	NR	2.17985
TCGA-ER-A19Q	NA	TCGA-SKCM	RNAseq	Melanoma	NR	0.0464706
TCGA-ER-A2NF	NA	TCGA-SKCM	RNAseq	Melanoma	NR	-1.39563
TCGA-ER-A2NG	NA	TCGA-SKCM	RNAseq	Melanoma	NR	1.37348
TCGA-FR-A8YD	NA	TCGA-SKCM	RNAseq	Melanoma	NR	-0.775707
TCGA-FS-A1ZS	NA	TCGA-SKCM	RNAseq	Melanoma	NR	-0.386396
TCGA-FS-A1ZT	NA	TCGA-SKCM	RNAseq	Melanoma	NR	0.262693
TCGA-FS-A1ZW	NA	TCGA-SKCM	RNAseq	Melanoma	NR	0.28949
TCGA-FS-A4F0	NA	TCGA-SKCM	RNAseq	Melanoma	NR	0.167667
TCGA-FW-A3TV	NA	TCGA-SKCM	RNAseq	Melanoma	NR	-2.07516
TCGA-GF-A3OT	NA	TCGA-SKCM	RNAseq	Melanoma	NR	-0.115502
TCGA-QB-AA9O	NA	TCGA-SKCM	RNAseq	Melanoma	NR	0.152367
TCGA-W3-A824	NA	TCGA-SKCM	RNAseq	Melanoma	NR	0.927385
TCGA-W3-AA1Q	NA	TCGA-SKCM	RNAseq	Melanoma	NR	-0.186827
TCGA-W3-AA1R	NA	TCGA-SKCM	RNAseq	Melanoma	NR	0.243177
TCGA-W3-AA1V	NA	TCGA-SKCM	RNAseq	Melanoma	NR	-0.246863
TCGA-W3-AA1W	NA	TCGA-SKCM	RNAseq	Melanoma	NR	1.90252
TCGA-WE-AAA0	NA	TCGA-SKCM	RNAseq	Melanoma	NR	-0.00434998
TCGA-D3-A2JP	NA	TCGA-SKCM	RNAseq	Melanoma	R	-0.424815
TCGA-D3-A8GB	NA	TCGA-SKCM	RNAseq	Melanoma	R	-0.36042
TCGA-D3-A8GN	NA	TCGA-SKCM	RNAseq	Melanoma	R	0.150755
TCGA-DA-A3F2	NA	TCGA-SKCM	RNAseq	Melanoma	R	0.133677
TCGA-EB-A57M	NA	TCGA-SKCM	RNAseq	Melanoma	R	-0.742512
TCGA-EB-A5KH	NA	TCGA-SKCM	RNAseq	Melanoma	R	-0.39557
TCGA-EB-A5SH	NA	TCGA-SKCM	RNAseq	Melanoma	R	-0.365451
TCGA-EB-A6QY	NA	TCGA-SKCM	RNAseq	Melanoma	R	-0.37943
TCGA-FR-A3YN	NA	TCGA-SKCM	RNAseq	Melanoma	R	-0.147688
TCGA-FR-A44A	NA	TCGA-SKCM	RNAseq	Melanoma	R	2.13553
TCGA-FR-A7U8	NA	TCGA-SKCM	RNAseq	Melanoma	R	-0.165631
TCGA-FW-A3R5	NA	TCGA-SKCM	RNAseq	Melanoma	R	-0.658355
TCGA-GN-A4U3	NA	TCGA-SKCM	RNAseq	Melanoma	R	-0.393124
TCGA-GN-A4U4	NA	TCGA-SKCM	RNAseq	Melanoma	R	-0.378596
TCGA-GN-A4U5	NA	TCGA-SKCM	RNAseq	Melanoma	R	1.41201
TCGA-GN-A4U9	NA	TCGA-SKCM	RNAseq	Melanoma	R	-0.320543
TCGA-GN-A8LN	NA	TCGA-SKCM	RNAseq	Melanoma	R	-0.640186
TCGA-HR-A2OH	NA	TCGA-SKCM	RNAseq	Melanoma	R	3.60193
TCGA-W3-A825	NA	TCGA-SKCM	RNAseq	Melanoma	R	-0.0170024
TCGA-YG-AA3O	NA	TCGA-SKCM	RNAseq	Melanoma	R	-0.206126

## Sheet: S3
Table S3: Patient characteristics and TME signature score of advanced gastric cancer treated with anti-PD-1 immmunotherapy
ID	BOR	SEQ_ID	MSI_type	MSI_score_WES	EBV_in_situ	EBV_estimate_by_WES	Number_of_SNVs	TCGA_subtype	Mesenchymal_subtype_by_ACRG	Immune_signature	CPS	CPS_binary	BOR_binary	Pathology	CD_8_T_effector	Immune_Checkpoint	Pan_F_TBRs	Mismatch_Repair	CD8_Rooney_et_al	GEPs	TMEscoreA	TMEscoreB	TMEscore	StromalScore	ImmuneScore	ESTIMATEScore	TumorPurity
EP-02	PD	PB-16-002	MSS	Low	Negative	Negative	Mod_ML	CIN	Non-mesenchymal	Low	0	Low	SDPD	Poor_ADC	-0.595086	-0.737951	-0.252172	0.866639	-0.459188	-0.0433439	-0.66593	-0.653583	-0.451513	-1.08764	-0.831854	-1.08484	0.835352
EP-03	SD	PB-16-003	MSS	Low	Negative	Negative	Low_ML	CIN	Non-mesenchymal	Low	0	Low	SDPD	Poor_ADC	-0.428465	-0.589143	-0.375463	-0.0124584	-0.0904419	-0.165203	-0.502846	-0.352913	-0.374857	-0.465855	-0.113435	-0.317607	0.735992
EP-04	PD	PB-16-004	MSS	Low	Negative	Negative	Mod_ML	GS	Non-mesenchymal	Low	0	Low	SDPD	Poor_ADC	-0.486597	-0.629934	-0.558241	-0.191759	-0.350816	-0.130999	-0.645099	-0.274892	-0.523806	0.0234338	0.0815184	0.0618788	0.679573
EP-05	PR	PB-16-005	MSS	Low	Negative	Negative	Mod_ML	GS	Non-mesenchymal	Low	NA	NA	CRPR	Poor_ADC	-0.498824	-0.376341	-0.608324	0.794135	-0.557946	-0.203678	-0.453566	-0.486429	-0.297571	-0.824465	-0.215331	-0.570923	0.771058
EP-16	PD	PB-16-018	MSS	Low	Negative	Negative	Mod_ML	GS	Non-mesenchymal	Low	1	High	SDPD	Moderater_ADC	-0.88534	-0.912853	-0.583024	0.4349	-1.2231	-1.78385	-0.813432	-0.398217	-0.648043	-1.89549	-2.91724	-2.77915	0.97478
EP-17	PD	PB-16-023	MSS	Low	Negative	Negative	Low_ML	GS	Non-mesenchymal	Low	0	Low	SDPD	Poor_ADC	-0.58788	-0.464614	-0.0861797	0.615375	-0.0929956	-0.45122	-0.0795877	-0.319243	0.00420367	-0.666886	-0.598092	-0.718473	0.790476
EP-18	SD	PB-16-022	MSS	Low	Negative	Negative	Low_ML	GS	Mesenchymal	High	1	High	SDPD	Poor_ADC	0.594805	3.28494	0.748772	-0.234307	1.61541	0.987103	0.492985	0.528118	0.323574	1.2897	2.22985	2.03925	0.324596
EP-19	PR	PB-16-020	MSS	Low	Positive	Positive	Mod_ML	EBV	Non-mesenchymal	High	5	High	CRPR	Moderater_ADC	0.641768	-0.0120047	-1.15495	1.65103	0.903919	0.415868	0.836318	-0.918768	0.986663	-1.55577	0.325376	-0.634308	0.779492
EP-20	PD	PB-16-025	MSS	Low	Negative	Negative	Mod_ML	GS	Non-mesenchymal	Low	0	Low	SDPD	Moderater_ADC	-0.625474	-0.549132	0.300751	-0.277867	-0.567228	-0.637713	-0.622184	0.186595	-0.614164	0.190919	-0.463568	-0.178662	0.715862
EP-21	PD	PB-16-024	MSS	Low	Negative	Negative	Low_ML	CIN	Non-mesenchymal	High	0	Low	SDPD	Poor_ADC	0.951403	-0.0349153	1.54923	1.25594	-0.0771788	0.216927	0.861728	0.323795	0.710175	0.538783	-0.341014	0.0814191	0.676547
EP-22	PD	PB-16-030	MSS	Low	Negative	Negative	Low_ML	GS	Non-mesenchymal	High	0	Low	SDPD	Signet_ring_cell	0.331117	0.458877	0.509536	-0.382117	0.829081	0.255369	-0.0912144	0.245655	-0.142697	1.17894	1.43929	1.50141	0.429463
EP-23	PR	PB-16-019	MSI	High	Negative	Negative	High_ML	MSI-H	Non-mesenchymal	High	100	High	CRPR	Poor_ADC	3.4523	1.89974	-0.926929	0.30382	0.851399	2.72619	3.4156	-0.399377	3.22082	-1.00275	-0.106392	-0.600226	0.774974
EP-24	PR	PB-16-021	MSS	Low	Positive	Positive	Mod_ML	EBV	Non-mesenchymal	High	1	High	CRPR	Poor_ADC	1.73023	0.46553	-0.896058	2.12317	1.04825	1.92571	2.03587	-0.967358	2.09569	-0.16832	0.775469	0.379585	0.628984
EP-25	PD	PB-16-032	MSS	Low	Negative	Negative	Mod_ML	CIN	Non-mesenchymal	Low	1	High	SDPD	Moderater_ADC	-0.361815	-0.584413	-0.666861	0.384318	-0.528229	-0.530628	0.216462	-0.179197	0.241239	-0.99785	-1.40347	-1.38296	0.868209
EP-28	PD	PB-16-029	MSS	Low	Negative	Negative	Mod_ML	CIN	Non-mesenchymal	Low	0	Low	SDPD	Moderater_ADC	-0.732011	-0.818438	0.295838	-0.0129216	-1.14421	-0.928489	-0.942932	-0.0484885	-0.850868	-0.767765	-1.90102	-1.56127	0.886232
EP-29	SD	PB-16-034	MSS	Low	Negative	Negative	Mod_ML	CIN	Mesenchymal	High	0	Low	SDPD	Signet_ring_cell	0.00598704	-0.163788	1.88789	-0.605423	0.034634	0.605803	-0.521675	4.16097	-1.48092	2.67264	1.20113	2.15535	0.301365
EP-30	PD	PB-16-035	MSS	Low	Negative	Negative	Low_ML	CIN	Mesenchymal	High	0	Low	SDPD	Poor_ADC	-0.345731	0.40195	0.104275	-0.463314	-0.0777985	-0.100754	-0.0416041	0.141988	-0.0723087	0.0700459	0.950007	0.612632	0.590071
EP-31	SD	PB-16-037	MSS	Low	Negative	Negative	Mod_ML	CIN	Non-mesenchymal	Low	2	High	SDPD	Poor_ADC	-0.55999	-0.769785	0.243402	0.200594	-0.894912	-0.355492	-0.648383	-0.165393	-0.553224	-0.748133	-1.15933	-1.1017	0.8373
EP-32	CR	PB-16-031	MSS	Low	Negative	Negative	Mod_ML	CIN	Non-mesenchymal	High	2	High	CRPR	Poor_ADC	1.74744	1.57312	-0.863525	0.112013	1.81466	1.32792	1.15958	-0.629737	1.21265	-0.757408	0.588389	-0.0484609	0.696442
EP-33	PD	PB-16-039	MSS	Low	Negative	Negative	Low_ML	CIN	Non-mesenchymal	High	0	Low	SDPD	Poor_ADC	-0.126556	-0.357258	-0.418448	-0.0492092	-0.416042	-0.416688	-0.336094	-0.032267	-0.299665	0.777327	0.72573	0.854768	0.548136
EP-34	SD	PB-16-040	MSS	Low	Negative	Negative	Low_ML	GS	Mesenchymal	High	1	High	SDPD	Moderater_ADC	-0.470164	0.254038	0.78155	0.0707723	-0.198216	-0.489195	-0.22443	0.341399	-0.287654	1.10044	0.966389	1.17313	0.490845
EP-35	SD	PB-16-042	MSS	Low	Negative	Negative	Low_ML	GS	Non-mesenchymal	Low	1	High	SDPD	Others	-0.847557	-0.899619	-0.980334	-0.114145	-1.13938	-1.37069	-0.659867	-0.819049	-0.406054	-1.24726	-1.43446	-1.53499	0.883654
EP-36	CR	PB-16-045	MSI	High	Negative	Negative	High_ML	MSI-H	Non-mesenchymal	Low	40	High	CRPR	Moderater_ADC	0.0363205	-0.506852	-0.830957	0.766683	0.255728	0.566799	0.378194	-0.909452	0.565339	-0.769127	-0.235434	-0.553526	0.768719
EP-37	PD	PB-16-041	MSS	Low	Negative	Negative	Low_ML	GS	Non-mesenchymal	High	NA	NA	SDPD	Signet_ring_cell	0.016088	-0.238915	-0.562718	0.0162086	0.943701	0.490683	0.264609	-0.397943	0.338048	-0.027964	1.03034	0.608898	0.590706
EP-38	PD	PB-16-043	MSS	Low	Negative	Negative	Mod_ML	CIN	Non-mesenchymal	Low	1	High	SDPD	Signet_ring_cell	-0.503088	0.419775	0.604179	-1.02727	-0.914247	-0.291117	-0.531641	2.20527	-1.01829	0.0951837	-0.521937	-0.265158	0.728467
EP-39	PR	PB-16-038	MSS	Low	Positive	Positive	Low_ML	EBV	Non-mesenchymal	High	80	High	CRPR	Others	1.09977	2.52979	-0.63423	0.675187	1.83828	0.459142	1.25964	-0.683285	1.3171	-0.209102	0.521474	0.204006	0.657305
EP-40	PR	PB-16-044	MSI	High	Negative	Negative	High_ML	MSI-H	Non-mesenchymal	High	40	High	CRPR	Poor_ADC	1.62198	1.50289	-0.571163	0.209714	3.14023	1.35361	1.31014	-0.492091	1.31718	0.0604977	1.35013	0.849796	0.549011
EP-41	SD	PB-16-049	MSS	Low	Negative	Negative	Mod_ML	CIN	Non-mesenchymal	Low	0	Low	SDPD	Poor_ADC	-0.963148	-1.01044	-1.47246	-2.68259	-1.00292	-2.39316	-1.13439	-1.04128	-0.786523	-0.116435	-0.611434	-0.432423	0.752152
EP-42	SD	PB-16-047	MSS	Low	Negative	Negative	Low_ML	GS	Non-mesenchymal	Low	NA	NA	SDPD	Poor_ADC	-0.498026	-0.719416	-0.744007	-0.43249	-0.0465506	-0.381609	-0.548273	-0.569839	-0.364085	-1.07771	-0.448961	-0.847697	0.806857
EP-43	PR	PB-16-048	MSI	High	Negative	Negative	High_ML	MSI-H	Non-mesenchymal	Low	3	High	CRPR	Moderater_ADC	-0.846384	-0.969976	-1.49808	-1.98085	-0.949423	-1.50323	-1.2106	-0.678929	-0.943642	-0.894901	-1.12089	-1.15685	0.843596
EP-44	PD	PB-16-051	MSS	Low	Negative	Negative	Low_ML	GS	Non-mesenchymal	High	NA	NA	SDPD	Moderater_ADC	0.0403101	-0.262315	-0.0437086	0.09463	0.403833	0.393431	-0.202388	-0.30396	-0.111817	0.124597	0.855709	0.584686	0.594815
EP-45	SD	PB-16-056	MSS	Low	Negative	Negative	Low_ML	GS	Non-mesenchymal	High	0	Low	SDPD	Moderater_ADC	-0.216345	0.182837	-0.350853	-0.494037	0.432467	0.627604	-0.190362	0.00648998	-0.175703	0.295181	1.65262	1.15835	0.493557
EP-46	PD	PB-16-057	MSS	Low	Negative	Negative	Mod_ML	GS	Non-mesenchymal	Low	0	Low	SDPD	Others	-0.433733	-0.456153	0.0142869	-0.191592	-0.46333	-0.0691434	-0.215018	-0.420758	-0.0951961	0.0820063	0.0122658	0.0512459	0.681215
EP-47	SD	PB-16-054	MSS	Low	Negative	Negative	Low_ML	CIN	Non-mesenchymal	Low	0	Low	SDPD	Moderater_ADC	-0.65419	-0.158908	1.43191	-1.68276	-1.155	-0.265381	-0.378683	2.86201	-1.03678	0.720951	-0.802521	-0.100671	0.704293
EP-48	PD	PB-16-055	MSI	Low	Negative	Negative	Low_ML	GS	Non-mesenchymal	Low	0	Low	SDPD	Signet_ring_cell	-0.744014	-0.852204	-0.422164	-0.955432	-0.583679	-0.714906	-0.870679	-0.116166	-0.768448	-0.956157	-0.97804	-1.10309	0.83746
EP-50	SD	PB-16-052	MSS	Low	Negative	Negative	Low_ML	CIN	Non-mesenchymal	High	1	High	SDPD	Signet_ring_cell	-0.01541	-0.35746	-0.74878	0.194097	0.493205	0.468729	0.242478	-0.555534	0.355817	-0.701263	0.359824	-0.15685	0.712646
EP-53	PD	PB-16-060	MSS	Low	Negative	Negative	Mod_ML	GS	Non-mesenchymal	Low	0	Low	SDPD	Poor_ADC	-0.495875	-0.259622	0.381509	1.28953	-0.199451	-0.343384	-0.2126	-0.205615	-0.144881	-0.0635478	0.0415373	-0.00880654	0.690422
EP-54	PR	PB-16-059	MSS	Low	Positive	Negative	Low_ML	GS	Non-mesenchymal	High	35	High	CRPR	Poor_ADC	0.314146	1.35098	3.18834	0.599894	-0.340262	0.233606	0.473768	0.1726	0.391753	0.485735	-0.187197	0.146205	0.666433
EP-55	SD	PB-16-064	MSS	Low	Negative	Negative	Low_ML	CIN	Non-mesenchymal	Low	1	High	SDPD	Poor_ADC	-0.81967	-0.621032	0.146343	0.353017	-0.942934	-0.69088	-0.896525	-0.278418	-0.752953	0.140017	-0.290047	-0.100798	0.704312
EP-56	PR	PB-16-063	MSS	Low	Positive	Positive	High_ML	EBV	Non-mesenchymal	High	15	High	CRPR	Poor_ADC	2.94231	1.95088	0.0416801	2.10286	2.15994	2.24972	2.57101	-0.997348	2.59246	-0.0936436	0.610826	0.319801	0.638726
EP-57	SD	PB-16-062	MSS	Low	Negative	Negative	Low_ML	CIN	Non-mesenchymal	High	10	High	SDPD	Signet_ring_cell	-0.41711	-0.300993	0.221359	-0.478862	-0.382888	0.0408395	-0.353949	-0.198925	-0.275797	0.537752	0.896265	0.830007	0.552491
EP-58	SD	PB-16-066	MSS	Low	Negative	Negative	High_ML	GS	Mesenchymal	Low	17	High	SDPD	Signet_ring_cell	-0.972743	-0.997694	-0.889822	-2.72038	-1.21799	-1.51548	-1.32286	0.533713	-1.33885	1.94114	-0.146261	0.948675	0.531482
EP-59	PD	PB-16-067	MSS	Low	Negative	Negative	Mod_ML	GS	Non-mesenchymal	Low	0	Low	SDPD	Poor_ADC	-0.771907	-0.790086	0.667301	0.0453627	-0.934819	-0.679768	-0.817171	0.821102	-0.945589	1.11137	-0.77722	0.123267	0.670029
EP-60	CR	PB-16-068	MSI	High	Negative	Negative	High_ML	MSI-H	Non-mesenchymal	High	32	High	CRPR	Poor_ADC	0.891583	0.564455	2.24898	0.296876	0.693634	1.16858	1.35591	0.437739	1.13475	1.15977	0.826976	1.12042	0.50049
EP-61	SD	PB-16-069	MSS	Low	Negative	Negative	Low_ML	GS	Mesenchymal	High	0	Low	SDPD	Moderater_ADC	-0.514432	-0.437543	1.77232	-0.466981	-0.507197	-0.0576225	-0.740315	1.52701	-1.04556	2.499	0.164035	1.43464	0.442124

## Sheet: S4
Table S4: Evaluation of TME signatures and genes in multi-center mGC Cohort (N = 48)
ID	Center	BOR1	BOR2	Regimen	TMEscoreA	TMEscoreB	TMEscore	CD_8_T_effector	Immune_Checkpoint	GEPs
Pt1	NFH	PD	SD/PD	combination	-0.845658	1.9509	-2.79655	0.169312	-0.156313	-0.156975
Pt10	SYSUCC	PD	SD/PD	monotherapy	-3.22331	6.28655	-9.50986	-0.809092	-0.160719	-0.47172
Pt11	SYSUCC	PR	CR/PR	monotherapy	9.59456	2.16293	7.43163	0.906114	0.344238	1.2746
Pt12	SYSUCC	PD	SD/PD	combination	2.12701	-1.21088	3.33789	0.431918	-0.189908	0.434474
Pt13	TSASYSU	PD	SD/PD	monotherapy	1.63934	4.13638	-2.49704	0.387862	-0.175177	0.0956809
Pt15	TSASYSU	PD	SD/PD	monotherapy	2.38069	5.80631	-3.42561	-0.0847772	1.25114	-0.218122
Pt16	TFASYSU	PD	SD/PD	combination	1.96844	-0.928569	2.89701	-0.00266119	0.872869	0.225496
Pt18	TFASYSU	CR	CR/PR	combination	2.02885	-4.8025	6.83135	-0.290306	0.274107	0.660454
Pt19	GDPHCM	PD	SD/PD	monotherapy	1.1073	-1.0971	2.20441	-0.0436065	0.0412473	-0.229111
Pt2	NFH	PD	SD/PD	combination	-7.78318	-2.04426	-5.73892	-0.968002	-1.04716	-1.01501
Pt20	GDPHCM	PD	SD/PD	monotherapy	-1.41837	3.16601	-4.58439	0.067535	-0.299848	-0.196797
Pt21	GDPHCM	PD	SD/PD	combination	-4.55608	3.86027	-8.41635	-0.561515	-0.0536072	-0.709575
Pt22	NFH	PD	SD/PD	combination	-5.03991	-1.74799	-3.29192	-0.165222	-0.449003	-0.646946
Pt23	SYSUCC	PD	SD/PD	monotherapy	1.66497	0.0776765	1.5873	0.334765	0.260996	0.147681
Pt24	NFH	PD	SD/PD	combination	-0.568435	5.34777	-5.9162	-0.406071	-0.11222	-0.263172
Pt25	SYSUCC	PD	SD/PD	combination	1.71073	0.896968	0.813759	0.407645	0.186893	0.0563814
Pt27	NFH	PD	SD/PD	combination	-7.31155	-0.0256581	-7.28589	-0.758475	-0.97536	-1.11956
Pt28	SYSUCC	PR	CR/PR	combination	-1.684	-7.14964	5.46564	-0.105633	0.178869	0.407724
Pt29	SYSUCC	PR	CR/PR	combination	-6.30126	-10.025	3.72374	-0.517083	-0.225899	-0.437889
Pt3	NFH	PD	SD/PD	combination	-7.42909	-11.7476	4.31852	-0.192041	-1.08961	0.098736
Pt30	SYSUCC	SD	SD/PD	monotherapy	-6.14444	1.17776	-7.3222	-0.955856	-0.960385	-1.16407
Pt31	SYSUCC	PR	CR/PR	combination	4.54949	-4.68147	9.23096	0.664575	0.0433598	0.855608
Pt32	SYSUCC	SD	SD/PD	monotherapy	-2.08823	-1.67204	-0.416192	-0.316365	0.183021	-0.167749
Pt33	TSASYSU	PR	CR/PR	combination	-2.59081	0.0359237	-2.62674	-0.683799	-0.366961	-0.913716
Pt36	TFASYSU	PR	CR/PR	combination	2.718	-5.72239	8.44039	0.302242	0.341057	0.44612
Pt4	NFH	PR	CR/PR	monotherapy	6.14429	-4.02835	10.1726	1.23064	-0.219504	1.245
Pt40	GDPHCM	PR	CR/PR	combination	2.61622	-3.57717	6.19339	0.399011	-0.13987	0.83986
Pt41	GDPHCM	SD	SD/PD	combination	-0.346726	3.58495	-3.93168	-0.411249	-0.141874	-0.400077
Pt42	NFH	PR	CR/PR	combination	-4.93191	-7.53094	2.59903	-0.064087	-0.216472	-0.209604
Pt43	NFH	PR	CR/PR	combination	-4.39245	-0.732184	-3.66026	-0.276202	-0.126503	-0.28593
Pt44	SYSUCC	PD	SD/PD	monotherapy	-1.7992	7.0482	-8.84739	-0.756898	0.362387	-0.615325
Pt45	SYSUCC	PR	CR/PR	monotherapy	2.59692	-1.41484	4.01176	-0.0659445	0.595239	0.231804
Pt46	SYSUCC	PR	CR/PR	combination	-0.393292	-2.69247	2.29918	-0.159478	-0.10442	0.333283
Pt47	SYSUCC	PR	CR/PR	monotherapy	5.96232	-2.03416	7.99648	0.924364	0.370633	0.871334
Pt48	SYSUCC	SD	SD/PD	combination	3.34443	4.06966	-0.725229	0.188843	0.603515	0.201162
Pt49	SYSUCC	PR	CR/PR	monotherapy	3.93403	-1.08484	5.01888	1.21033	0.423577	0.748424
Pt5	SYSUCC	PD	SD/PD	combination	3.05741	9.1431	-6.08569	0.268102	0.37451	-0.167316
Pt50	SYSUCC	SD	SD/PD	combination	4.02143	6.61068	-2.58925	0.432545	0.156787	0.0932179
Pt51	NFH	PR	CR/PR	combination	4.78466	3.44426	1.34041	0.346752	-0.136639	0.349675
Pt52	NFH	SD	SD/PD	combination	3.31935	4.25873	-0.939372	0.161564	0.241503	0.0972467
Pt53	TSASYSU	SD	SD/PD	monotherapy	0.105804	2.57637	-2.47057	-0.287965	0.352498	-0.177479
Pt54	TSASYSU	SD	SD/PD	monotherapy	0.0331256	-3.47962	3.51275	-0.187444	0.296931	-0.00883497
Pt55	TFASYSU	SD	SD/PD	combination	1.83387	-3.93557	5.76944	0.632432	0.0903488	0.726109
Pt58	GDPHCM	SD	SD/PD	combination	1.24803	6.60568	-5.35765	0.0980062	-0.0158688	-0.134424
Pt6	SYSUCC	PD	SD/PD	monotherapy	-0.430599	4.29333	-4.72393	-0.1945	0.182361	-0.275704
Pt7	SYSUCC	PD	SD/PD	combination	3.96194	6.50008	-2.53814	0.30148	0.087109	0.339458
Pt8	SYSUCC	PD	SD/PD	monotherapy	-7.3261	-5.10711	-2.21899	-0.65346	-0.620337	-0.802474
Pt9	SYSUCC	PD	SD/PD	monotherapy	-1.84864	-4.5681	2.71947	0.0516893	-0.131536	0.00803633

## Sheet: S5
Table S5: Statistical significace of TMEscore signature genes in predicting response
Gene	p.value	mean of responder(CR/PR)	mean of non-responder(SD/PD)	statistic	p.adj	stars
SYNPO	1.0406e-05	-0.73925	0.369625	-1.10887	0.000381957	****
MXRA7	1.73617e-05	-0.751207	0.375604	-1.12681	0.000381957	****
JAM3	0.000153029	-0.622021	0.31101	-0.933031	0.0013808	***
MIR100HG	0.000169827	-0.704623	0.352311	-1.05693	0.0013808	***
TNS1	0.000169827	-0.695222	0.347611	-1.04283	0.0013808	***
PRICKLE2	0.000188292	-0.666001	0.333001	-0.999002	0.0013808	***
CDT1	0.000255203	0.640466	-0.320233	0.960699	0.00160413	***
MCC	0.000311142	-0.665435	0.332718	-0.998153	0.00171128	***
TGFB1I1	0.000664159	-0.646122	0.323061	-0.969182	0.003247	***
KIF18A	0.000796188	0.606921	-0.30346	0.910381	0.00350323	***
PROS1	0.00281513	-0.504492	0.252246	-0.756738	0.0112605	**
GZMB	0.00355477	0.588117	-0.294059	0.882176	0.0120315	**
PLEKHH2	0.00355477	-0.556689	0.278344	-0.835033	0.0120315	**
C14orf132	0.00480635	-0.519083	0.259541	-0.778624	0.0142294	**
DTL	0.00517433	0.555675	-0.277837	0.833512	0.0142294	**
IDO1	0.00517433	0.54201	-0.271005	0.813015	0.0142294	**
PSAT1	0.00598537	0.5837	-0.29185	0.875551	0.0154915	**
MAMDC2	0.00690593	-0.533502	0.266751	-0.800253	0.0159927	**
TAP1	0.00690593	0.559906	-0.279953	0.83986	0.0159927	**
PAPLN	0.0097684	-0.412329	0.206165	-0.618494	0.0214905	**
ZCCHC24	0.0104508	-0.469309	0.234655	-0.703964	0.0218969	*
BRIP1	0.014518	0.491716	-0.245858	0.737574	0.029036	*
FILIP1	0.0198782	-0.442614	0.221307	-0.663922	0.0380279	*
ANTXR2	0.0253026	-0.487214	0.243607	-0.730821	0.0463881	*
PID1	0.0284532	-0.44295	0.221475	-0.664425	0.0500776	*
IFNG	0.0301483	0.378575	-0.189287	0.567862	0.0510201	*
ZNF367	0.0337931	0.410339	-0.205169	0.615508	0.0550703	*
CRYAB	0.0421907	-0.372283	0.186142	-0.558425	0.0662996	*
ETV7	0.0674688	0.375838	-0.187919	0.563757	0.102366	+
WARS	0.0820609	0.43048	-0.21524	0.64572	0.118352	+
HELLS	0.086074	0.294854	-0.147427	0.442281	0.118352	+
MCEMP1	0.086074	0.446224	-0.223112	0.669336	0.118352	+
GBP5	0.113497	0.353874	-0.176937	0.53081	0.151329	+
RCC1	0.135221	0.309039	-0.154519	0.463558	0.174992	+
CXCL11	0.141113	0.362728	-0.181364	0.544092	0.1774	+
GNLY	0.210993	0.336124	-0.168062	0.504185	0.257881	+
UBD	0.26313	0.254884	-0.127442	0.382326	0.312911	+
KLRC2	0.302357	0.166615	-0.0833075	0.249922	0.350098	+
GBP4	0.312729	0.0398759	-0.0199379	0.0598138	0.352822	+
CCL5	0.403806	-0.0978827	0.0489414	-0.146824	0.444187	+
CXCL10	0.416189	0.216275	-0.108137	0.324412	0.446641	+
CD8A	0.537047	-0.0944175	0.0472088	-0.141626	0.562621
CCL4	0.566064	0.152603	-0.0763014	0.228904	0.579228
CXCL9	0.65725	0.077591	-0.0387955	0.116387	0.65725

## Sheet: S6
Table S6: Patient characteristics and TME signature score of TCGA-STAD and ACRG cohorts
ID	ProjectID	AJCC_stage	status	Lauren	subtype	EBV	TMEscore	TMEscoreA	TMEscoreB	TMEscore_binary	OS_months	OS_status
TCGA-RD-A8N2	TCGA-STAD	Stage_I	Alive	Diffuse	NA	NE	-3.96311	-1.20935	2.75376	Low	118	0
TCGA-BR-A4IV	TCGA-STAD	Stage_III	Dead	Diffuse	GS	Negitive	-3.72406	-1.1471	2.57696	Low	28.97	1
TCGA-BR-8371	TCGA-STAD	Stage_III	Dead	Mixed	GS	Negitive	-3.70963	-1.12753	2.5821	Low	11.97	1
TCGA-BR-8380	TCGA-STAD	Stage_II	NA	Mixed	GS	Negitive	-3.62293	-0.935277	2.68765	Low	NA	1
TCGA-BR-A4J9	TCGA-STAD	Stage_II	Alive	Mixed	GS	Negitive	-3.47473	-0.984028	2.4907	Low	0.47	0
TCGA-BR-8592	TCGA-STAD	Stage_III	Dead	Diffuse	GS	Negitive	-3.4635	-0.901504	2.56199	Low	6.37	1
TCGA-BR-8384	TCGA-STAD	Stage_III	Alive	Mixed	GS	Negitive	-3.19198	-0.271082	2.9209	Low	3.77	0
TCGA-VQ-A94P	TCGA-STAD	NA	Dead	NA	NA	NE	-3.11554	-0.334336	2.78121	Low	2.7	1
TCGA-BR-8365	TCGA-STAD	Stage_II	Dead	Mixed	CIN	Negitive	-3.03765	-0.332803	2.70485	Low	17.77	1
TCGA-FP-8209	TCGA-STAD	Stage_I	Alive	Diffuse	GS	Negitive	-2.93105	0.0119077	2.94296	Low	60.37	1
TCGA-BR-8297	TCGA-STAD	Stage_III	Alive	Diffuse	CIN	Negitive	-2.86623	-0.349086	2.51714	Low	7.5	0
TCGA-RD-A8N4	TCGA-STAD	Stage_II	Alive	Diffuse	NA	NE	-2.84377	-0.443136	2.40063	Low	72.37	0
TCGA-D7-A747	TCGA-STAD	Stage_II	Dead	Diffuse	NA	NE	-2.81564	-0.677802	2.13784	Low	8.5	1
TCGA-BR-7957	TCGA-STAD	Stage_IV	Dead	Intestinal	GS	Negitive	-2.76666	-0.72822	2.03844	Low	9.2	1
TCGA-D7-8579	TCGA-STAD	Stage_II	Alive	Intestinal	GS	Negitive	-2.71916	-0.814249	1.90491	Low	21.2	0
TCGA-BR-6564	TCGA-STAD	Stage_III	Dead	Diffuse	CIN	Negitive	-2.7123	-0.277884	2.43441	Low	26.47	1
TCGA-BR-8364	TCGA-STAD	Stage_II	Alive	Diffuse	GS	Negitive	-2.71197	-0.266811	2.44516	Low	22.5	0
TCGA-BR-8369	TCGA-STAD	Stage_III	Alive	Mixed	CIN	Negitive	-2.63119	-1.21784	1.41335	Low	14.23	0
TCGA-ZA-A8F6	TCGA-STAD	Stage_I	Alive	Intestinal	NA	NE	-2.59964	-0.917067	1.68257	Low	17.5	0
TCGA-BR-8367	TCGA-STAD	Stage_III	Dead	Mixed	GS	Negitive	-2.58489	-0.656068	1.92882	Low	26.7	1
TCGA-BR-A4J5	TCGA-STAD	Stage_II	Alive	Intestinal	GS	Negitive	-2.52025	-0.954061	1.56619	Low	28.73	0
TCGA-BR-8682	TCGA-STAD	Stage_II	Alive	Intestinal	CIN	Negitive	-2.44036	-0.803968	1.63639	Low	33.03	0
TCGA-CD-5798	TCGA-STAD	Stage_II	Alive	Intestinal	GS	Negitive	-2.40758	-0.833046	1.57453	Low	13.6	0
TCGA-CD-A489	TCGA-STAD	Stage_II	Dead	Diffuse	CIN	Negitive	-2.4028	-0.561021	1.84178	Low	11.47	1
TCGA-BR-6705	TCGA-STAD	Stage_III	Dead	Mixed	GS	Negitive	-2.35788	-0.52448	1.8334	Low	25.97	1
TCGA-BR-6803	TCGA-STAD	Stage_II	Alive	Diffuse	GS	Negitive	-2.34285	-0.324125	2.01873	Low	31.63	0
TCGA-MX-A663	TCGA-STAD	Stage_II	Dead	Mixed	NA	NE	-2.24321	-0.673405	1.56981	Low	10	1
TCGA-KB-A93G	TCGA-STAD	Stage_I	Alive	NA	NA	NE	-2.2236	-0.766647	1.45695	Low	20.43	0
TCGA-BR-4187	TCGA-STAD	NA	Dead	Mixed	GS	Negitive	-2.21245	-0.633111	1.57933	Low	4.7	1
TCGA-BR-6457	TCGA-STAD	Stage_II	Alive	Mixed	GS	Negitive	-2.08774	-0.226123	1.86162	Low	13.87	0
TCGA-RD-A8N6	TCGA-STAD	Stage_II	Dead	Intestinal	NA	NE	-2.06233	-0.595458	1.46687	Low	9.07	1
TCGA-CD-8530	TCGA-STAD	Stage_II	Alive	Diffuse	CIN	Negitive	-2.0395	-0.718408	1.32109	Low	12.57	0
TCGA-IN-7806	TCGA-STAD	Stage_II	Alive	Diffuse	CIN	Negitive	-1.90493	-1.59016	0.314774	Low	36.87	0
TCGA-MX-A5UG	TCGA-STAD	Stage_II	Dead	Diffuse	NA	NE	-1.9016	-0.00537926	1.89622	Low	3.77	1
TCGA-VQ-A94U	TCGA-STAD	Stage_II	Alive	NA	NA	NE	-1.87231	-1.20103	0.671274	Low	27.3	0
TCGA-CG-4475	TCGA-STAD	Stage_II	Alive	NA	CIN	Negitive	-1.86968	-1.03598	0.833702	Low	23.3	0
TCGA-BR-8289	TCGA-STAD	Stage_IV	Dead	Intestinal	CIN	Negitive	-1.81776	-1.07696	0.740801	Low	2.7	1
TCGA-D7-8578	TCGA-STAD	Stage_I	Alive	Mixed	CIN	Negitive	-1.78933	-0.736098	1.05323	Low	21.43	0
TCGA-EQ-8122	TCGA-STAD	Stage_II	Dead	Intestinal	CIN	Negitive	-1.77765	-1.12976	0.647886	Low	8.1	1
TCGA-BR-7959	TCGA-STAD	Stage_II	Alive	Intestinal	CIN	Negitive	-1.71836	-0.203696	1.51466	Low	33.67	0
TCGA-BR-A4J6	TCGA-STAD	Stage_II	Alive	Mixed	GS	Negitive	-1.68549	-1.73531	-0.0498201	Low	0.67	0
TCGA-BR-7197	TCGA-STAD	Stage_II	Alive	Mixed	CIN	Negitive	-1.68537	-1.47389	0.211478	Low	9.33	0
TCGA-FP-8210	TCGA-STAD	Stage_II	Dead	Diffuse	GS	Negitive	-1.6571	0.279317	1.93642	Low	5.1	1
TCGA-IN-AB1V	TCGA-STAD	Stage_I	Alive	Mixed	NA	NE	-1.62397	-1.2064	0.417567	Low	15.97	0
TCGA-BR-8291	TCGA-STAD	Stage_II	Dead	Diffuse	CIN	Negitive	-1.60508	-0.43299	1.17209	Low	20.23	1
TCGA-BR-A44T	TCGA-STAD	Stage_II	Alive	Diffuse	GS	Negitive	-1.58695	-0.111475	1.47548	Low	34.6	0
TCGA-D7-A4Z0	TCGA-STAD	Stage_II	Alive	Intestinal	GS	Negitive	-1.55207	-0.905555	0.646518	Low	14.97	0
TCGA-D7-A6EX	TCGA-STAD	Stage_III	Alive	Intestinal	NA	NE	-1.52461	-1.11847	0.406139	Low	2.87	0
TCGA-RD-A8N5	TCGA-STAD	Stage_II	Dead	Intestinal	NA	NE	-1.51686	-1.26596	0.250902	Low	58.23	1
TCGA-RD-A7BW	TCGA-STAD	Stage_I	Dead	Diffuse	NA	NE	-1.51003	0.612928	2.12295	Low	5.2	1
TCGA-BR-8590	TCGA-STAD	Stage_III	Dead	Mixed	GS	Negitive	-1.5082	-0.0571738	1.45102	Low	9.47	1
TCGA-BR-8080	TCGA-STAD	Stage_III	Dead	Intestinal	CIN	Negitive	-1.48157	0.00255584	1.48412	Low	9.73	1
TCGA-BR-8059	TCGA-STAD	Stage_III	Dead	Intestinal	MSI	Negitive	-1.4788	-0.50892	0.96988	Low	14.63	1
TCGA-CG-5719	TCGA-STAD	Stage_IV	Alive	Intestinal	CIN	Negitive	-1.46111	-0.706858	0.754256	Low	1.03	0
TCGA-CD-A487	TCGA-STAD	Stage_II	Alive	Diffuse	CIN	Negitive	-1.37164	-0.887741	0.483904	Low	12.47	0
TCGA-D7-6524	TCGA-STAD	Stage_II	Alive	Diffuse	GS	Negitive	-1.35637	-0.254144	1.10223	Low	18.1	0
TCGA-BR-A4J8	TCGA-STAD	Stage_III	Alive	Mixed	CIN	Negitive	-1.33655	-0.758774	0.577778	Low	13.7	0
TCGA-VQ-A91A	TCGA-STAD	Stage_III	Alive	Intestinal	NA	NE	-1.33077	-0.645001	0.685765	Low	40	0
TCGA-FP-7829	TCGA-STAD	Stage_II	Alive	Intestinal	CIN	Negitive	-1.33041	-1.46446	-0.134052	Low	19.8	0
TCGA-F1-6875	TCGA-STAD	Stage_I	Alive	Mixed	CIN	Negitive	-1.3168	-1.88763	-0.570826	Low	73.23	1
TCGA-D7-6818	TCGA-STAD	Stage_III	Dead	Diffuse	CIN	Negitive	-1.26333	-0.807423	0.455912	Low	12.53	1
TCGA-BR-6801	TCGA-STAD	Stage_II	Alive	Mixed	GS	Negitive	-1.26104	-1.23198	0.0290541	Low	40.77	0
TCGA-VQ-A91Z	TCGA-STAD	Stage_II	Alive	Intestinal	NA	NE	-1.26073	-1.69408	-0.433345	Low	56.33	0
TCGA-VQ-A8P8	TCGA-STAD	Stage_II	Alive	Intestinal	NA	NE	-1.24262	-0.776464	0.466158	Low	31.4	0
TCGA-BR-6456	TCGA-STAD	Stage_II	Dead	Mixed	CIN	Negitive	-1.24128	0.166704	1.40798	Low	17.53	1
TCGA-CD-8533	TCGA-STAD	Stage_II	Alive	Mixed	NA	NE	-1.24087	-1.03187	0.209007	Low	15.6	0
TCGA-CG-4443	TCGA-STAD	Stage_I	Alive	Intestinal	CIN	Negitive	-1.23847	-1.96571	-0.727239	Low	30.4	0
TCGA-RD-A8N9	TCGA-STAD	Stage_II	Alive	Diffuse	NA	NE	-1.23468	-0.187621	1.04706	Low	36.1	0
TCGA-BR-8373	TCGA-STAD	Stage_II	Alive	Intestinal	CIN	Negitive	-1.23419	-0.195957	1.03823	Low	15	0
TCGA-VQ-A928	TCGA-STAD	Stage_III	Dead	Intestinal	NA	NE	-1.21778	-0.980944	0.236839	Low	5.8	1
TCGA-BR-7715	TCGA-STAD	Stage_II	Alive	Mixed	CIN	Negitive	-1.195	-1.05135	0.143645	Low	34.1	0
TCGA-D7-8574	TCGA-STAD	Stage_III	Alive	Mixed	GS	Negitive	-1.1906	-0.281911	0.908686	Low	17.43	0
TCGA-MX-A666	TCGA-STAD	Stage_II	Alive	Mixed	NA	NE	-1.12329	-1.04165	0.0816372	Low	14.23	0
TCGA-IN-8462	TCGA-STAD	Stage_II	Alive	Mixed	CIN	Negitive	-1.10704	-0.736037	0.370999	Low	19.07	0
TCGA-VQ-AA64	TCGA-STAD	Stage_III	Dead	Intestinal	NA	NE	-1.10364	-0.616502	0.487137	Low	18.67	1
TCGA-BR-8687	TCGA-STAD	Stage_III	Dead	Mixed	CIN	Negitive	-1.0962	-1.06953	0.0266706	Low	8.33	1
TCGA-BR-4279	TCGA-STAD	Stage_II	Dead	Mixed	GS	Negitive	-1.0944	-0.0142756	1.08012	Low	9.7	1
TCGA-R5-A7ZE	TCGA-STAD	Stage_III	Dead	Intestinal	NA	NE	-1.067	-1.92386	-0.856856	Low	18.47	1
TCGA-BR-7717	TCGA-STAD	Stage_III	Dead	Mixed	CIN	Negitive	-1.0539	-1.21951	-0.165612	Low	18.4	1
TCGA-VQ-A922	TCGA-STAD	Stage_III	Dead	Intestinal	NA	NE	-1.04914	-0.32279	0.72635	Low	9.17	1
TCGA-BR-8295	TCGA-STAD	Stage_II	Dead	Mixed	CIN	Negitive	-1.03861	-1.67824	-0.639625	Low	2.23	1
TCGA-VQ-A91Y	TCGA-STAD	Stage_III	Dead	Intestinal	NA	NE	-1.03637	0.83578	1.87215	Low	9.87	1
TCGA-VQ-A91Q	TCGA-STAD	Stage_III	Dead	Intestinal	NA	NE	-1.01065	-0.601692	0.408958	Low	21.1	1
TCGA-BR-A4J7	TCGA-STAD	Stage_III	Alive	Intestinal	GS	Negitive	-1.0062	0.738011	1.74421	Low	32.97	0
TCGA-VQ-A927	TCGA-STAD	Stage_III	Dead	Diffuse	NA	NE	-0.986032	-0.840842	0.14519	Low	6.67	1
TCGA-BR-6563	TCGA-STAD	Stage_II	Alive	Mixed	GS	Negitive	-0.940039	-0.149916	0.790123	Low	22.63	0
TCGA-FP-8631	TCGA-STAD	Stage_II	Alive	Intestinal	CIN	Negitive	-0.931922	-1.02576	-0.0938342	Low	0.57	0
TCGA-CD-5813	TCGA-STAD	Stage_II	Dead	Intestinal	GS	Negitive	-0.914596	0.0415324	0.956128	Low	12.57	1
TCGA-IN-A6RN	TCGA-STAD	Stage_II	Alive	Mixed	NA	NE	-0.910024	-1.69866	-0.788635	Low	19.8	0
TCGA-D7-A748	TCGA-STAD	Stage_IV	Dead	Diffuse	NA	NE	-0.866993	-0.454276	0.412717	Low	4.4	1
TCGA-BR-7901	TCGA-STAD	Stage_II	Dead	Mixed	CIN	Negitive	-0.860782	0.16373	1.02451	Low	3.5	1
TCGA-D7-6526	TCGA-STAD	Stage_III	Alive	Intestinal	CIN	Negitive	-0.857769	-1.27147	-0.413701	Low	17.43	0
TCGA-BR-7722	TCGA-STAD	Stage_II	Dead	Mixed	GS	Negitive	-0.825773	-0.884069	-0.0582967	Low	15.53	1
TCGA-IN-A7NR	TCGA-STAD	Stage_IV	Alive	Mixed	NA	NE	-0.822724	-0.805579	0.0171446	Low	6.6	0
TCGA-BR-8683	TCGA-STAD	Stage_III	Dead	Intestinal	CIN	Negitive	-0.806819	0.474803	1.28162	Low	10	1
TCGA-MX-A5UJ	TCGA-STAD	Stage_III	Alive	Intestinal	NA	NE	-0.769128	-0.0628437	0.706284	Low	20	0
TCGA-CD-8535	TCGA-STAD	Stage_II	Alive	Mixed	CIN	Negitive	-0.761051	-1.02	-0.258951	Low	13	0
TCGA-D7-8575	TCGA-STAD	Stage_III	Dead	Intestinal	CIN	Negitive	-0.699515	-0.381993	0.317522	Low	18.47	1
TCGA-BR-8060	TCGA-STAD	Stage_II	Dead	Mixed	NA	NE	-0.699369	0.393126	1.0925	Low	11.6	1
TCGA-B7-A5TJ	TCGA-STAD	Stage_II	Alive	Intestinal	NA	NE	-0.686008	-1.26951	-0.5835	Low	11.17	0
TCGA-D7-6521	TCGA-STAD	Stage_II	Alive	Diffuse	CIN	Negitive	-0.683092	-0.492315	0.190777	Low	18.8	0
TCGA-VQ-A8E2	TCGA-STAD	Stage_III	Alive	Intestinal	NA	NE	-0.667173	0.413076	1.08025	Low	43.97	0
TCGA-CG-4301	TCGA-STAD	Stage_IV	Alive	Mixed	CIN	Negitive	-0.665899	-0.515841	0.150058	Low	3.07	0
TCGA-HU-A4GP	TCGA-STAD	Stage_II	Alive	Diffuse	CIN	Negitive	-0.661905	-1.34354	-0.681637	Low	9.1	0
TCGA-F1-A448	TCGA-STAD	Stage_III	Alive	Intestinal	MSI	Negitive	-0.647953	-0.660377	-0.0124248	Low	21.57	0
TCGA-CD-5804	TCGA-STAD	Stage_II	Alive	Mixed	CIN	Negitive	-0.643185	-0.344644	0.298541	Low	12.27	0
TCGA-IN-A6RJ	TCGA-STAD	Stage_I	Alive	Mixed	NA	NE	-0.635162	-1.28913	-0.653963	Low	12.63	0
TCGA-CD-8534	TCGA-STAD	Stage_II	Alive	Diffuse	CIN	Negitive	-0.630233	-0.451152	0.179081	Low	12.23	0
TCGA-B7-A5TN	TCGA-STAD	Stage_II	Alive	Mixed	NA	NE	-0.627428	-0.435853	0.191575	Low	9.57	0
TCGA-BR-6453	TCGA-STAD	Stage_II	Alive	Mixed	GS	Negitive	-0.588433	-0.550352	0.0380819	Low	16.17	0
TCGA-D7-6527	TCGA-STAD	Stage_II	Dead	Intestinal	CIN	Negitive	-0.571381	-0.801421	-0.230041	Low	10.4	1
TCGA-VQ-A8E7	TCGA-STAD	Stage_IV	Alive	Intestinal	NA	NE	-0.555843	-0.789758	-0.233916	Low	37.93	0
TCGA-CD-5800	TCGA-STAD	Stage_II	Alive	Intestinal	CIN	Negitive	-0.555016	-0.909796	-0.354781	Low	13.33	0
TCGA-CD-A48A	TCGA-STAD	Stage_II	Alive	Mixed	CIN	Negitive	-0.540268	-0.722962	-0.182694	Low	12.6	0
TCGA-BR-8588	TCGA-STAD	Stage_II	Alive	Mixed	GS	Negitive	-0.527342	0.0439825	0.571325	Low	12.97	0
TCGA-HU-A4HD	TCGA-STAD	Stage_III	Alive	Intestinal	CIN	Negitive	-0.514329	-0.983445	-0.469116	Low	33.87	0
TCGA-D7-8572	TCGA-STAD	Stage_II	Alive	Mixed	GS	Negitive	-0.510665	0.420496	0.93116	Low	17.03	0
TCGA-HU-A4G3	TCGA-STAD	Stage_II	Alive	Intestinal	GS	Negitive	-0.50344	-1.41821	-0.914767	Low	5.67	0
TCGA-VQ-AA6A	TCGA-STAD	Stage_III	Alive	Intestinal	NA	NE	-0.502233	-0.851299	-0.349066	Low	39.47	0
TCGA-IN-A7NT	TCGA-STAD	Stage_II	Alive	Mixed	NA	NE	-0.48988	-0.582496	-0.0926161	Low	10.77	0
TCGA-VQ-A925	TCGA-STAD	Stage_III	Dead	Intestinal	NA	NE	-0.478747	-0.590966	-0.112219	Low	4.6	1
TCGA-VQ-AA6G	TCGA-STAD	Stage_II	Dead	Intestinal	NA	NE	-0.478431	-0.742834	-0.264403	Low	26.4	1
TCGA-VQ-A8PC	TCGA-STAD	Stage_II	Dead	NA	NA	NE	-0.474264	-0.234326	0.239938	Low	46.9	1
TCGA-VQ-A8PJ	TCGA-STAD	Stage_IV	Dead	Intestinal	NA	NE	-0.464968	-0.8771	-0.412131	Low	2.73	1
TCGA-CD-5799	TCGA-STAD	Stage_II	Alive	Intestinal	CIN	Negitive	-0.454845	-0.999022	-0.544177	Low	13.2	0
TCGA-CD-8524	TCGA-STAD	Stage_II	Alive	Intestinal	CIN	Negitive	-0.42625	0.168751	0.595001	Low	12.93	0
TCGA-BR-7196	TCGA-STAD	Stage_IV	Alive	Mixed	EBV	Positive	-0.423466	1.0553	1.47877	Low	22.2	0
TCGA-VQ-A91V	TCGA-STAD	Stage_III	Alive	Intestinal	NA	NE	-0.418394	-1.2359	-0.817508	Low	43.23	0
TCGA-D7-6519	TCGA-STAD	Stage_II	Alive	Diffuse	CIN	Negitive	-0.413198	-0.738334	-0.325136	Low	20.83	0
TCGA-D7-6520	TCGA-STAD	Stage_II	Alive	Intestinal	CIN	Negitive	-0.364434	-0.0618151	0.302619	Low	19.1	0
TCGA-CG-5717	TCGA-STAD	Stage_II	Dead	Mixed	GS	Negitive	-0.363308	-0.0587026	0.304606	Low	7.07	1
TCGA-RD-A8N0	TCGA-STAD	Stage_III	Alive	Diffuse	NA	NE	-0.361086	-0.12767	0.233417	Low	41.2	0
TCGA-VQ-A8PM	TCGA-STAD	Stage_III	Dead	NA	NA	NE	-0.351268	-0.321117	0.0301508	Low	1.9	1
TCGA-VQ-A94T	TCGA-STAD	Stage_III	Dead	Diffuse	NA	NE	-0.347095	-1.20249	-0.855398	Low	11.4	1
TCGA-CD-A4MG	TCGA-STAD	Stage_II	Dead	Diffuse	MSI	Negitive	-0.346839	-1.18745	-0.840608	Low	6.67	1
TCGA-IN-A6RL	TCGA-STAD	Stage_II	Dead	Mixed	NA	NE	-0.344007	-0.634348	-0.290341	Low	13.53	1
TCGA-VQ-A8PQ	TCGA-STAD	Stage_IV	Dead	Intestinal	NA	NE	-0.341031	0.586589	0.927621	Low	15.87	1
TCGA-IN-A6RI	TCGA-STAD	Stage_I	Alive	Mixed	NA	NE	-0.340849	-1.34458	-1.00373	Low	18.63	0
TCGA-VQ-A8DV	TCGA-STAD	Stage_I	Dead	Intestinal	NA	NE	-0.330382	-1.26342	-0.93304	Low	13.43	1
TCGA-BR-A4CS	TCGA-STAD	Stage_III	Dead	Mixed	CIN	Negitive	-0.309092	-1.12489	-0.815798	Low	1.5	1
TCGA-VQ-A8DZ	TCGA-STAD	Stage_IV	Dead	NA	NA	NE	-0.300414	-0.648538	-0.348124	Low	13.2	1
TCGA-CD-8531	TCGA-STAD	Stage_II	Alive	Diffuse	GS	Negitive	-0.289944	-0.973738	-0.683794	Low	12.77	0
TCGA-VQ-A8PU	TCGA-STAD	Stage_II	Dead	Intestinal	NA	NE	-0.283023	-1.41071	-1.12769	Low	27.73	1
TCGA-D7-6815	TCGA-STAD	Stage_II	Alive	Intestinal	CIN	Negitive	-0.26635	-0.417064	-0.150714	Low	16.2	0
TCGA-VQ-A8DU	TCGA-STAD	Stage_III	Dead	Intestinal	NA	NE	-0.233947	-0.340089	-0.106141	Low	5.53	1
TCGA-D7-8576	TCGA-STAD	Stage_III	Dead	Intestinal	CIN	Negitive	-0.224447	-0.364587	-0.14014	Low	14.87	1
TCGA-CD-A486	TCGA-STAD	Stage_II	Dead	Mixed	CIN	Negitive	-0.218266	-0.900158	-0.681891	Low	6.4	1
TCGA-D7-6522	TCGA-STAD	Stage_I	Alive	Diffuse	GS	Negitive	-0.204226	0.549239	0.753466	Low	18.87	0
TCGA-IN-8663	TCGA-STAD	Stage_II	Dead	Mixed	CIN	Negitive	-0.194017	-0.519494	-0.325476	Low	3.43	1
TCGA-BR-A44U	TCGA-STAD	Stage_III	Dead	Mixed	CIN	Negitive	-0.192107	-1.10757	-0.915461	Low	14.07	1
TCGA-HU-A4GH	TCGA-STAD	Stage_I	Alive	Intestinal	CIN	Negitive	-0.190029	-1.36694	-1.17691	Low	11.93	0
TCGA-BR-8680	TCGA-STAD	Stage_IV	Alive	Intestinal	GS	Negitive	-0.174261	-0.962972	-0.788711	Low	32.4	0
TCGA-D7-6525	TCGA-STAD	Stage_II	Dead	Diffuse	CIN	Negitive	-0.173409	-0.233735	-0.0603257	Low	13.53	1
TCGA-HU-8244	TCGA-STAD	Stage_I	Alive	Intestinal	NA	NE	-0.170672	-1.69963	-1.52895	Low	24.73	0
TCGA-BR-8483	TCGA-STAD	Stage_III	Alive	Intestinal	CIN	Negitive	-0.154651	-0.769526	-0.614875	Low	5.47	0
TCGA-HU-A4GY	TCGA-STAD	Stage_III	Alive	Diffuse	GS	Negitive	-0.133268	0.615285	0.748553	Low	0.27	0
TCGA-SW-A7EB	TCGA-STAD	Stage_III	Alive	Intestinal	NA	NE	-0.114138	-0.553958	-0.43982	Low	5.87	0
TCGA-R5-A805	TCGA-STAD	Stage_III	Dead	Intestinal	NA	NE	-0.112089	-0.382851	-0.270762	Low	9.37	1
TCGA-D7-A6EV	TCGA-STAD	Stage_II	Alive	Mixed	NA	NE	-0.0947564	-1.02673	-0.93197	Low	11.4	0
TCGA-HF-7134	TCGA-STAD	Stage_I	Alive	Intestinal	NA	NE	-0.0934892	-0.618749	-0.525259	Low	52.93	0
TCGA-BR-8686	TCGA-STAD	Stage_III	Dead	Intestinal	EBV	Positive	-0.0903282	0.889401	0.979729	Low	21.17	1
TCGA-BR-8485	TCGA-STAD	Stage_III	Alive	Mixed	CIN	Negitive	-0.0776247	0.42266	0.500285	Low	9.33	0
TCGA-HU-A4GD	TCGA-STAD	Stage_II	Alive	Intestinal	CIN	Negitive	-0.0544723	-1.34053	-1.28605	Low	23.07	0
TCGA-IN-A6RR	TCGA-STAD	Stage_II	Dead	Mixed	NA	NE	-0.0519823	-0.866913	-0.814931	Low	6.83	1
TCGA-VQ-A94R	TCGA-STAD	Stage_III	Dead	Intestinal	NA	NE	-0.0511556	0.265849	0.317005	Low	43.13	1
TCGA-BR-4201	TCGA-STAD	NA	Dead	Mixed	MSI	Negitive	-0.0453899	0.494757	0.540147	Low	31.33	1
TCGA-B7-A5TI	TCGA-STAD	Stage_III	Alive	Diffuse	NA	NE	-0.0422802	-0.212882	-0.170602	Low	19.83	0
TCGA-CD-A4MH	TCGA-STAD	Stage_II	Alive	Mixed	CIN	Negitive	-0.0418768	-0.887164	-0.845287	Low	12.37	0
TCGA-IN-A7NU	TCGA-STAD	Stage_III	Alive	Mixed	NA	NE	-0.0335078	-0.143991	-0.110483	Low	11.87	0
TCGA-VQ-A8PD	TCGA-STAD	Stage_III	Dead	Mixed	NA	NE	-0.0285464	0.678902	0.707448	Low	16.53	1
TCGA-VQ-A8P2	TCGA-STAD	Stage_II	Alive	Intestinal	NA	NE	-0.0208297	-1.23989	-1.21906	Low	38.67	0
TCGA-HU-8610	TCGA-STAD	Stage_I	Alive	Intestinal	CIN	Negitive	-0.00996116	0.103154	0.113115	Low	0.77	0
TCGA-CD-8528	TCGA-STAD	Stage_III	Alive	Mixed	CIN	Negitive	-0.00822399	-0.590597	-0.582373	Low	12.5	0
TCGA-CG-4444	TCGA-STAD	Stage_II	Alive	Diffuse	CIN	Negitive	0.00517281	-0.318788	-0.323961	Low	47.7	0
TCGA-CD-5803	TCGA-STAD	Stage_II	Dead	Mixed	GS	Negitive	0.00566089	1.42393	1.41826	Low	11.37	1
TCGA-VQ-A91K	TCGA-STAD	Stage_II	Alive	Intestinal	NA	NE	0.0122502	0.104602	0.0923521	Low	62.07	0
TCGA-HU-A4GQ	TCGA-STAD	Stage_III	Dead	Intestinal	MSI	Negitive	0.0310038	0.779332	0.748328	Low	0.1	1
TCGA-CD-8526	TCGA-STAD	Stage_II	Alive	Intestinal	CIN	Negitive	0.0335754	0.35045	0.316875	Low	12.7	0
TCGA-RD-A7BS	TCGA-STAD	Stage_II	Dead	Diffuse	NA	NE	0.0486336	0.315496	0.266863	Low	11.2	1
TCGA-VQ-A92D	TCGA-STAD	Stage_I	Alive	Intestinal	NA	NE	0.048921	-0.215823	-0.264744	Low	67.73	0
TCGA-CG-5725	TCGA-STAD	Stage_I	Dead	Mixed	NA	NE	0.0565419	-0.658021	-0.714563	Low	15.23	1
TCGA-HU-A4GJ	TCGA-STAD	Stage_III	Alive	Diffuse	NA	NE	0.0569372	-0.130346	-0.187283	Low	21.67	0
TCGA-VQ-A8E0	TCGA-STAD	Stage_III	Dead	Intestinal	NA	NE	0.0578577	-0.642062	-0.699919	Low	18.73	1
TCGA-BR-8296	TCGA-STAD	Stage_III	Dead	Intestinal	CIN	Negitive	0.0603097	-0.119096	-0.179406	Low	15.8	1
TCGA-CD-A48C	TCGA-STAD	Stage_II	Dead	Mixed	CIN	Negitive	0.0634568	-0.283971	-0.347427	Low	11.77	1
TCGA-CD-8529	TCGA-STAD	Stage_IV	Alive	Intestinal	CIN	Negitive	0.0695648	0.679357	0.609792	Low	12.47	0
TCGA-VQ-AA6D	TCGA-STAD	Stage_II	Alive	Intestinal	NA	NE	0.0709076	-0.602832	-0.67374	Low	17.37	0
TCGA-FP-8099	TCGA-STAD	Stage_II	Alive	Mixed	CIN	Negitive	0.0778213	-0.20546	-0.283281	Low	17.3	0
TCGA-3M-AB46	TCGA-STAD	Stage_I	Alive	Mixed	NA	NE	0.0874329	-0.951747	-1.03918	Low	58.83	0
TCGA-D7-5578	TCGA-STAD	Stage_III	Alive	Intestinal	CIN	Negitive	0.0912625	0.11108	0.0198172	Low	12.83	0
TCGA-VQ-A94O	TCGA-STAD	Stage_III	Dead	Intestinal	NA	NE	0.0918661	-0.184417	-0.276283	Low	21.33	1
TCGA-FP-7735	TCGA-STAD	Stage_I	Dead	Mixed	CIN	Negitive	0.100162	-0.453982	-0.554144	Low	3.53	1
TCGA-CG-5732	TCGA-STAD	Stage_III	Alive	Intestinal	CIN	Negitive	0.111338	-0.483586	-0.594924	Low	70	1
TCGA-VQ-A8DT	TCGA-STAD	Stage_III	Alive	Intestinal	NA	NE	0.116742	-1.00545	-1.12219	Low	49.47	0
TCGA-R5-A7O7	TCGA-STAD	Stage_IV	Alive	Intestinal	NA	NE	0.139235	-0.723855	-0.86309	Low	46.3	0
TCGA-VQ-A91X	TCGA-STAD	Stage_III	Dead	Intestinal	NA	NE	0.15324	-1.59451	-1.74775	Low	9.63	1
TCGA-VQ-AA6K	TCGA-STAD	Stage_III	Dead	NA	NA	NE	0.175201	0.0663667	-0.108834	Low	12.6	1
TCGA-CG-4460	TCGA-STAD	Stage_IV	Dead	Intestinal	NA	NE	0.179873	-0.120763	-0.300636	Low	22.3	1
TCGA-BR-8284	TCGA-STAD	Stage_III	Dead	Intestinal	MSI	Negitive	0.212814	0.919063	0.706249	Low	8.17	1
TCGA-BR-8486	TCGA-STAD	Stage_I	Alive	Mixed	CIN	Negitive	0.219674	0.179193	-0.0404815	Low	20.5	0
TCGA-BR-7723	TCGA-STAD	Stage_III	Dead	Mixed	CIN	Negitive	0.225175	0.285505	0.0603293	Low	29.13	1
TCGA-FP-A9TM	TCGA-STAD	Stage_I	Alive	Mixed	NA	NE	0.226241	-0.400389	-0.62663	Low	6.3	0
TCGA-CG-5726	TCGA-STAD	Stage_I	Dead	Intestinal	MSI	Negitive	0.248455	-0.993526	-1.24198	Low	29.37	1
TCGA-HU-A4GU	TCGA-STAD	Stage_II	Alive	Diffuse	MSI	Negitive	0.250163	-0.821132	-1.0713	Low	6.67	0
TCGA-BR-6458	TCGA-STAD	Stage_II	Dead	Mixed	CIN	Negitive	0.261485	0.830532	0.569047	Low	19.6	1
TCGA-VQ-A91N	TCGA-STAD	Stage_III	Dead	Intestinal	NA	NE	0.268482	-0.236313	-0.504795	Low	19	1
TCGA-VQ-A8PH	TCGA-STAD	Stage_III	Dead	Intestinal	NA	NE	0.270384	-0.709051	-0.979436	Low	12.97	1
TCGA-VQ-A8P3	TCGA-STAD	Stage_III	Alive	Intestinal	NA	NE	0.271695	-0.31669	-0.588385	Low	37.73	0
TCGA-D7-A6F2	TCGA-STAD	Stage_I	Alive	Intestinal	NA	NE	0.286551	-0.268758	-0.555309	Low	15.87	0
TCGA-HU-A4H6	TCGA-STAD	Stage_III	Alive	Intestinal	CIN	Negitive	0.296693	-0.415925	-0.712618	Low	21.47	0
TCGA-FP-A8CX	TCGA-STAD	Stage_III	Alive	NA	NA	NE	0.297132	-0.648298	-0.945429	Low	0.23	0
TCGA-BR-4267	TCGA-STAD	Stage_I	Dead	Mixed	CIN	Negitive	0.328441	-0.425956	-0.754397	Low	6.27	1
TCGA-HU-A4GC	TCGA-STAD	Stage_III	Alive	Diffuse	CIN	Negitive	0.356082	-0.295236	-0.651318	Low	3.3	0
TCGA-CD-8527	TCGA-STAD	Stage_II	Dead	Intestinal	CIN	Negitive	0.35738	-0.150308	-0.507687	Low	7.27	1
TCGA-CG-4440	TCGA-STAD	Stage_IV	Dead	Intestinal	CIN	Negitive	0.363943	-0.145503	-0.509445	Low	4.07	1
TCGA-BR-8058	TCGA-STAD	Stage_III	Alive	Mixed	GS	Negitive	0.366193	0.955046	0.588852	Low	37.77	0
TCGA-CG-4441	TCGA-STAD	Stage_II	Dead	Intestinal	CIN	Negitive	0.370144	0.118102	-0.252042	Low	14.2	1
TCGA-CG-5720	TCGA-STAD	Stage_I	Dead	Mixed	GS	Negitive	0.375731	-0.0178188	-0.39355	Low	1	1
TCGA-HF-7132	TCGA-STAD	Stage_II	Alive	Intestinal	MSI	Negitive	0.397698	0.670504	0.272807	Low	78.37	0
TCGA-VQ-A8PK	TCGA-STAD	Stage_III	Dead	Intestinal	NA	NE	0.408892	-0.0216053	-0.430497	Low	18.1	1
TCGA-HU-A4H5	TCGA-STAD	Stage_I	Alive	Intestinal	CIN	Negitive	0.423395	-0.307226	-0.730621	Low	24.13	0
TCGA-RD-A8NB	TCGA-STAD	Stage_II	Dead	Diffuse	NA	NE	0.434067	1.50656	1.07249	Low	17.1	1
TCGA-HU-8238	TCGA-STAD	NA	Alive	Intestinal	NA	NE	0.438283	-0.486168	-0.924451	Low	1.53	0
TCGA-D7-6528	TCGA-STAD	Stage_I	Alive	Intestinal	CIN	Negitive	0.440726	-0.615538	-1.05626	Low	15.43	0
TCGA-CG-5718	TCGA-STAD	Stage_II	Dead	Intestinal	CIN	Negitive	0.442567	-0.239577	-0.682144	Low	36.5	1
TCGA-RD-A8MW	TCGA-STAD	Stage_III	Dead	Intestinal	NA	NE	0.449178	0.653665	0.204487	Low	38.43	1
TCGA-VQ-A8PE	TCGA-STAD	Stage_III	Dead	Intestinal	NA	NE	0.457344	0.284296	-0.173049	Low	22.5	1
TCGA-F1-A72C	TCGA-STAD	Stage_II	Alive	Intestinal	NA	NE	0.491419	0.355805	-0.135614	Low	11.53	0
TCGA-BR-4256	TCGA-STAD	NA	Dead	Mixed	MSI	Negitive	0.51561	1.7212	1.20558	Low	9.47	1
TCGA-CG-4306	TCGA-STAD	Stage_IV	Dead	Mixed	MSI	Negitive	0.534477	0.240578	-0.293899	Low	1.03	1
TCGA-IP-7968	TCGA-STAD	Stage_III	Alive	Mixed	CIN	Negitive	0.549928	0.781918	0.231989	Low	2.57	0
TCGA-ZQ-A9CR	TCGA-STAD	Stage_III	Dead	Intestinal	NA	NE	0.551254	0.533438	-0.0178154	Low	0.8	1
TCGA-IN-7808	TCGA-STAD	Stage_IV	Dead	Diffuse	CIN	Negitive	0.567531	0.137475	-0.430056	Low	3.5	1
TCGA-HU-A4HB	TCGA-STAD	Stage_II	Dead	Diffuse	NA	NE	0.580977	0.205284	-0.375693	Low	15.9	1
TCGA-RD-A8N1	TCGA-STAD	Stage_III	Alive	Diffuse	NA	NE	0.601099	0.707119	0.10602	Low	117.3	0
TCGA-VQ-A8PP	TCGA-STAD	Stage_III	Dead	Intestinal	NA	NE	0.605439	0.649832	0.0443928	Low	23.73	1
TCGA-VQ-A8PB	TCGA-STAD	Stage_II	Dead	Intestinal	NA	NE	0.640073	-0.176668	-0.81674	Low	34.77	1
TCGA-HU-A4G9	TCGA-STAD	Stage_I	Alive	Intestinal	MSI	Negitive	0.645517	-1.33887	-1.98439	Low	24.53	0
TCGA-CG-4469	TCGA-STAD	Stage_III	Dead	Intestinal	CIN	Negitive	0.655326	-0.48375	-1.13908	Low	7.17	1
TCGA-BR-4257	TCGA-STAD	NA	Dead	Mixed	MSI	Negitive	0.687722	0.317043	-0.370679	Low	9.8	1
TCGA-BR-6709	TCGA-STAD	Stage_III	Dead	Mixed	NA	NE	0.695145	1.23255	0.537409	Low	12.33	1
TCGA-R5-A7ZR	TCGA-STAD	Stage_III	Dead	Intestinal	NA	NE	0.702866	-0.686706	-1.38957	Low	6.17	1
TCGA-BR-4191	TCGA-STAD	NA	Dead	Mixed	CIN	Negitive	0.71691	0.623073	-0.0938371	Low	18.6	1
TCGA-BR-6565	TCGA-STAD	Stage_II	Dead	Mixed	CIN	Negitive	0.732729	1.25676	0.524033	Low	9.3	1
TCGA-BR-A4J4	TCGA-STAD	Stage_III	Alive	Mixed	EBV	Positive	0.739082	0.663214	-0.0758674	Low	0.53	0
TCGA-D7-6822	TCGA-STAD	Stage_I	Alive	Intestinal	CIN	Negitive	0.744461	0.619357	-0.125104	Low	12.5	0
TCGA-CD-8532	TCGA-STAD	Stage_II	Dead	Mixed	GS	Negitive	0.750421	0.869899	0.119478	High	11.8	1
TCGA-HU-A4GF	TCGA-STAD	Stage_II	Alive	Intestinal	CIN	Negitive	0.757226	0.282978	-0.474248	High	26.17	0
TCGA-HF-7133	TCGA-STAD	Stage_III	Alive	Intestinal	CIN	Negitive	0.767267	0.616623	-0.150644	High	63.93	0
TCGA-VQ-AA6F	TCGA-STAD	Stage_II	Alive	Intestinal	NA	NE	0.793768	0.210656	-0.583112	High	54.87	0
TCGA-HU-A4H8	TCGA-STAD	Stage_I	Alive	Intestinal	MSI	Negitive	0.794073	-0.424613	-1.21869	High	14.27	0
TCGA-CG-4465	TCGA-STAD	Stage_IV	Dead	Diffuse	MSI	Negitive	0.808364	0.361944	-0.44642	High	9.13	1
TCGA-R5-A7ZF	TCGA-STAD	Stage_IV	Dead	Intestinal	NA	NE	0.810813	-0.0290605	-0.839874	High	8.63	1
TCGA-CG-4305	TCGA-STAD	Stage_II	Alive	Mixed	MSI	Negitive	0.821016	0.833537	0.0125213	High	16.17	0
TCGA-RD-A7BT	TCGA-STAD	Stage_III	Dead	Intestinal	NA	NE	0.821978	-0.31779	-1.13977	High	8.73	1
TCGA-BR-8286	TCGA-STAD	Stage_II	Alive	Mixed	CIN	Negitive	0.825033	0.598266	-0.226768	High	29.83	0
TCGA-HU-A4H2	TCGA-STAD	Stage_III	Alive	Intestinal	CIN	Negitive	0.835715	-0.283394	-1.11911	High	13.13	0
TCGA-BR-8484	TCGA-STAD	Stage_II	Dead	Mixed	CIN	Negitive	0.854956	0.814809	-0.040147	High	25.53	1
TCGA-CG-4466	TCGA-STAD	Stage_I	Alive	Intestinal	CIN	Negitive	0.859523	-0.397389	-1.25691	High	19.23	0
TCGA-VQ-AA68	TCGA-STAD	Stage_III	Alive	Intestinal	NA	NE	0.860216	0.221463	-0.638753	High	44.27	0
TCGA-BR-6455	TCGA-STAD	Stage_II	Dead	Mixed	EBV	Positive	0.862204	0.967515	0.105311	High	14.07	1
TCGA-FP-8211	TCGA-STAD	Stage_II	Alive	Mixed	CIN	Negitive	0.883276	-0.153234	-1.03651	High	13.77	0
TCGA-HU-A4GT	TCGA-STAD	Stage_II	Alive	Intestinal	MSI	Negitive	0.885588	-0.446994	-1.33258	High	6.6	0
TCGA-F1-6874	TCGA-STAD	Stage_I	Alive	Intestinal	MSI	Negitive	0.892236	0.837636	-0.0545998	High	14.67	0
TCGA-BR-8677	TCGA-STAD	Stage_III	Alive	Mixed	GS	Negitive	0.908595	1.93669	1.0281	High	27.1	0
TCGA-HU-A4H3	TCGA-STAD	Stage_III	Alive	Diffuse	MSI	Negitive	0.962461	-0.170876	-1.13334	High	29.4	0
TCGA-BR-A4QL	TCGA-STAD	Stage_III	Dead	Mixed	MSI	Negitive	0.98675	-0.776783	-1.76353	High	16.37	1
TCGA-BR-7716	TCGA-STAD	Stage_II	Alive	Mixed	CIN	Negitive	1.00653	1.21862	0.212088	High	40.33	0
TCGA-IN-A6RS	TCGA-STAD	Stage_I	Alive	Mixed	NA	NE	1.01507	0.15744	-0.857633	High	12.77	0
TCGA-VQ-A8PX	TCGA-STAD	Stage_I	Alive	Intestinal	NA	NE	1.01858	-0.152014	-1.17059	High	65.47	0
TCGA-VQ-A8P5	TCGA-STAD	Stage_II	Dead	Intestinal	NA	NE	1.04277	0.5928	-0.44997	High	7.83	1
TCGA-F1-6177	TCGA-STAD	Stage_I	NA	Mixed	MSI	Negitive	1.0559	-0.0339749	-1.08988	High	NA	1
TCGA-D7-A6EY	TCGA-STAD	Stage_III	Dead	Intestinal	NA	NE	1.05973	1.38597	0.326243	High	11.6	1
TCGA-VQ-AA6J	TCGA-STAD	Stage_III	Alive	Intestinal	NA	NE	1.06191	0.843301	-0.218607	High	27.93	0
TCGA-CG-5724	TCGA-STAD	Stage_IV	Dead	Diffuse	CIN	Negitive	1.073	0.446508	-0.626496	High	12.2	1
TCGA-CG-4437	TCGA-STAD	Stage_II	Alive	Intestinal	CIN	Negitive	1.07304	0.571082	-0.501957	High	8.17	0
TCGA-FP-7916	TCGA-STAD	Stage_III	Dead	Diffuse	EBV	Positive	1.09523	1.71927	0.624037	High	14.27	1
TCGA-BR-6566	TCGA-STAD	Stage_II	Alive	Mixed	MSI	Negitive	1.10205	0.335911	-0.766142	High	33.23	0
TCGA-BR-8368	TCGA-STAD	Stage_I	Alive	Mixed	MSI	Negitive	1.1032	-0.0728238	-1.17602	High	4.37	0
TCGA-D7-A4YU	TCGA-STAD	Stage_III	Alive	Intestinal	CIN	Negitive	1.12725	1.96743	0.840177	High	16.67	0
TCGA-D7-A74A	TCGA-STAD	Stage_III	Alive	Intestinal	NA	NE	1.15131	-0.208317	-1.35963	High	20.23	0
TCGA-BR-8591	TCGA-STAD	Stage_III	Alive	Mixed	MSI	Negitive	1.16823	0.943288	-0.224943	High	28.53	0
TCGA-CG-5734	TCGA-STAD	Stage_II	Dead	Intestinal	GS	Negitive	1.19066	0.150682	-1.03998	High	8.1	1
TCGA-D7-A6F0	TCGA-STAD	Stage_I	Alive	Intestinal	NA	NE	1.20608	0.819362	-0.38672	High	22.6	0
TCGA-CG-5722	TCGA-STAD	Stage_IV	Alive	Intestinal	EBV	Positive	1.21022	0.837489	-0.372735	High	1	0
TCGA-CD-8525	TCGA-STAD	Stage_II	Alive	Intestinal	CIN	Negitive	1.25119	0.759955	-0.491231	High	12.77	0
TCGA-HF-A5NB	TCGA-STAD	Stage_III	Alive	Intestinal	NA	NE	1.26156	-0.229791	-1.49135	High	30.93	0
TCGA-KB-A93H	TCGA-STAD	Stage_II	Alive	Intestinal	NA	NE	1.28987	-0.250541	-1.54041	High	38.17	0
TCGA-VQ-A91E	TCGA-STAD	Stage_III	Alive	Intestinal	NA	NE	1.30883	0.180219	-1.12861	High	22.13	0
TCGA-RD-A8MV	TCGA-STAD	Stage_III	Alive	Intestinal	NA	NE	1.36604	0.764656	-0.601389	High	124	0
TCGA-CG-4477	TCGA-STAD	Stage_I	Alive	Intestinal	CIN	Negitive	1.3806	1.35676	-0.0238332	High	31.4	0
TCGA-BR-6452	TCGA-STAD	Stage_II	Alive	Mixed	MSI	Negitive	1.39584	0.999809	-0.396026	High	35.17	0
TCGA-BR-8077	TCGA-STAD	Stage_III	Alive	Intestinal	CIN	Negitive	1.40598	0.653211	-0.752771	High	0.7	0
TCGA-CG-4436	TCGA-STAD	Stage_I	Alive	Intestinal	CIN	Negitive	1.40877	0.0318601	-1.37691	High	8.1	0
TCGA-IN-AB1X	TCGA-STAD	Stage_II	Alive	Mixed	NA	NE	1.48565	1.20418	-0.281465	High	13.7	0
TCGA-BR-8678	TCGA-STAD	Stage_I	Alive	Mixed	CIN	Negitive	1.49724	1.46403	-0.0332035	High	25.13	0
TCGA-D7-8573	TCGA-STAD	Stage_II	Alive	Intestinal	EBV	Positive	1.50483	0.0648776	-1.43995	High	19.77	0
TCGA-BR-8487	TCGA-STAD	Stage_II	Alive	Mixed	MSI	Negitive	1.53401	0.160001	-1.37401	High	1.13	0
TCGA-CG-4438	TCGA-STAD	Stage_III	Alive	Intestinal	CIN	Negitive	1.55992	1.50854	-0.0513801	High	54.83	0
TCGA-HU-A4G2	TCGA-STAD	Stage_II	Alive	Diffuse	EBV	Positive	1.60915	0.778105	-0.831046	High	24.63	0
TCGA-FP-A4BF	TCGA-STAD	Stage_III	Dead	NA	CIN	Negitive	1.6226	1.47907	-0.143526	High	5.6	1
TCGA-VQ-A91S	TCGA-STAD	Stage_III	Alive	Intestinal	NA	NE	1.62472	1.37684	-0.247886	High	33.33	0
TCGA-BR-A4PF	TCGA-STAD	Stage_III	Alive	Mixed	CIN	Negitive	1.63243	0.879167	-0.753265	High	1.17	0
TCGA-KB-A6F7	TCGA-STAD	Stage_I	Alive	Intestinal	NA	NE	1.6853	0.836115	-0.849185	High	64.5	0
TCGA-HU-8604	TCGA-STAD	Stage_II	Alive	Intestinal	CIN	Negitive	1.6883	1.27871	-0.409597	High	23.13	0
TCGA-VQ-A91D	TCGA-STAD	Stage_III	Dead	Intestinal	NA	NE	1.69788	0.87535	-0.822533	High	11.87	1
TCGA-BR-8676	TCGA-STAD	Stage_III	Alive	Intestinal	EBV	Positive	1.69957	0.124544	-1.57502	High	7.63	0
TCGA-HU-8249	TCGA-STAD	Stage_III	Alive	Intestinal	CIN	Negitive	1.72477	0.693849	-1.03093	High	29.37	0
TCGA-VQ-A924	TCGA-STAD	Stage_II	Dead	Intestinal	NA	NE	1.74092	1.32743	-0.413493	High	56.2	1
TCGA-VQ-A91U	TCGA-STAD	Stage_II	Dead	Intestinal	NA	NE	1.74114	0.891941	-0.849194	High	1.73	1
TCGA-D7-8570	TCGA-STAD	Stage_III	Alive	Intestinal	EBV	Positive	1.74402	1.23816	-0.505857	High	25.07	0
TCGA-BR-8081	TCGA-STAD	Stage_II	Alive	Mixed	MSI	Negitive	1.74809	1.63007	-0.118024	High	32.7	0
TCGA-FP-7998	TCGA-STAD	Stage_III	Alive	Diffuse	EBV	Positive	1.75687	2.57973	0.822866	High	22.6	0
TCGA-KB-A93J	TCGA-STAD	Stage_II	Alive	Diffuse	NA	NE	1.76853	1.13017	-0.638366	High	37.47	0
TCGA-BR-8381	TCGA-STAD	Stage_II	Alive	Mixed	EBV	Positive	1.77172	1.48746	-0.284264	High	7.47	0
TCGA-VQ-A923	TCGA-STAD	Stage_II	Dead	Intestinal	NA	NE	1.8084	1.6139	-0.194491	High	2.03	1
TCGA-BR-8382	TCGA-STAD	Stage_III	Dead	Mixed	MSI	Negitive	1.82114	1.46836	-0.352786	High	25.4	1
TCGA-RD-A7C1	TCGA-STAD	Stage_I	Dead	Diffuse	NA	NE	1.82817	0.778396	-1.04977	High	16.9	1
TCGA-VQ-A8PO	TCGA-STAD	Stage_II	Dead	NA	NA	NE	1.8688	1.20126	-0.667546	High	9.4	1
TCGA-BR-8366	TCGA-STAD	Stage_II	Alive	Mixed	EBV	Positive	1.87487	2.17149	0.296618	High	0.97	0
TCGA-BR-4280	TCGA-STAD	Stage_II	Dead	Mixed	MSI	Negitive	1.88286	0.500252	-1.38261	High	6.7	1
TCGA-BR-8690	TCGA-STAD	Stage_III	Alive	Mixed	CIN	Negitive	1.93761	1.52411	-0.413496	High	10.83	0
TCGA-BR-8361	TCGA-STAD	Stage_III	Alive	Mixed	MSI	Negitive	1.95291	0.995223	-0.957684	High	31.53	0
TCGA-CG-5723	TCGA-STAD	Stage_II	Alive	Mixed	MSI	Negitive	1.96241	1.50115	-0.461258	High	106.53	0
TCGA-BR-7704	TCGA-STAD	Stage_II	Alive	Intestinal	NA	NE	1.97596	1.50014	-0.475826	High	35.73	0
TCGA-R5-A7ZI	TCGA-STAD	Stage_IV	Alive	Diffuse	NA	NE	2.01993	0.298861	-1.72107	High	75.57	0
TCGA-B7-5818	TCGA-STAD	Stage_I	Alive	Diffuse	EBV	Positive	2.03058	0.887326	-1.14325	High	11.87	0
TCGA-HJ-7597	TCGA-STAD	NA	Dead	NA	MSI	Negitive	2.08291	1.80503	-0.277882	High	26.83	1
TCGA-VQ-AA69	TCGA-STAD	Stage_III	Alive	Intestinal	NA	NE	2.09773	0.642391	-1.45534	High	28.8	0
TCGA-VQ-A8PF	TCGA-STAD	Stage_III	Dead	Intestinal	NA	NE	2.10507	2.02874	-0.0763364	High	2.53	1
TCGA-BR-7707	TCGA-STAD	Stage_I	Alive	Mixed	MSI	Negitive	2.22198	1.42533	-0.796652	High	36.33	0
TCGA-BR-6802	TCGA-STAD	Stage_III	Alive	Mixed	MSI	Negitive	2.24572	1.77374	-0.471973	High	31.33	0
TCGA-SW-A7EA	TCGA-STAD	Stage_I	Alive	Diffuse	NA	NE	2.27988	1.46855	-0.811335	High	19.3	0
TCGA-HU-A4G8	TCGA-STAD	Stage_II	Alive	Diffuse	MSI	Negitive	2.28211	1.1921	-1.09002	High	23	0
TCGA-BR-6707	TCGA-STAD	Stage_II	Alive	Mixed	EBV	Positive	2.3758	1.47977	-0.89603	High	16.37	0
TCGA-VQ-A8E3	TCGA-STAD	Stage_II	Dead	Intestinal	NA	NE	2.38077	1.28474	-1.09604	High	22.03	1
TCGA-HU-A4GX	TCGA-STAD	Stage_III	Alive	Diffuse	MSI	Negitive	2.39417	1.12205	-1.27212	High	20.53	0
TCGA-BR-7958	TCGA-STAD	Stage_III	Alive	Mixed	EBV	Positive	2.4953	2.50189	0.00658955	High	29.97	0
TCGA-B7-A5TK	TCGA-STAD	Stage_III	Alive	Intestinal	NA	NE	2.50849	3.09062	0.58213	High	9.6	0
TCGA-BR-8372	TCGA-STAD	Stage_III	Alive	Mixed	MSI	Negitive	2.52825	1.82317	-0.70508	High	31.7	0
TCGA-HU-A4H4	TCGA-STAD	Stage_II	Alive	Intestinal	MSI	Negitive	2.63542	1.63271	-1.00271	High	24.17	0
TCGA-CG-5721	TCGA-STAD	Stage_III	Alive	Intestinal	MSI	Negitive	2.7722	2.5422	-0.230002	High	6.1	0
TCGA-HU-8602	TCGA-STAD	Stage_II	Alive	Diffuse	MSI	Negitive	2.79291	2.01761	-0.775296	High	22.63	0
TCGA-D7-5577	TCGA-STAD	Stage_III	Dead	Intestinal	EBV	Positive	2.96949	2.04424	-0.925244	High	26.07	1
TCGA-BR-6852	TCGA-STAD	Stage_II	Alive	Mixed	MSI	Negitive	2.98091	2.43091	-0.549997	High	45.57	0
TCGA-CD-5801	TCGA-STAD	Stage_II	Dead	Mixed	EBV	Positive	3.01183	1.59461	-1.41722	High	13.37	1
TCGA-D7-A6EZ	TCGA-STAD	Stage_III	Dead	Intestinal	NA	NE	3.25925	2.22374	-1.03551	High	20.6	1
TCGA-HU-A4H0	TCGA-STAD	Stage_III	Alive	Diffuse	EBV	Positive	3.43515	2.48285	-0.9523	High	2.13	0
TCGA-BR-8589	TCGA-STAD	Stage_III	Alive	Mixed	EBV	Positive	3.45461	2.14594	-1.30866	High	27.5	0
TCGA-HU-8608	TCGA-STAD	Stage_III	Alive	Diffuse	EBV	Positive	3.45752	2.86945	-0.588064	High	21.37	0
TCGA-D7-A4YX	TCGA-STAD	Stage_II	Alive	Mixed	EBV	Positive	3.56158	2.24346	-1.31812	High	36.93	0
TCGA-BR-4253	TCGA-STAD	Stage_II	Dead	Mixed	EBV	Positive	4.46897	3.31614	-1.15283	High	4.13	1
GSM1523858	ACRG	Stage_I	Dead	Diffuse	EMT	Negitive	-20.568	-6.61654	13.9515	Low	17.1	1
GSM1524062	ACRG	Stage_III	Alive	Diffuse	EMT	Negitive	-19.0937	-6.51565	12.5781	Low	70.2	1
GSM1524030	ACRG	Stage_III	Dead	Diffuse	EMT	Negitive	-18.858	-5.23891	13.6191	Low	31.33	1
GSM1523968	ACRG	Stage_IV	Dead	Diffuse	EMT	Negitive	-17.4225	-5.42868	11.9938	Low	45.17	1
GSM1524029	ACRG	Stage_IV	Dead	Diffuse	EMT	Negitive	-17.2812	-6.5045	10.7767	Low	31.1	1
GSM1524057	ACRG	Stage_IV	Dead	Intestinal	EMT	Negitive	-16.6094	-3.42494	13.1844	Low	15.93	1
GSM1524052	ACRG	Stage_II	Dead	Diffuse	MSS/TP53-	Negitive	-15.7124	-7.96932	7.74308	Low	13.17	1
GSM1523939	ACRG	Stage_IV	Dead	Diffuse	EMT	Negitive	-14.978	-3.83642	11.1416	Low	11.23	1
GSM1524006	ACRG	Stage_III	Dead	Diffuse	EMT	Negitive	-14.7494	-2.19095	12.5585	Low	26.27	1
GSM1523774	ACRG	Stage_III	Alive	Intestinal	EMT	Negitive	-14.6308	-5.34417	9.28663	Low	97.7	0
GSM1523962	ACRG	Stage_III	Dead	Diffuse	EMT	Negitive	-14.4306	-4.51395	9.91661	Low	20.13	1
GSM1523971	ACRG	Stage_III	Dead	Diffuse	EMT	Negitive	-13.5118	-6.54707	6.96472	Low	13.3	1
GSM1523862	ACRG	Stage_IV	Dead	Diffuse	EMT	Negitive	-13.2587	-1.00999	12.2488	Low	21	1
GSM1523938	ACRG	Stage_IV	Dead	Diffuse	EMT	Negitive	-12.6522	-2.07215	10.58	Low	5.77	1
GSM1523988	ACRG	Stage_III	Dead	Diffuse	EMT	Negitive	-12.5896	0.95738	13.547	Low	14.83	1
GSM1523773	ACRG	Stage_IV	Dead	Diffuse	EMT	Negitive	-11.7922	-1.55708	10.2351	Low	4.33	1
GSM1523949	ACRG	Stage_IV	Dead	Diffuse	EMT	Negitive	-11.7348	-1.49057	10.2442	Low	10.1	1
GSM1523969	ACRG	Stage_III	Dead	Diffuse	MSS/TP53-	Negitive	-11.6292	-6.05816	5.57103	Low	17.9	1
GSM1524010	ACRG	Stage_III	Dead	Diffuse	EMT	Negitive	-11.5329	-3.24539	8.28754	Low	19.7	1
GSM1523918	ACRG	Stage_III	Dead	Diffuse	EMT	Negitive	-11.1439	-2.03795	9.1059	Low	28.13	1
GSM1523850	ACRG	Stage_IV	Dead	Diffuse	EMT	Negitive	-11.0346	-2.6757	8.35888	Low	36.4	1
GSM1523948	ACRG	Stage_IV	Dead	Diffuse	EMT	Negitive	-10.3536	-4.12788	6.22571	Low	27.47	1
GSM1523835	ACRG	Stage_II	Alive	Intestinal	EMT	Negitive	-10.0379	-4.58351	5.45438	Low	69.3	0
GSM1523945	ACRG	Stage_IV	Dead	Diffuse	EMT	Negitive	-10.0258	-3.43585	6.58998	Low	17.53	1
GSM1523935	ACRG	Stage_II	Alive	Diffuse	EMT	Negitive	-9.64812	-3.37343	6.27468	Low	87.4	0
GSM1524037	ACRG	Stage_III	Dead	Intestinal	MSS/TP53-	Negitive	-9.29775	-5.0219	4.27585	Low	23.43	1
GSM1523982	ACRG	Stage_IV	Dead	Diffuse	EMT	Negitive	-8.93157	-3.11541	5.81616	Low	8.7	1
GSM1524059	ACRG	Stage_II	Alive	Diffuse	EMT	Negitive	-8.78869	-2.16417	6.62452	Low	85.2	0
GSM1523788	ACRG	Stage_IV	Dead	Diffuse	EMT	Negitive	-8.61726	-2.10516	6.5121	Low	8.27	1
GSM1523955	ACRG	Stage_III	Dead	Mixed	MSS/TP53+	Negitive	-8.54657	-6.98574	1.56082	Low	34.37	1
GSM1523977	ACRG	Stage_II	Dead	Diffuse	MSS/TP53-	Negitive	-8.48175	-8.09184	0.389906	Low	1	1
GSM1523970	ACRG	Stage_II	Dead	Mixed	MSS/TP53-	Negitive	-8.46856	-10.7256	-2.25708	Low	15.7	1
GSM1523781	ACRG	Stage_IV	Dead	Intestinal	MSS/TP53-	Negitive	-8.29248	-9.68226	-1.38978	Low	2.93	1
GSM1523771	ACRG	Stage_IV	Dead	Diffuse	EMT	Negitive	-8.25076	2.87604	11.1268	Low	12.67	1
GSM1524009	ACRG	Stage_III	Alive	Diffuse	MSS/TP53-	Negitive	-8.00292	-3.46045	4.54247	Low	65	1
GSM1524035	ACRG	Stage_IV	Alive	Mixed	EMT	Negitive	-7.99585	0.359474	8.35533	Low	80.3	0
GSM1523772	ACRG	Stage_IV	Dead	Diffuse	EMT	Negitive	-7.97974	0.342043	8.32179	Low	10.03	1
GSM1523844	ACRG	Stage_III	Alive	Intestinal	EMT	Negitive	-7.83448	-4.58966	3.24482	Low	68.9	0
GSM1524046	ACRG	Stage_II	Alive	Diffuse	MSS/TP53-	Negitive	-7.79082	-2.03871	5.75211	Low	88.03	0
GSM1523990	ACRG	Stage_III	Dead	Diffuse	EMT	Negitive	-7.58743	-5.4876	2.09983	Low	14.17	1
GSM1523857	ACRG	Stage_III	Dead	Intestinal	MSS/TP53-	Negitive	-7.43547	-0.275489	7.15998	Low	14.43	1
GSM1523999	ACRG	Stage_II	Alive	Intestinal	MSS/TP53-	Negitive	-7.25892	-10.8459	-3.58698	Low	93.87	0
GSM1523936	ACRG	Stage_II	Dead	Diffuse	MSS/TP53+	Negitive	-7.01569	-3.55252	3.46317	Low	17.57	1
GSM1524039	ACRG	Stage_III	Dead	Diffuse	EMT	Negitive	-6.94895	-2.23746	4.71149	Low	12.07	1
GSM1523839	ACRG	Stage_III	Alive	Diffuse	MSS/TP53-	Negitive	-6.62559	-5.33361	1.29198	Low	69.13	0
GSM1523796	ACRG	Stage_III	Dead	Intestinal	EMT	Negitive	-6.45648	0.014417	6.4709	Low	57.63	1
GSM1523996	ACRG	Stage_II	Dead	Diffuse	MSS/TP53+	Negitive	-6.40495	-3.23639	3.16856	Low	35.2	1
GSM1523927	ACRG	Stage_II	Alive	Diffuse	MSS/TP53+	Negitive	-6.3726	-5.81208	0.560523	Low	80.77	0
GSM1523828	ACRG	Stage_IV	Dead	Intestinal	MSI	Negitive	-6.16391	-3.27224	2.89167	Low	5.87	1
GSM1524015	ACRG	Stage_IV	Dead	Intestinal	MSS/TP53-	Negitive	-5.95007	-7.29444	-1.34436	Low	24.87	1
GSM1524072	ACRG	Stage_IV	Dead	Diffuse	MSS/TP53-	Negitive	-5.93126	-4.22102	1.71024	Low	42.93	1
GSM1524034	ACRG	Stage_III	Dead	Intestinal	MSS/TP53+	Negitive	-5.79612	-2.37817	3.41795	Low	44.07	1
GSM1523973	ACRG	Stage_III	Alive	Diffuse	MSS/TP53-	Negitive	-5.73514	-5.44127	0.293862	Low	87.27	0
GSM1523877	ACRG	Stage_III	Dead	Intestinal	MSS/TP53-	Negitive	-5.71481	-9.98804	-4.27323	Low	13.1	1
GSM1524011	ACRG	Stage_II	Alive	Intestinal	MSS/TP53-	Negitive	-5.66941	-8.08365	-2.41424	Low	90.2	0
GSM1523784	ACRG	Stage_III	Alive	Diffuse	MSS/TP53-	NE	-5.55961	-3.88913	1.67048	Low	91.3	0
GSM1523748	ACRG	Stage_III	Alive	Diffuse	MSS/TP53+	Negitive	-5.41992	-3.45309	1.96683	Low	104.93	0
GSM1524050	ACRG	Stage_II	Dead	Intestinal	MSS/TP53+	Negitive	-5.4148	-6.43252	-1.01773	Low	57.13	1
GSM1523960	ACRG	Stage_II	Alive	Intestinal	MSS/TP53-	Negitive	-5.39602	-7.49751	-2.10149	Low	99	0
GSM1524024	ACRG	Stage_III	Alive	Diffuse	MSS/TP53+	NE	-5.32114	-4.29089	1.03024	Low	89.43	1
GSM1524055	ACRG	Stage_II	Dead	Intestinal	MSS/TP53+	Negitive	-5.26593	-2.53096	2.73498	Low	37.93	1
GSM1523817	ACRG	Stage_IV	Dead	Diffuse	MSS/TP53-	Negitive	-5.07476	-7.81228	-2.73751	Low	6.23	1
GSM1524070	ACRG	Stage_II	Alive	Intestinal	MSS/TP53+	Negitive	-4.98966	-5.69377	-0.704109	Low	91.63	0
GSM1523789	ACRG	Stage_IV	Dead	Diffuse	MSS/TP53-	Negitive	-4.96308	-3.06604	1.89705	Low	11.8	1
GSM1524003	ACRG	Stage_III	Alive	Intestinal	MSS/TP53-	Negitive	-4.93526	-8.85471	-3.91945	Low	85.93	0
GSM1523849	ACRG	Stage_III	Dead	Intestinal	EMT	Negitive	-4.84611	2.53081	7.37692	Low	28.03	1
GSM1523884	ACRG	Stage_III	Alive	Diffuse	MSS/TP53+	Negitive	-4.8365	-1.80353	3.03296	Low	60.43	0
GSM1524022	ACRG	Stage_IV	Dead	Diffuse	MSS/TP53-	Negitive	-4.78524	1.56324	6.34848	Low	8.03	1
GSM1524044	ACRG	Stage_IV	Dead	Intestinal	MSS/TP53-	NE	-4.76053	-0.90338	3.85715	Low	22.87	1
GSM1523783	ACRG	Stage_III	Alive	Diffuse	MSS/TP53+	Negitive	-4.73499	-5.23628	-0.501289	Low	91.93	0
GSM1523819	ACRG	Stage_IV	Dead	Intestinal	MSS/TP53+	Negitive	-4.73011	-7.17	-2.43988	Low	10.1	1
GSM1524047	ACRG	Stage_II	Alive	Diffuse	MSS/TP53+	Negitive	-4.72641	-5.02909	-0.30268	Low	69.87	0
GSM1523953	ACRG	Stage_III	Alive	Diffuse	MSS/TP53-	NE	-4.58362	-8.34335	-3.75973	Low	84.77	0
GSM1523959	ACRG	Stage_IV	Dead	Intestinal	MSS/TP53-	Negitive	-4.52668	-7.72657	-3.19989	Low	17.43	1
GSM1523934	ACRG	Stage_IV	Dead	Intestinal	MSS/TP53-	Negitive	-4.25998	-5.4468	-1.18682	Low	12.8	1
GSM1523768	ACRG	Stage_III	Dead	Intestinal	MSS/TP53-	Negitive	-4.25324	-1.03053	3.22271	Low	24.23	1
GSM1524027	ACRG	Stage_III	Dead	Diffuse	MSS/TP53-	Negitive	-4.21898	-4.81754	-0.598561	Low	59.7	1
GSM1523729	ACRG	Stage_II	Alive	Diffuse	MSS/TP53+	Negitive	-4.1843	-3.7308	0.453497	Low	88.23	0
GSM1523746	ACRG	Stage_II	Dead	Mixed	MSS/TP53-	Negitive	-4.16668	-5.14698	-0.980299	Low	25.5	1
GSM1523891	ACRG	Stage_I	Alive	Intestinal	MSS/TP53-	Negitive	-4.07677	-2.11039	1.96637	Low	59.57	0
GSM1523890	ACRG	Stage_III	Alive	Diffuse	MSS/TP53-	Negitive	-4.07528	-4.30987	-0.23459	Low	59.57	0
GSM1523984	ACRG	Stage_II	Alive	Diffuse	EMT	NE	-4.0028	-3.76819	0.234604	Low	96.97	0
GSM1524036	ACRG	Stage_III	Alive	Intestinal	MSS/TP53-	Negitive	-3.96718	-4.04856	-0.0813805	Low	79.93	0
GSM1523930	ACRG	Stage_II	Alive	Intestinal	MSS/TP53-	Negitive	-3.96355	-2.2222	1.74135	Low	78.53	0
GSM1524026	ACRG	Stage_III	Alive	Diffuse	EMT	Negitive	-3.95631	0.369574	4.32588	Low	83.6	0
GSM1523992	ACRG	Stage_IV	Dead	Diffuse	MSS/TP53+	Negitive	-3.81892	-3.3355	0.483421	Low	20.13	1
GSM1523804	ACRG	Stage_III	Alive	Diffuse	MSS/TP53+	Negitive	-3.57678	-2.12509	1.4517	Low	76.7	0
GSM1523998	ACRG	Stage_III	Dead	Intestinal	MSS/TP53-	Negitive	-3.53326	-7.6191	-4.08584	Low	21.23	1
GSM1523995	ACRG	Stage_III	Dead	Mixed	MSS/TP53-	Negitive	-3.44552	-3.94899	-0.503476	Low	6.37	1
GSM1523989	ACRG	Stage_IV	Alive	Intestinal	MSS/TP53-	Negitive	-3.43238	0.65364	4.08602	Low	86.7	0
GSM1523940	ACRG	Stage_IV	Dead	Intestinal	MSS/TP53-	Negitive	-3.39994	-5.54526	-2.14532	Low	20.03	1
GSM1523987	ACRG	Stage_III	Dead	Diffuse	MSS/TP53-	Negitive	-3.38839	-2.41491	0.973483	Low	18.27	1
GSM1523825	ACRG	Stage_III	Dead	Intestinal	MSI	Negitive	-3.38419	-4.59257	-1.20838	Low	4	1
GSM1523942	ACRG	Stage_III	Alive	Intestinal	MSS/TP53-	Negitive	-3.2163	-3.54048	-0.324182	Low	70.27	0
GSM1524019	ACRG	Stage_IV	Dead	Diffuse	MSS/TP53-	Negitive	-3.2071	-2.16424	1.04286	Low	8.33	1
GSM1523777	ACRG	Stage_IV	Alive	Intestinal	MSS/TP53-	Negitive	-3.06262	-6.15457	-3.09194	Low	92.93	0
GSM1524014	ACRG	Stage_IV	Dead	Intestinal	MSS/TP53-	Negitive	-3.01777	-5.69037	-2.6726	Low	11.33	1
GSM1523972	ACRG	Stage_IV	Dead	Mixed	MSS/TP53-	Negitive	-2.98358	-5.19452	-2.21094	Low	6.5	1
GSM1523843	ACRG	Stage_IV	Dead	Diffuse	MSS/TP53-	Negitive	-2.76153	-1.04403	1.7175	Low	25.87	1
GSM1524071	ACRG	Stage_III	Alive	Intestinal	MSS/TP53+	Negitive	-2.70211	-3.83193	-1.12982	Low	90.77	0
GSM1523957	ACRG	Stage_II	Alive	Intestinal	MSS/TP53+	NE	-2.63061	-4.80938	-2.17877	Low	100.63	0
GSM1524045	ACRG	Stage_II	Alive	Intestinal	MSS/TP53+	Negitive	-2.61166	-4.51123	-1.89957	Low	89.13	0
GSM1523924	ACRG	Stage_II	Alive	Diffuse	MSS/TP53-	Negitive	-2.55459	-0.355058	2.19953	Low	82.2	0
GSM1523981	ACRG	Stage_II	Alive	Diffuse	EMT	Negitive	-2.52142	3.29147	5.81289	Low	97.2	0
GSM1523991	ACRG	Stage_II	Alive	Intestinal	MSS/TP53-	NE	-2.37007	-1.21326	1.15682	Low	95.2	0
GSM1524032	ACRG	Stage_IV	Alive	Intestinal	MSI	Negitive	-2.26241	-2.71816	-0.455748	Low	77.2	1
GSM1524060	ACRG	Stage_II	Alive	Intestinal	MSS/TP53+	Negitive	-2.20883	-3.74339	-1.53456	Low	84.83	0
GSM1523965	ACRG	Stage_IV	Dead	Diffuse	EMT	Negitive	-2.14805	0.749706	2.89775	Low	11.47	1
GSM1523813	ACRG	Stage_III	Alive	Diffuse	MSI	Negitive	-2.10063	-0.868969	1.23166	Low	72.83	0
GSM1523920	ACRG	Stage_II	Dead	Intestinal	MSS/TP53-	Negitive	-2.091	-1.64023	0.450765	Low	9.33	1
GSM1523893	ACRG	Stage_I	Dead	Intestinal	MSS/TP53-	Negitive	-2.06798	-4.08654	-2.01857	Low	20.1	1
GSM1523872	ACRG	Stage_IV	Dead	Diffuse	MSS/TP53-	NE	-2.03384	-0.236862	1.79698	Low	15.03	1
GSM1523832	ACRG	Stage_III	Dead	Intestinal	MSS/TP53+	Negitive	-2.00011	-1.52657	0.473538	Low	17.67	1
GSM1523808	ACRG	Stage_III	Alive	Diffuse	MSI	Negitive	-1.93522	1.37402	3.30924	Low	73.5	0
GSM1523963	ACRG	Stage_II	Dead	Intestinal	MSS/TP53-	Negitive	-1.87891	-1.84161	0.0372944	Low	45.77	1
GSM1523974	ACRG	Stage_II	Alive	Intestinal	MSS/TP53-	Negitive	-1.87102	-4.11574	-2.24472	Low	98.23	0
GSM1523994	ACRG	Stage_III	Alive	Intestinal	MSS/TP53-	Negitive	-1.84727	-0.0821012	1.76517	Low	86.37	0
GSM1523837	ACRG	Stage_I	Dead	Intestinal	MSS/TP53-	Negitive	-1.76401	-4.99348	-3.22948	Low	26.83	1
GSM1523954	ACRG	Stage_II	Alive	Diffuse	MSS/TP53-	Negitive	-1.67774	-5.61357	-3.93583	Low	100.87	0
GSM1523980	ACRG	Stage_III	Dead	Diffuse	MSS/TP53+	Negitive	-1.64909	1.16099	2.81008	Low	6.7	1
GSM1523976	ACRG	Stage_III	Dead	Mixed	MSS/TP53-	NE	-1.48288	-1.67698	-0.194098	Low	56	1
GSM1524021	ACRG	Stage_III	Dead	Diffuse	MSS/TP53+	Negitive	-1.45893	0.754772	2.2137	Low	12.93	1
GSM1523925	ACRG	Stage_II	Dead	Diffuse	MSS/TP53-	Negitive	-1.31273	-2.48751	-1.17478	Low	6.3	1
GSM1523855	ACRG	Stage_III	Dead	Intestinal	MSS/TP53-	Negitive	-1.29527	-5.17571	-3.88044	Low	21.93	1
GSM1523765	ACRG	Stage_III	Dead	Diffuse	MSS/TP53-	Negitive	-1.25795	-5.51062	-4.25267	Low	14.2	1
GSM1523795	ACRG	Stage_I	Alive	Intestinal	MSS/TP53+	Negitive	-1.18384	-2.34638	-1.16254	Low	80.07	0
GSM1523903	ACRG	Stage_III	Dead	Intestinal	MSI	NE	-1.17647	-2.62668	-1.4502	Low	39.8	1
GSM1523806	ACRG	Stage_III	Dead	Intestinal	MSS/TP53-	Negitive	-0.974956	-1.57979	-0.604839	Low	12.7	1
GSM1524031	ACRG	Stage_IV	Alive	Intestinal	MSS/TP53+	Negitive	-0.866247	-2.61892	-1.75267	Low	82	0
GSM1523745	ACRG	Stage_III	Alive	Diffuse	MSS/TP53-	Negitive	-0.849883	-1.05973	-0.209843	Low	105.53	0
GSM1523879	ACRG	Stage_IV	Alive	Intestinal	MSS/TP53-	Negitive	-0.83484	-2.40649	-1.57165	Low	61.17	0
GSM1523886	ACRG	Stage_IV	Dead	Diffuse	EMT	Negitive	-0.808406	6.2919	7.10031	Low	5.6	1
GSM1524000	ACRG	Stage_III	Alive	Diffuse	MSI	Negitive	-0.733007	0.307997	1.041	Low	93.87	0
GSM1523834	ACRG	Stage_III	Dead	Diffuse	MSS/TP53+	NE	-0.585431	1.66377	2.2492	Low	44.57	1
GSM1523827	ACRG	Stage_III	Alive	Diffuse	MSS/TP53-	NE	-0.389943	1.40835	1.79829	Low	70.03	0
GSM1524028	ACRG	Stage_III	Dead	Intestinal	MSS/TP53+	Negitive	-0.357413	-2.72505	-2.36764	Low	47.7	1
GSM1523952	ACRG	Stage_II	Alive	Diffuse	MSI	Negitive	-0.350321	1.36199	1.71231	Low	100.87	0
GSM1523898	ACRG	Stage_I	Alive	Intestinal	MSS/TP53+	Negitive	-0.271398	-3.0728	-2.8014	Low	58.83	0
GSM1524020	ACRG	Stage_III	Alive	Intestinal	MSS/TP53+	Negitive	-0.256377	-1.15484	-0.898466	Low	84.3	0
GSM1524016	ACRG	Stage_IV	Dead	Diffuse	MSS/TP53+	Negitive	-0.154265	-0.869684	-0.715419	Low	27.8	1
GSM1523815	ACRG	Stage_III	Dead	Mixed	MSS/TP53-	Negitive	-0.0896649	-0.667795	-0.57813	Low	25.17	1
GSM1523926	ACRG	Stage_II	Alive	Intestinal	MSS/TP53+	Negitive	-0.00617892	-6.00654	-6.00036	Low	69.03	0
GSM1523881	ACRG	Stage_III	Dead	Intestinal	MSS/TP53+	Negitive	0.00159484	-2.32464	-2.32624	High	14.9	1
GSM1523829	ACRG	Stage_II	Alive	Intestinal	MSS/TP53-	Negitive	0.052363	-1.00046	-1.05282	High	69.83	0
GSM1523905	ACRG	Stage_II	Alive	Diffuse	MSS/TP53-	Negitive	0.0773487	-0.650523	-0.727872	High	55.3	0
GSM1524007	ACRG	Stage_IV	Dead	Diffuse	MSS/TP53-	Negitive	0.214169	0.325373	0.111205	High	10.37	1
GSM1523833	ACRG	Stage_IV	Dead	Diffuse	MSI	Negitive	0.241176	-3.16138	-3.40256	High	8.87	1
GSM1523831	ACRG	Stage_IV	Dead	Diffuse	MSS/TP53+	Negitive	0.256987	-1.40565	-1.66264	High	30.9	1
GSM1523778	ACRG	Stage_III	Alive	Diffuse	MSS/TP53-	Negitive	0.278723	2.90755	2.62883	High	92.63	0
GSM1523919	ACRG	Stage_IV	Alive	Intestinal	MSS/TP53+	Negitive	0.306312	1.91935	1.61304	High	84.1	0
GSM1523786	ACRG	Stage_IV	Dead	Diffuse	MSS/TP53+	Negitive	0.318785	1.99702	1.67823	High	28.47	1
GSM1523853	ACRG	Stage_I	Alive	Intestinal	MSS/TP53-	Negitive	0.322617	-0.579021	-0.901638	High	66.73	0
GSM1523769	ACRG	Stage_IV	Dead	Diffuse	MSS/TP53-	Negitive	0.33756	2.98548	2.64792	High	13.73	1
GSM1523859	ACRG	Stage_II	Alive	Intestinal	MSS/TP53+	Negitive	0.391402	-1.26675	-1.65815	High	53.13	0
GSM1523820	ACRG	Stage_III	Dead	Intestinal	MSS/TP53+	Negitive	0.391683	-2.64491	-3.03659	High	23.7	1
GSM1524048	ACRG	Stage_II	Dead	Intestinal	MSI	Negitive	0.400347	0.483208	0.0828608	High	46.8	1
GSM1523727	ACRG	Stage_II	Alive	Intestinal	MSI	Negitive	0.442843	-4.33741	-4.78025	High	88.73	0
GSM1523775	ACRG	Stage_II	Alive	Diffuse	MSI	Negitive	0.473703	-2.0901	-2.5638	High	97.6	0
GSM1523865	ACRG	Stage_II	Alive	Intestinal	MSS/TP53-	Negitive	0.491373	-2.42436	-2.91573	High	63.7	0
GSM1523747	ACRG	Stage_III	Dead	Mixed	MSS/TP53+	Negitive	0.499124	-4.38392	-4.88305	High	8.7	1
GSM1524005	ACRG	Stage_IV	Dead	Intestinal	MSS/TP53-	Negitive	0.51008	-1.74612	-2.2562	High	9.47	1
GSM1524056	ACRG	Stage_II	Dead	Intestinal	MSS/TP53-	Negitive	0.514667	-1.45392	-1.96859	High	14.17	1
GSM1523782	ACRG	Stage_IV	Dead	Intestinal	MSS/TP53+	Negitive	0.519153	-2.3354	-2.85456	High	4.4	1
GSM1523923	ACRG	Stage_II	Dead	Diffuse	MSS/TP53+	Negitive	0.564113	-2.2875	-2.85161	High	26.4	1
GSM1523946	ACRG	Stage_III	Alive	Intestinal	MSS/TP53+	Negitive	0.578283	-1.37551	-1.95379	High	68.93	0
GSM1524053	ACRG	Stage_II	Alive	Intestinal	MSS/TP53+	Negitive	0.602427	-1.25823	-1.86065	High	86.93	0
GSM1523875	ACRG	Stage_II	Dead	Intestinal	MSS/TP53+	Negitive	0.664239	-3.01504	-3.67928	High	8.47	1
GSM1523922	ACRG	Stage_II	Dead	Intestinal	MSS/TP53-	Negitive	0.689193	-0.154014	-0.843207	High	23.6	1
GSM1523816	ACRG	Stage_II	Alive	Intestinal	MSS/TP53-	NE	0.717197	-3.76302	-4.48022	High	72.07	0
GSM1524042	ACRG	Stage_III	Dead	Diffuse	MSS/TP53-	Negitive	0.781575	1.54646	0.764889	High	10.83	1
GSM1523867	ACRG	Stage_III	Dead	Intestinal	MSI	Negitive	0.909897	-0.419731	-1.32963	High	33.27	1
GSM1523842	ACRG	Stage_II	Dead	Diffuse	MSS/TP53-	Negitive	0.951066	0.806482	-0.144584	High	48.73	1
GSM1523897	ACRG	Stage_I	Alive	Intestinal	MSS/TP53-	Negitive	0.969446	-4.767	-5.73644	High	58.87	0
GSM1524001	ACRG	Stage_II	Alive	Intestinal	MSS/TP53-	Negitive	1.0006	-1.106	-2.1066	High	93.63	0
GSM1523997	ACRG	Stage_IV	Dead	Diffuse	MSS/TP53-	Negitive	1.09183	-1.37163	-2.46347	High	25.2	1
GSM1524041	ACRG	Stage_IV	Alive	Intestinal	MSI	Negitive	1.15938	1.02586	-0.133516	High	77.33	0
GSM1523956	ACRG	Stage_II	Dead	Mixed	MSS/TP53-	Negitive	1.16979	0.144864	-1.02493	High	31.13	1
GSM1524049	ACRG	Stage_II	Alive	Intestinal	MSS/TP53+	Negitive	1.18512	3.38772	2.2026	High	87.8	0
GSM1523889	ACRG	Stage_I	Alive	Intestinal	MSI	Negitive	1.24072	-3.55136	-4.79208	High	59.67	0
GSM1523978	ACRG	Stage_IV	Dead	Diffuse	MSS/TP53+	Negitive	1.31969	-0.585437	-1.90513	High	16.23	1
GSM1523967	ACRG	Stage_III	Alive	Diffuse	MSS/TP53+	Negitive	1.33197	1.08236	-0.249608	High	98.47	0
GSM1523787	ACRG	Stage_IV	Alive	Intestinal	MSS/TP53+	Negitive	1.39839	-4.53043	-5.92882	High	89.63	0
GSM1523866	ACRG	Stage_IV	Dead	Intestinal	EMT	Negitive	1.62479	3.85929	2.23451	High	4.37	1
GSM1523869	ACRG	Stage_II	Alive	Diffuse	MSS/TP53+	Negitive	1.62824	-0.380109	-2.00835	High	62.53	0
GSM1523807	ACRG	Stage_II	Alive	Intestinal	MSS/TP53-	NE	1.64137	2.78805	1.14667	High	73.73	0
GSM1523841	ACRG	Stage_II	Dead	Mixed	MSS/TP53+	Positive	1.6629	0.0907995	-1.5721	High	42.07	1
GSM1523799	ACRG	Stage_II	Alive	Intestinal	MSS/TP53+	NE	1.69548	-0.338575	-2.03405	High	77.5	0
GSM1524004	ACRG	Stage_IV	Dead	Diffuse	MSS/TP53-	Positive	1.69651	0.638426	-1.05808	High	5.93	1
GSM1523933	ACRG	Stage_II	Alive	Diffuse	MSI	Negitive	1.76591	-0.303048	-2.06896	High	75.27	0
GSM1523803	ACRG	Stage_IV	Dead	Mixed	MSS/TP53+	NE	2.02197	-0.226417	-2.24838	High	7.07	1
GSM1523874	ACRG	Stage_I	Alive	Intestinal	MSS/TP53-	Negitive	2.07339	2.05098	-0.0224141	High	62.1	0
GSM1523928	ACRG	Stage_II	Dead	Intestinal	MSS/TP53-	Negitive	2.12459	-1.14522	-3.26981	High	54.13	1
GSM1523840	ACRG	Stage_II	Dead	Diffuse	MSS/TP53+	Negitive	2.15088	-0.577057	-2.72794	High	22.83	1
GSM1523986	ACRG	Stage_III	Alive	Diffuse	MSS/TP53+	Negitive	2.15288	5.66718	3.51431	High	86.8	0
GSM1523826	ACRG	Stage_III	Dead	Intestinal	MSS/TP53-	Negitive	2.21441	2.87055	0.656143	High	2.7	1
GSM1524069	ACRG	Stage_II	Alive	Intestinal	MSI	Negitive	2.41598	-1.8746	-4.29058	High	85.6	1
GSM1523932	ACRG	Stage_II	Dead	Intestinal	MSS/TP53-	NE	2.5047	-0.915154	-3.41985	High	12.67	1
GSM1523894	ACRG	Stage_I	Dead	Intestinal	MSS/TP53+	Negitive	2.59829	-0.873489	-3.47178	High	35.77	1
GSM1523937	ACRG	Stage_II	Dead	Intestinal	MSS/TP53+	NE	2.60886	1.95954	-0.649316	High	19.67	1
GSM1523792	ACRG	Stage_I	Alive	Intestinal	MSS/TP53-	Negitive	2.61123	-0.0801513	-2.69138	High	80.8	0
GSM1523864	ACRG	Stage_I	Alive	Intestinal	MSI	Negitive	2.7412	-0.615706	-3.3569	High	63.97	0
GSM1523797	ACRG	Stage_III	Dead	Intestinal	MSI	Negitive	2.75164	0.201619	-2.55002	High	28.27	1
GSM1523871	ACRG	Stage_II	Alive	Intestinal	MSI	Negitive	2.76289	-0.229702	-2.9926	High	62.37	0
GSM1523846	ACRG	Stage_III	Alive	Diffuse	EMT	Positive	2.7673	4.10558	1.33828	High	68.37	0
GSM1523964	ACRG	Stage_II	Alive	Intestinal	MSI	Negitive	2.85178	-0.529063	-3.38084	High	98.53	0
GSM1524018	ACRG	Stage_III	Alive	Mixed	MSS/TP53+	Negitive	2.86735	-1.02846	-3.89581	High	84.77	0
GSM1523852	ACRG	Stage_III	Dead	Intestinal	MSS/TP53-	Negitive	2.90834	1.47403	-1.43431	High	31	1
GSM1523904	ACRG	Stage_IV	Alive	Intestinal	MSS/TP53-	Negitive	2.93872	1.05947	-1.87925	High	55.37	0
GSM1523975	ACRG	Stage_III	Dead	Diffuse	EMT	Positive	2.97877	9.33324	6.35447	High	7.2	1
GSM1524013	ACRG	Stage_II	Alive	Intestinal	MSS/TP53-	NE	3.25735	1.16243	-2.09492	High	89.9	0
GSM1524038	ACRG	Stage_IV	Dead	Diffuse	MSS/TP53+	Negitive	3.28492	3.09198	-0.192935	High	8.63	1
GSM1524023	ACRG	Stage_IV	Alive	Intestinal	MSS/TP53-	Negitive	3.28726	0.10597	-3.18129	High	83.83	0
GSM1523814	ACRG	Stage_II	Alive	Intestinal	MSS/TP53+	Negitive	3.50265	-0.121823	-3.62447	High	72.73	0
GSM1523911	ACRG	Stage_IV	Dead	Intestinal	MSI	Negitive	3.56294	0.729592	-2.83335	High	21.83	1
GSM1523966	ACRG	Stage_IV	Dead	Diffuse	MSS/TP53-	Negitive	3.70852	1.47177	-2.23675	High	51.8	1
GSM1523845	ACRG	Stage_IV	Dead	Diffuse	MSS/TP53+	Negitive	3.71421	3.11809	-0.596119	High	9.67	1
GSM1524054	ACRG	Stage_II	Alive	Intestinal	MSI	Negitive	3.76595	0.504194	-3.26176	High	86.57	0
GSM1523943	ACRG	Stage_IV	Dead	Diffuse	MSS/TP53-	Negitive	3.80005	2.73168	-1.06837	High	5.53	1
GSM1523856	ACRG	Stage_II	Alive	Diffuse	MSI	Negitive	3.83973	2.58795	-1.25178	High	66.2	0
GSM1523805	ACRG	Stage_III	Dead	Mixed	MSI	Negitive	3.92988	6.19471	2.26483	High	4.47	1
GSM1524061	ACRG	Stage_II	Alive	Intestinal	MSI	Negitive	3.97612	-1.26736	-5.24348	High	84.6	0
GSM1523818	ACRG	Stage_IV	Dead	Diffuse	MSS/TP53+	Negitive	4.02461	0.159808	-3.86481	High	9.83	1
GSM1523836	ACRG	Stage_III	Alive	Intestinal	MSS/TP53+	Negitive	4.03971	2.81382	-1.22589	High	69.23	0
GSM1524068	ACRG	Stage_II	Alive	Intestinal	MSI	Negitive	4.20535	0.930571	-3.27477	High	92.87	0
GSM1523861	ACRG	Stage_I	Alive	Intestinal	MSS/TP53+	Negitive	4.3158	3.18145	-1.13436	High	64.8	0
GSM1524058	ACRG	Stage_II	Alive	Intestinal	EMT	Negitive	4.41602	7.48509	3.06907	High	85.47	0
GSM1523802	ACRG	Stage_II	Alive	Intestinal	MSS/TP53-	Negitive	4.42302	1.66127	-2.76176	High	76.77	0
GSM1523983	ACRG	Stage_III	Dead	Diffuse	MSI	Negitive	4.47932	2.25371	-2.22561	High	10.1	1
GSM1523793	ACRG	Stage_II	Alive	Diffuse	MSS/TP53+	Negitive	4.54872	3.95693	-0.591789	High	80.73	0
GSM1523985	ACRG	Stage_III	Alive	Intestinal	MSS/TP53+	Positive	4.61785	4.2097	-0.408149	High	77.53	1
GSM1523785	ACRG	Stage_II	Dead	Intestinal	MSI	NE	4.65832	3.14464	-1.51368	High	11.77	1
GSM1524040	ACRG	Stage_IV	Dead	Diffuse	MSS/TP53-	Negitive	4.72179	2.97983	-1.74196	High	36.17	1
GSM1523899	ACRG	Stage_II	Alive	Intestinal	MSS/TP53+	Negitive	4.86531	0.960331	-3.90498	High	58.07	0
GSM1524025	ACRG	Stage_III	Alive	Diffuse	MSI	Negitive	5.01579	4.58344	-0.432354	High	81.83	1
GSM1524008	ACRG	Stage_IV	Dead	Diffuse	MSI	Negitive	5.13789	1.56574	-3.57216	High	10.83	1
GSM1523744	ACRG	Stage_II	Alive	Diffuse	MSI	Negitive	5.22071	0.345534	-4.87518	High	105.7	0
GSM1523892	ACRG	Stage_I	Alive	Intestinal	MSS/TP53-	Negitive	5.26814	3.37697	-1.89118	High	59.47	0
GSM1523950	ACRG	Stage_IV	Alive	Intestinal	MSS/TP53-	Negitive	5.27804	-0.644643	-5.92268	High	68.2	0
GSM1524051	ACRG	Stage_II	Alive	Diffuse	MSS/TP53-	Negitive	5.36572	4.90498	-0.460735	High	87.27	0
GSM1523958	ACRG	Stage_II	Alive	Diffuse	MSS/TP53+	Positive	5.37344	7.35736	1.98392	High	100.23	0
GSM1523854	ACRG	Stage_II	Alive	Diffuse	MSS/TP53-	Negitive	5.48983	5.77046	0.280624	High	66.73	0
GSM1524012	ACRG	Stage_III	Alive	Diffuse	MSS/TP53-	Negitive	5.49908	1.48621	-4.01288	High	85.23	0
GSM1523961	ACRG	Stage_II	Dead	Intestinal	MSI	Negitive	5.50377	2.53022	-2.97354	High	9.5	1
GSM1523794	ACRG	Stage_IV	Dead	Diffuse	MSI	Negitive	5.63352	6.46497	0.831448	High	27	1
GSM1523798	ACRG	Stage_II	Alive	Diffuse	EMT	Positive	5.86238	7.83814	1.97576	High	61.83	1
GSM1523780	ACRG	Stage_IV	Dead	Intestinal	MSI	Negitive	5.87868	5.25379	-0.624892	High	16.4	1
GSM1524017	ACRG	Stage_III	Alive	Intestinal	MSS/TP53-	Negitive	5.92255	3.25443	-2.66812	High	85.03	0
GSM1523993	ACRG	Stage_III	Alive	Intestinal	MSS/TP53-	Negitive	6.16987	6.13766	-0.0322091	High	68.13	1
GSM1523929	ACRG	Stage_III	Alive	Intestinal	MSI	Negitive	6.36591	4.0707	-2.29521	High	88.33	0
GSM1523779	ACRG	Stage_III	Alive	Diffuse	MSI	Negitive	6.80475	4.00406	-2.80069	High	92.6	0
GSM1523830	ACRG	Stage_II	Dead	Intestinal	MSI	NE	6.96489	2.41017	-4.55473	High	53.43	1
GSM1523824	ACRG	Stage_II	Alive	Intestinal	MSS/TP53-	Negitive	6.99804	4.47586	-2.52218	High	70.67	0
GSM1523728	ACRG	Stage_II	Alive	Intestinal	MSI	NE	7.03546	5.31581	-1.71965	High	88.23	0
GSM1523809	ACRG	Stage_II	Alive	Intestinal	MSS/TP53+	NE	7.08252	3.67089	-3.41163	High	73.43	0
GSM1523822	ACRG	Stage_I	Alive	Intestinal	MSI	Negitive	7.15736	6.60089	-0.556471	High	70.97	0
GSM1523876	ACRG	Stage_I	Alive	Intestinal	MSI	Negitive	7.37848	3.07464	-4.30384	High	61.9	0
GSM1523821	ACRG	Stage_IV	Alive	Intestinal	MSI	Negitive	7.61285	3.61748	-3.99538	High	71.1	0
GSM1523921	ACRG	Stage_II	Alive	Diffuse	MSI	Negitive	7.89726	5.81605	-2.08122	High	83.3	0
GSM1523895	ACRG	Stage_I	Alive	Intestinal	MSS/TP53-	Negitive	7.93279	2.97103	-4.96176	High	59.03	0
GSM1523811	ACRG	Stage_I	Alive	Intestinal	MSI	Negitive	8.05942	6.93688	-1.12253	High	72.87	0
GSM1523947	ACRG	Stage_II	Alive	Intestinal	MSI	Negitive	8.14229	2.25998	-5.88231	High	68.43	0
GSM1524033	ACRG	Stage_IV	Alive	Intestinal	MSS/TP53+	Positive	8.16303	6.8167	-1.34633	High	80.83	0
GSM1523951	ACRG	Stage_IV	Dead	Diffuse	MSS/TP53+	Positive	8.24131	7.65424	-0.587073	High	53.03	1
GSM1523887	ACRG	Stage_I	Alive	Diffuse	MSS/TP53-	Negitive	8.39246	4.97545	-3.41701	High	60.2	0
GSM1523878	ACRG	Stage_II	Alive	Intestinal	MSS/TP53+	Positive	8.60168	6.52468	-2.07699	High	61.87	0
GSM1523896	ACRG	Stage_II	Dead	Intestinal	MSS/TP53+	Positive	9.03675	7.49626	-1.54049	High	28.03	1
GSM1523801	ACRG	Stage_II	Alive	Mixed	MSI	NE	9.36731	4.61879	-4.74852	High	76.93	0
GSM1523906	ACRG	Stage_I	Alive	Diffuse	EMT	NE	9.45823	8.64074	-0.817495	High	55.3	0
GSM1523941	ACRG	Stage_IV	Dead	Diffuse	MSS/TP53-	Positive	9.659	7.956	-1.703	High	4.53	1
GSM1523790	ACRG	Stage_II	Alive	Intestinal	MSI	Negitive	9.73041	9.49716	-0.233251	High	80.93	0
GSM1523812	ACRG	Stage_III	Alive	Diffuse	MSS/TP53+	Positive	9.87784	10.4075	0.529648	High	72.83	0
GSM1523908	ACRG	Stage_IV	Alive	Diffuse	MSS/TP53-	Negitive	9.92127	8.24549	-1.67577	High	55.07	0
GSM1523880	ACRG	Stage_I	Alive	Diffuse	MSI	Negitive	9.92211	5.45757	-4.46454	High	60.97	0
GSM1523847	ACRG	Stage_II	Alive	Intestinal	MSI	Negitive	10.1197	4.66827	-5.4514	High	68.13	0
GSM1523851	ACRG	Stage_I	Alive	Intestinal	MSI	Negitive	10.4422	6.32795	-4.11425	High	67.23	0
GSM1523944	ACRG	Stage_III	Alive	Diffuse	MSS/TP53+	Negitive	10.6553	7.49641	-3.15885	High	69.63	0
GSM1523838	ACRG	Stage_III	Dead	Intestinal	MSI	Negitive	10.7691	7.61492	-3.1542	High	10.33	1
GSM1523868	ACRG	Stage_III	Alive	Mixed	MSI	Negitive	11.016	9.78015	-1.23582	High	63.27	0
GSM1523931	ACRG	Stage_II	Alive	Diffuse	MSS/TP53+	Positive	11.0913	9.02869	-2.0626	High	77.6	0
GSM1523860	ACRG	Stage_I	Dead	Mixed	MSI	Negitive	11.3205	7.81993	-3.5006	High	42.2	1
GSM1523882	ACRG	Stage_III	Alive	Diffuse	MSS/TP53+	Positive	11.4044	5.12628	-6.27815	High	60.7	0
GSM1523910	ACRG	Stage_III	Alive	Diffuse	MSI	Negitive	11.4673	5.67286	-5.79447	High	54.33	0
GSM1523873	ACRG	Stage_IV	Dead	Diffuse	MSS/TP53+	Positive	11.5166	8.52462	-2.99202	High	24.03	1
GSM1523776	ACRG	Stage_II	Alive	Diffuse	MSI	Negitive	11.7225	7.23834	-4.48414	High	97.47	0
GSM1523823	ACRG	Stage_III	Alive	Intestinal	MSI	Negitive	11.769	7.98335	-3.78563	High	70.9	0
GSM1523870	ACRG	Stage_II	Alive	Intestinal	MSI	Negitive	11.8896	6.55573	-5.33389	High	62.47	0
GSM1523883	ACRG	Stage_II	Dead	Diffuse	MSS/TP53+	Negitive	11.9233	7.51409	-4.40924	High	39.53	1
GSM1523979	ACRG	Stage_III	Dead	Intestinal	MSI	Negitive	12.0053	8.82475	-3.18058	High	9.43	1
GSM1523848	ACRG	Stage_III	Alive	Diffuse	EMT	Positive	12.1252	12.5541	0.42892	High	68.13	0
GSM1523901	ACRG	Stage_I	Alive	Intestinal	MSI	Negitive	12.2244	7.84682	-4.37759	High	57.47	0
GSM1523770	ACRG	Stage_II	Dead	Intestinal	MSI	Negitive	12.6425	7.87224	-4.77024	High	22.07	1
GSM1523791	ACRG	Stage_I	Alive	Intestinal	MSI	Negitive	12.6889	9.48445	-3.20448	High	81.13	0
GSM1523810	ACRG	Stage_I	Alive	Intestinal	MSI	Negitive	13.5073	10.7743	-2.73299	High	73.07	0
GSM1523885	ACRG	Stage_I	Alive	Diffuse	MSI	Negitive	13.548	8.55716	-4.99079	High	60.23	0
GSM1523800	ACRG	Stage_III	Alive	Intestinal	MSI	Negitive	14.0749	7.66213	-6.41282	High	76.93	0
GSM1524043	ACRG	Stage_IV	Dead	Diffuse	MSS/TP53+	Positive	15.2231	11.7928	-3.43024	High	16.83	1
GSM1523909	ACRG	Stage_II	Alive	Diffuse	MSI	Negitive	15.248	10.7332	-4.51483	High	54.53	0
GSM1523888	ACRG	Stage_I	Alive	Intestinal	MSI	Negitive	15.3536	11.781	-3.57265	High	59.9	0
GSM1524002	ACRG	Stage_III	Alive	Mixed	MSI	Negitive	16.5865	10.3847	-6.20184	High	86.13	0
GSM1523863	ACRG	Stage_I	Alive	Mixed	MSI	Negitive	17.6418	12.1062	-5.53568	High	64.57	0

## Sheet: S7
Table S7: Predictive value of biomarkers and pairwise comparison
Predictiveness to PD-1 inhibitors						Predictiveness to Molcular subtype (MSI+ EBV)
Fig. 1C						Fig. S2F
Biomarkers	AUC	CI_lower	CI_uper	Compare with TMEscore (p value)		Biomarkers	AUC	CI_lower	CI_uper	Compare with TMEscore (p value)
TMEscore	0.891414	0.745517	1	1		TMEscore	0.895062	0.714484	1	1
MSI status	0.708333	0.562662	0.854005	0.100188		MSI status	0.777778	0.605612	0.949943	0.404662
TMB	0.671717	0.457742	0.885693	0.000236724		TMB	0.780864	0.556776	1	0.449073
CPS	0.816667	0.728972	0.904361	0.221511		CPS	0.796875	0.710431	0.883319	0.291021
EBV status	0.708333	0.562662	0.854005	0.0920711		EBV status	0.708333	0.534029	0.882637	0.0571641
Fig. 1D						Fig. S2G
Biomarkers	AUC	CI_lower	CI_uper	Compare with TMEscore (p value)		Biomarkers	AUC	CI_lower	CI_uper	Compare with TMEscore (p value)
TMEscore	0.891414	0.745517	1	1		TMEscore	0.895833	0.71953	1	1
GEPs	0.835859	0.674798	0.996919	0.100188		TMB	0.782986	0.561787	1	0.453024
ImmuneScore	0.606061	0.435912	0.776209	0.000236724		CPS	0.796875	0.710431	0.883319	0.303044
Pan-F-TBRs	0.714646	0.500418	0.928875	0.221511		TMEscore + TMB	0.961806	0.904351	1	0.378018
Immune Checkpoint	0.80303	0.625102	0.980959	0.0920711		TMEscore + CPS	0.951389	0.872166	1	0.285479
Fig. S2E						Fig. S2H
Biomarkers	AUC	CI_lower	CI_uper	Compare with TMEscore (p value)		Biomarkers	AUC	CI_lower	CI_uper	Compare with TMEscore (p value)
TMEscore	0.921212	0.778423	1	1		TMEscore	0.895833	0.71953	1	1
TMB	0.722727	0.513782	0.931672	0.164087		GEPs	0.847222	0.651577	1	0.130038
CPS	0.810606	0.656528	0.964684	0.151445		ImmuneScore	0.645833	0.455757	0.835909	0.00207634
TMEscore + TMB	0.963636	0.911995	1	0.432371		Pan-F-TBRs	0.763889	0.549656	0.978121	0.382111
TMEscore + CPS	0.972727	0.917165	1	0.24818		Immune Checkpoint	0.767361	0.550237	0.984486	0.0353287
						Fig. 3K
						Biomarkers	AUC	CI_lower	CI_uper	Compare with TMEscore (p value)
						TMEscore	0.880375	0.85208	0.90867	1
						GEPs	0.780046	0.738215	0.821876	8.83591e-10
						TMB	0.726371	0.674021	0.778721	2.11915e-06
						Pan-F-TBRs	0.600685	0.55342	0.647949	1.45077e-32
						Immune Checkpoint	0.781149	0.739745	0.822552	2.49482e-08

## Sheet: S8
Table S8: TMEscore and virus infection of patients in TCGA PanCan cohort
ID	ProjectID	TMEscoreA	TMEscoreB	TMEscore	TMB	HBV	HCV	HHV1	EBV	HHV5	HHV6	HPV11	HPV133	HPV16	HPV18	HPV26	HPV30	HPV31	HPV33	HPV35	HPV39	HPV45	HPV51	HPV52	HPV56	HPV6	HPV68	HPV69	HPV70	HPV73	HPV94
TCGA-2F-A9KO	TCGA-BLCA	10.696	0.814373	9.88166	454	0	0	0	0	0	0	0	0	0	0	0	0	0	0	0	0	0	0	0	0	0	0	0	0	0	0
TCGA-2F-A9KP	TCGA-BLCA	-8.52833	-1.84381	-6.68452	118	0	0	0	0	0	0	0	0	0	0	0	0	0	0	0	0	0	0	0	0	0	0	0	0	0	0
TCGA-2F-A9KQ	TCGA-BLCA	-9.69029	-2.13578	-7.55451	56	0	0	0	0	0	0	0	0	0	0	0	0	0	0	0	0	0	0	0	0	0	0	0	0	0	0
TCGA-2F-A9KR	TCGA-BLCA	-2.55372	-0.406812	-2.1469	187	0.8	0	0	0	0	0	0	0	0	0	0	0	0	0	0	0	0	0	0	0	0	0	0	0	0	0
TCGA-2F-A9KT	TCGA-BLCA	-6.85588	-0.143406	-6.71247	292	1.9	0	0	0	0	0	0	0	0	0	0	0	0	0	0	0	0	0	0	0	0	0	0	0	0	0
TCGA-2F-A9KW	TCGA-BLCA	-2.40012	1.15629	-3.55641	86	0	0	0	0	0	0	0	0	0.9	0	0	0	0	0	0	0	0	0	0	0	0	0	0	0	0	0
TCGA-2V-A95S	TCGA-LIHC	15.5812	-1.40494	16.9861	81	0	1.5	0	0	0	0	0	0	0	0	0	0	0	0	0	0	0	0	0	0	0	0	0	0	0	0
TCGA-2W-A8YY	TCGA-CESC	-1.27537	-0.557637	-0.717733	NA	0	0	0	0	0	1.4	0	0	0	0	0	0	0	0	0	0	0	0	0	0	0	0	0	0	0	0
TCGA-2Y-A9GS	TCGA-LIHC	3.43455	1.51374	1.9208	56	0	0	0	0	0	0	0	0	0	0	0	0	0	0	0	0	0	0	0	0	0	0	0	0	0	0
TCGA-2Y-A9GT	TCGA-LIHC	6.45558	0.382804	6.07277	80	0	1.8	0	0	0	0	0	0	0	0	0	0	0	0	0	0	0	0	0	0	0	0	0	0	0	0
TCGA-2Y-A9GU	TCGA-LIHC	-4.32327	-1.39691	-2.92636	131	0	0	0	0	0	0	0	0	0	0	0	0	0	0	0	0	0	0	0	0	0	0	0	0	0	0
TCGA-2Y-A9GV	TCGA-LIHC	0.000211445	-0.87931	0.879522	57	0	1	0	0	0	0	0	0	0	0	0	0	0	0	0	0	4	0	0	0	0	0	0	0	0	0
TCGA-2Y-A9GW	TCGA-LIHC	0.450593	1.04595	-0.595353	69	0	0.8	0	0	0	0	0	0	0	0	0	0	0	0	0	0	0	0	0	0	0	0	0	0	0	0
TCGA-2Y-A9GX	TCGA-LIHC	4.54418	3.69965	0.844525	52	0	0	0	0	0	0	0	0	3.3	0	0	0	0	0	0	0	0	0	0	0	0	0	0	0	0	0
TCGA-2Y-A9GY	TCGA-LIHC	8.0324	-0.522321	8.55472	63	0	0	0	0	0	0	0	0	0	0	0	0	0	0	0	8.8	0	0	0	0	0	0	0	0	0	0
TCGA-2Y-A9H1	TCGA-LIHC	-2.27088	-1.92736	-0.343516	120	0	0	0	0	0	0	0	0	15.7	0	0	0	0	0	0	0	0	0	0	0	0	0	0	0	0	0
TCGA-2Y-A9H2	TCGA-LIHC	3.30073	4.15551	-0.854779	46	0.8	0	0	0	0	0	0	0	0	0	0	0	0	0	0	0	0	0	0	0	0	0	0	0	0	0
TCGA-2Y-A9H3	TCGA-LIHC	0.0239891	-0.754637	0.778626	147	0	0	0	0	0	0	0	0	0	0	0	0	0	0	0	0	0	0	0	0	0	0	0	0	0	0
TCGA-2Y-A9H4	TCGA-LIHC	0.64371	-1.4942	2.13791	60	60041.4	0	0	0	0	0	0	0	0	0	0	0	0	0	0	0	0	0	0	0	0	0	0	0	0	0
TCGA-2Y-A9H5	TCGA-LIHC	-0.901935	1.88708	-2.78902	69	0	1.6	0	0	0	0	0	0	0	0	0	0	0	0	0	0	0	0	0	0	0	0	0	0	0	0
TCGA-3L-AA1B	TCGA-COAD	-4.40232	2.42295	-6.82526	118	0	0	0	0	0	0	0	0	0	0	0	0	0	0	0	0	0	0	0	0	0	0	0	0	0	0
TCGA-4J-AA1J	TCGA-CESC	-3.32832	4.88752	-8.21585	NA	0	0	0	0	0	0	0	0	0	100136	0	0	0	0	0	0	0	0	0	0	0	0	0	0	0	0
TCGA-4N-A93T	TCGA-COAD	-7.84678	-2.79728	-5.04949	81	0.7	0	0	0	0	0	0	0	0	0	0	0	0	0	0	0	0	0	0	0	0	0	0	0	0	0
TCGA-4R-AA8I	TCGA-LIHC	0.916011	-0.754963	1.67097	987	0	0	0	0	0	0	0	0	1.8	0	0	0	0	0	0	0	0	0	0	0	0	0	0	0	0	0
TCGA-5C-A9VG	TCGA-LIHC	-4.47256	0.654617	-5.12718	121	0	0.8	0	0	0	0	0	0	0	0	0	0	0	0	0	0	0	0	0	0	0	0	0	0	0	0
TCGA-5C-A9VH	TCGA-LIHC	-1.25778	2.18252	-3.44031	91	0	0	0	0	0	0	0	0	0	0	0	0	0	0	0	0	0	0	0	0	0	0	0	0	0	0
TCGA-5R-AA1D	TCGA-LIHC	-3.32301	3.04438	-6.36739	15	0	0	0	0	0	0	0	0	0	0	0	0	0	0	46.1	0	0	0	0	0	0	0	0	0	0	0
TCGA-A6-2671	TCGA-COAD	0.75144	2.03859	-1.28715	61	0	0	0	0	0	0	0	0	0	0	0	0	0	0	0	0	0	0	0	0	0	0	0	0	0	0
TCGA-A6-2672	TCGA-COAD	10.6289	-0.293888	10.9228	904	0	0	0	0	59.4	0	0	0	0	0	0	0	0	0	0	0	0	0	0	0	0	0	0	0	0	0
TCGA-A6-2674	TCGA-COAD	-0.647147	2.54064	-3.18779	101	0	0	0	0	0	0	0	0	0	0	0	0	0	0	0	0	0	0	0	0	0	0	0	0	0	0
TCGA-A6-2675	TCGA-COAD	3.3289	4.09608	-0.767182	84	0	0	0	0	0	0	0	0	0	0	0	0	0	0	0	0	0	0	0	0	0	0	0	0	0	0
TCGA-A6-2676	TCGA-COAD	9.93804	-1.51261	11.4506	NA	0	0	0	0	0	0	0	0	0	0	0	0	0	0	0	0	0	0	0	0	0	0	0	0	0	0
TCGA-A6-2677	TCGA-COAD	-4.11306	-1.05816	-3.0549	110	0	0	0	0	0	0	0	0	0	0	0	0	0	0	0	0	0	0	0	0	0	0	0	0	0	0
TCGA-A6-2678	TCGA-COAD	6.75771	-0.440248	7.19795	NA	0	0	0	0	0	0	0	0	0	0	0	0	0	0	0	0	0	0	0	0	0	0	0	0	0	0
TCGA-A6-2679	TCGA-COAD	-0.954333	-2.96494	2.0106	80	0	0	0	0	0	0	0	0	0	0	0	0	0	0	0	0	0	0	0	0	0	0	0	0	0	0
TCGA-A6-2680	TCGA-COAD	-2.07468	-0.285306	-1.78937	59	0	0	0	0	49	0	0	0	0	0	0	0	0	0	0	0	0	0	0	0	0	0	0	0	0	0
TCGA-A6-2681	TCGA-COAD	-0.785844	3.23853	-4.02438	116	0	0	0	0	0	0	0	0	0	13.8	0	0	0	0	0	0	0	0	0	0	0	0	0	0	0	0
TCGA-A6-2682	TCGA-COAD	-3.95499	1.11698	-5.07197	45	0	0	0	0	0	0	0	0	0	0	0	0	0	0	0	0	0	0	0	0	0	0	0	0	0	0
TCGA-A6-2683	TCGA-COAD	-10.5609	-3.96924	-6.59166	NA	0	0	0	0	0	0	0	0	0	0	0	0	0	0	0	0	0	0	0	0	0	0	0	0	0	0
TCGA-A6-2684	TCGA-COAD	0.927804	2.09687	-1.16906	62	0	0	0	0	9.2	0	0	0	0	15.4	0	0	0	0	0	0	0	0	0	0	0	0	0	0	0	0
TCGA-A6-2685	TCGA-COAD	-3.57518	5.91607	-9.49125	42	0	0	0	0	0	0	0	0	0	0	0	0	0	0	0	0	0	0	0	0	0	0	0	0	0	0
TCGA-A6-2686	TCGA-COAD	7.2553	0.525698	6.7296	1940	0	0	0	2.9	253.5	0	0	0	0	0	0	0	0	0	0	0	0	0	0	0	0	0	0	0	0	0
TCGA-A6-3807	TCGA-COAD	4.69422	0.497455	4.19677	103	0	0	0	0	0	0	0	0	0	0	0	0	0	0	0	0	0	0	0	0	0	0	0	0	0	0
TCGA-A6-3808	TCGA-COAD	3.14428	4.43662	-1.29234	162	0	0	0	0	0	0	0	0	0	0	0	0	0	0	0	0	0	0	0	0	0	0	0	0	0	0
TCGA-A6-3809	TCGA-COAD	8.21916	-2.67689	10.896	1093	0	0	0	0	0	0	0	0	0	0	0	0	0	0	0	0	0	0	0	0	0	0	0	0	0	0
TCGA-A6-3810	TCGA-COAD	3.03631	1.33347	1.70283	143	0	0	0	0	0	0	0	0	0	0	0	0	0	0	0	0	0	0	0	0	0	0	0	0	0	0
TCGA-A6-4105	TCGA-COAD	7.72756	1.03012	6.69745	137	0	0	0	0	0	0	0	0	0	0	0	0	0	0	0	0	0	0	0	0	0	0	0	0	0	0
TCGA-A6-4107	TCGA-COAD	-2.05518	-0.272362	-1.78282	164	0	0	0	0	0	0	0	0	0	0	0	0	0	0	0	0	0	0	0	0	0	0	0	0	0	0
TCGA-A6-5656	TCGA-COAD	-3.81751	-0.331911	-3.4856	92	0	0	0	0	0	0	0	0	0	0	0	0	0	0	0	0	0	0	0	0	0	0	0	0	0	0
TCGA-A6-5657	TCGA-COAD	2.81745	5.43494	-2.61749	93	0	0	0	0	80	0	0	0	0	0	0	0	0	0	0	0	0	0	0	0	0	0	0	0	0	0
TCGA-A6-5659	TCGA-COAD	-2.3228	0.555802	-2.8786	111	0	0	0	0	0	0	0	0	0	0	0	0	0	0	0	0	0	0	0	0	0	0	0	0	0	0
TCGA-A6-5660	TCGA-COAD	-3.74667	1.21824	-4.96491	116	0	0	0	0	0	0	0	0	0	0	0	0	0	0	0	0	0	0	0	0	0	0	0	0	0	0
TCGA-A6-5661	TCGA-COAD	1.61266	-1.70637	3.31902	1136	0	0	0	15.2	0	0	0	0	0	0	0	0	0	0	0	0	0	0	0	0	0	0	0	0	0	0
TCGA-A6-5662	TCGA-COAD	-4.35599	2.71045	-7.06644	NA	0	0	0	0	0	0	0	0	0	0	0	0	0	0	0	0	0	0	0	0	0	0	0	0	0	0
TCGA-A6-5664	TCGA-COAD	-1.7111	4.43506	-6.14616	45	0	0	0	2.3	0.8	0	0	0	0	0	0	0	0	0	0	0	0	0	0	0	0	0	0	0	0	0
TCGA-A6-5665	TCGA-COAD	2.52541	-4.02061	6.54602	1703	0	0	0	1.6	0	32	0	0	0	0	0	0	0	0	0	0	0	0	0	0	0	0	0	0	0	0
TCGA-A6-5666	TCGA-COAD	-2.96059	-1.93861	-1.02198	85	0	0	0	0	0	0	0	0	0	0	0	0	0	0	0	0	0	0	0	0	0	0	0	0	0	0
TCGA-A6-5667	TCGA-COAD	-0.329768	3.75145	-4.08122	55	0	0	0	0	0	0	0	0	0	0	0	0	0	0	0	0	0	0	0	0	0	0	0	0	0	0
TCGA-A6-6137	TCGA-COAD	-0.648087	-0.0342283	-0.613859	112	0	0	0	7.3	0	0	0	0	0	0	0	0	0	0	0	0	0	0	0	0	0	0	0	0	0	0
TCGA-A6-6138	TCGA-COAD	11.2976	1.64618	9.65144	91	0	0	0	3.3	70.8	0	0	0	0	0	0	0	0	0	0	0	0	0	0	0	0	0	0	0	0	0
TCGA-A6-6140	TCGA-COAD	-0.16146	-1.09079	0.929332	NA	0	0	0	0	0	0	0	0	0	0	0	0	0	0	0	0	0	0	0	0	0	0	0	0	0	0
TCGA-A6-6141	TCGA-COAD	2.37811	-0.856434	3.23454	NA	0	0	0	0	0	0	0	0	0	0	0	0	0	0	0	0	0	0	0	0	0	0	0	0	0	0
TCGA-A6-6142	TCGA-COAD	-1.82404	3.35827	-5.18232	70	0	0	0	0	0	0	0	0	0	0	0	0	0	0	0	0	0	0	0	0	0	0	0	0	0	0
TCGA-A6-6648	TCGA-COAD	0.973817	-0.223754	1.19757	83	0	0	0	0	0	0	0	0	0	0	0	0	0	0	0	0	0	0	0	0	0	0	0	0	0	0
TCGA-A6-6649	TCGA-COAD	0.513658	4.58381	-4.07015	111	0	0	0	2.2	266.9	0	0	0	0	0	0	0	0	0	0	0	0	0	0	0	0	0	0	0	0	0
TCGA-A6-6650	TCGA-COAD	-3.70981	-1.68231	-2.0275	83	0	0	0	4.3	0	0	0	0	0	0	0	0	0	0	0	0	0	0	0	0	0	0	0	0	0	0
TCGA-A6-6651	TCGA-COAD	1.14667	8.82483	-7.67816	78	0	0	0	0	0	0	0	0	0	0	0	0	0	0	0	0	0	0	0	0	0	0	0	0	0	0
TCGA-A6-6652	TCGA-COAD	-5.43567	-0.392691	-5.04298	73	0	0	0	0	0	0	0	0	0	0	0	0	0	0	0	0	0	0	0	0	0	0	0	0	0	0
TCGA-A6-6653	TCGA-COAD	1.60508	-0.440224	2.04531	1045	0	0	0	0	8.9	0	0	0	0	0	0	0	0	0	0	0	0	0	0	0	0	0	0	0	0	0
TCGA-A6-6654	TCGA-COAD	7.28297	6.32918	0.953792	159	0	0	0	0	0	0	0	0	0	0	0	0	0	0	0	0	0	0	0	0	0	0	0	0	0	0
TCGA-A6-6780	TCGA-COAD	10.8061	-3.47228	14.2784	1178	0	0	0	0	0	0	0	0	0	0	0	0	0	0	0	0	0	0	0	0	0	0	0	0	0	0
TCGA-A6-6781	TCGA-COAD	3.67802	4.80299	-1.12496	1960	0	0	0	0	0	0	0	0	0	0	0	0	0	0	0	0	0	0	0	0	0	0	0	0	0	0
TCGA-A6-6782	TCGA-COAD	0.603697	2.23035	-1.62666	124	0	0	0	7.7	828.5	0	0	0	0	0	0	0	0	0	0	0	0	0	0	0	0	0	0	0	0	0
TCGA-A6-A565	TCGA-COAD	0.279836	2.50202	-2.22219	374	0.6	0	0	0	0	0	0	0	0	0	0	0	0	0	0	0	0	0	0	0	0	0	0	0	0	0
TCGA-A6-A566	TCGA-COAD	0.453862	5.76898	-5.31511	139	0	0	0	0	0	0	0	0	0	0	0	0	0	0	0	0	0	0	0	0	0	0	0	0	0	0
TCGA-A6-A567	TCGA-COAD	-5.73511	0.852728	-6.58784	48	0	0	0	3.4	0	0	0	0	0	0	0	0	0	0	0	0	0	0	0	0	0	0	0	0	0	0
TCGA-A6-A56B	TCGA-COAD	-5.83303	1.09405	-6.92709	83	0	0	0	0	0	0	0	0	0	0	0	0	0	0	0	0	0	0	0	0	0	0	0	0	0	0
TCGA-A6-A5ZU	TCGA-COAD	-1.26091	-0.236424	-1.02449	NA	0	0	0	0	0	0	0	0	0	0	0	0	0	0	0	0	0	0	0	0	0	0	0	0	0	0
TCGA-AA-3488	TCGA-COAD	-4.39983	-3.03525	-1.36458	42	0	0	0	132.1	3.1	0	0	0	0	0	0	0	0	0	0	0	0	0	0	0	0	0	0	0	0	0
TCGA-AA-3489	TCGA-COAD	4.28116	5.58858	-1.30743	91	0	0	0	0	0	0	0	0	0	0	0	0	0	0	0	0	0	0	0	0	0	0	0	0	0	0
TCGA-AA-3492	TCGA-COAD	4.03298	-1.92423	5.9572	1976	0	0	0	0	0	0	0	0	0	0	0	0	0	0	0	0	0	0	0	0	0	0	0	0	0	0
TCGA-AA-3494	TCGA-COAD	-2.91699	-1.03744	-1.87955	52	0	0	0	12.9	0	0	0	0	0	25.9	0	0	0	0	0	0	0	0	0	0	0	0	0	0	0	0
TCGA-AA-3495	TCGA-COAD	-0.461343	-1.18044	0.719092	59	0	0	0	0	0	0	0	0	0	0	0	0	0	0	0	0	0	0	0	0	0	0	0	0	0	0
TCGA-AA-3496	TCGA-COAD	3.23187	0.926335	2.30553	89	0	0	0	12.4	0	92	0	0	0	0	0	0	0	0	0	0	0	0	0	0	0	0	0	0	0	0
TCGA-AA-3502	TCGA-COAD	-1.99632	-3.84159	1.84527	159	0	0	0	0	0	0	0	0	0	152.5	0	0	0	0	0	0	0	0	0	0	0	0	0	0	0	0
TCGA-AA-3506	TCGA-COAD	-0.304176	-0.766404	0.462228	132	0	0	0	6.4	12.8	0	0	0	0	0	0	0	0	0	0	0	0	0	0	0	0	0	0	0	0	0
TCGA-AA-3509	TCGA-COAD	0.8718	-0.598682	1.47048	51	0	0	0	0	0	0	0	0	0	0	0	0	0	0	0	0	0	0	0	0	0	0	0	0	0	0
TCGA-AA-3511	TCGA-COAD	-2.0898	0.869075	-2.95887	111	0	0	0	0	0	0	0	0	0	0	0	0	0	0	0	0	0	0	0	0	0	0	0	0	0	0
TCGA-AA-3514	TCGA-COAD	-6.59586	0.758316	-7.35418	NA	0	0	0	0	0	0	0	0	0	0	0	0	0	0	0	0	0	0	0	0	0	0	0	0	0	0
TCGA-AA-3516	TCGA-COAD	6.3089	-1.99793	8.30683	NA	0	0	0	0	0	0	0	0	0	0	0	0	0	0	0	0	0	0	0	0	0	0	0	0	0	0
TCGA-AA-3517	TCGA-COAD	-2.16037	-0.459656	-1.70071	NA	0	0	0	0	0	0	0	0	0	0	0	0	0	0	0	0	0	0	0	0	0	0	0	0	0	0
TCGA-AA-3518	TCGA-COAD	6.20747	-2.14708	8.35455	NA	0	0	0	12.4	0	0	0	0	0	0	0	0	0	0	0	0	0	0	0	0	0	0	0	0	0	0
TCGA-AA-3519	TCGA-COAD	-3.06444	-2.67036	-0.394079	NA	0	0	0	2.7	0	0	0	0	0	11	0	0	0	0	0	0	0	0	0	0	0	0	0	0	0	0
TCGA-AA-3520	TCGA-COAD	2.81864	1.20285	1.61579	NA	0	0	0	0	0	3.1	0	0	0	0	0	0	0	0	0	0	0	0	0	0	0	0	0	0	0	0
TCGA-AA-3521	TCGA-COAD	-2.56013	0.640206	-3.20033	NA	0	0	0	3.6	0	0	0	0	0	0	0	0	0	0	0	0	0	0	0	0	0	0	0	0	0	0
TCGA-AA-3522	TCGA-COAD	-0.680723	-2.7435	2.06278	NA	0	0	0	0	0	0	0	0	0	0	0	0	0	0	0	0	0	0	0	0	0	0	0	0	0	0
TCGA-AA-3524	TCGA-COAD	0.844982	-1.86363	2.70862	NA	0	0	0	0	0	0	0	0	0	0	0	0	0	0	0	0	0	0	0	0	0	0	0	0	0	0
TCGA-AA-3525	TCGA-COAD	2.14398	-1.54604	3.69002	NA	0	0	0	0	0	52.3	0	0	0	0	0	0	0	0	0	0	0	0	0	0	0	0	0	0	0	0
TCGA-AA-3526	TCGA-COAD	8.05237	-1.17705	9.22942	NA	0	0	0	1.6	0	0	0	0	0	0	0	0	0	0	0	0	0	0	0	0	0	0	0	0	0	0
TCGA-AA-3527	TCGA-COAD	-1.12609	-0.802341	-0.323751	NA	0	0	0	0	0	0	0	0	0	0	0	0	0	0	0	0	0	0	0	0	0	0	0	0	0	0
TCGA-AA-3529	TCGA-COAD	-4.2193	-0.461236	-3.75807	NA	0	0	0	0	0	0	0	0	0	0	0	0	0	0	0	0	0	0	0	0	0	0	0	0	0	0
TCGA-AA-3530	TCGA-COAD	-0.982774	-0.881488	-0.101285	81	0	0	0	3.1	0	0	0	0	0	0	0	0	0	0	0	0	0	0	0	0	0	0	0	0	0	0
TCGA-AA-3531	TCGA-COAD	-2.71345	-2.60106	-0.112392	NA	0	0	0	0	0	0	0	0	0	0	0	0	0	0	0	0	0	0	0	0	0	0	0	0	0	0
TCGA-AA-3532	TCGA-COAD	6.52994	1.07037	5.45957	NA	0	0	0	35.8	0	0	0	0	0	0	0	0	0	0	0	0	0	0	0	0	0	0	0	0	0	0
TCGA-AA-3534	TCGA-COAD	-2.96014	1.0815	-4.04164	NA	0	0	0	0	0	0	0	0	0	0	0	0	0	0	0	0	0	0	0	0	0	0	0	0	0	0
TCGA-AA-3538	TCGA-COAD	-3.83767	1.16087	-4.99854	NA	0	0	0	2.9	0	0	0	0	0	0	0	0	0	0	0	0	0	0	0	0	0	0	0	0	0	0
TCGA-AA-3542	TCGA-COAD	-7.1027	-4.06965	-3.03305	NA	0	0	0	0	0	0	0	0	0	0	0	0	0	0	0	0	0	0	0	0	0	0	0	0	0	0
TCGA-AA-3543	TCGA-COAD	9.36672	-2.03539	11.4021	NA	0	0	0	6.6	188	0	0	0	0	0	0	0	0	0	0	0	0	0	0	0	0	0	0	0	0	0
TCGA-AA-3544	TCGA-COAD	5.31657	-1.45959	6.77617	NA	0	0	0	6.1	12.2	0	0	0	0	0	0	0	0	0	0	0	0	0	0	0	0	0	0	0	0	0
TCGA-AA-3548	TCGA-COAD	-1.72729	-1.40941	-0.31788	NA	0	0	0	0	0	0	0	0	0	0	0	0	0	0	0	0	0	0	0	0	0	0	0	0	0	0
TCGA-AA-3549	TCGA-COAD	-1.68376	-0.90795	-0.775811	NA	0	0	0	305.8	8.6	0	0	0	0	0	0	0	0	0	0	0	0	0	0	0	0	0	0	0	0	0
TCGA-AA-3552	TCGA-COAD	1.888	-0.756073	2.64407	NA	0	0	0	0	6.7	0	0	0	0	0	0	0	0	0	0	0	0	0	0	0	0	0	0	0	0	0
TCGA-AA-3553	TCGA-COAD	5.16623	-0.0421706	5.2084	NA	0	0	0	0	0	0	0	0	0	0	0	0	0	0	0	0	0	0	0	0	0	0	0	0	0	0
TCGA-AA-3554	TCGA-COAD	3.02155	2.19478	0.826762	NA	0	0	0	0	0	0	0	0	0	3.3	0	0	0	0	0	0	0	0	0	0	0	0	0	0	0	0
TCGA-AA-3555	TCGA-COAD	2.98642	-0.0297855	3.0162	NA	0	0	0	0	378.6	0	0	0	0	2.6	0	0	0	0	0	0	0	0	0	0	0	0	0	0	0	0
TCGA-AA-3556	TCGA-COAD	3.23556	-0.784048	4.0196	NA	0	0	0	0	6.5	0	0	0	0	0	0	0	0	0	0	0	0	0	0	0	0	0	0	0	0	0
TCGA-AA-3560	TCGA-COAD	-1.86914	-1.48225	-0.386897	NA	0	0	0	0	0	0	0	0	0	0	0	0	0	0	0	0	0	0	0	0	0	0	0	0	0	0
TCGA-AA-3561	TCGA-COAD	-2.53759	-2.97408	0.436488	NA	0	0	0	5.7	0	620.4	0	0	0	0	0	0	0	0	0	0	0	0	0	0	0	0	0	0	0	0
TCGA-AA-3562	TCGA-COAD	-3.2678	-0.139662	-3.12814	NA	0	0	0	2.9	0	0	0	0	0	11.5	0	0	0	0	0	0	0	0	0	0	0	0	0	0	0	0
TCGA-AA-3655	TCGA-COAD	2.16291	0.338465	1.82444	71	0	0	0	0	0	0	0	0	0	0	0	0	0	0	0	0	0	0	0	0	0	0	0	0	0	0
TCGA-AA-3660	TCGA-COAD	-3.55774	-0.143196	-3.41454	115	0	0	0	0	0	0	0	0	0	0	0	0	0	0	0	0	0	0	0	0	0	0	0	0	0	0
TCGA-AA-3662	TCGA-COAD	1.40861	-0.948074	2.35669	72	0	0	0	22.5	30.2	0	0	0	0	0	0	0	0	0	0	0	0	0	0	0	0	0	0	0	0	0
TCGA-AA-3663	TCGA-COAD	-0.300379	-3.6813	3.38092	1961	0	0	0	0	0	0	0	0	0	0	0	0	0	0	0	0	0	0	0	0	0	0	0	0	0	0
TCGA-AA-3664	TCGA-COAD	1.42892	-2.7171	4.14602	140	0	0	0	0	0	0	0	0	0	4.2	0	0	0	0	0	0	0	0	0	0	0	0	0	0	0	0
TCGA-AA-3666	TCGA-COAD	2.12228	-2.01374	4.13602	167	0	0	0	36	0	0	0	0	0	0	0	0	0	0	0	0	0	0	0	0	0	0	0	0	0	0
TCGA-AA-3667	TCGA-COAD	-3.7963	-2.8084	-0.987901	77	0	0	0	0	0	0	0	0	0	21.2	0	0	0	0	0	0	0	0	0	0	0	0	0	0	0	0
TCGA-AA-3672	TCGA-COAD	6.82416	-1.18221	8.00637	1550	0	0	0	0	0	0	0	0	0	91.7	0	0	0	0	0	0	0	0	0	0	0	0	0	0	0	0
TCGA-AA-3673	TCGA-COAD	0.27394	0.34165	-0.06771	71	0	0	0	0	0	0	0	0	0	0	0	0	0	0	0	0	0	0	0	0	0	0	0	0	0	0
TCGA-AA-3678	TCGA-COAD	0.593642	-0.402465	0.996107	67	0	0	0	7.3	2.4	0	0	0	0	0	0	0	0	0	0	0	0	0	0	0	0	0	0	0	0	0
TCGA-AA-3679	TCGA-COAD	-1.45929	-0.366476	-1.09282	66	0	0	0	0	215.8	0	0	0	0	0	0	0	0	0	0	0	0	0	0	0	0	0	0	0	0	0
TCGA-AA-3680	TCGA-COAD	-1.59639	-0.478381	-1.11801	109	0	0	0	0	0	0	0	0	0	0	0	0	0	0	0	0	0	0	0	0	0	0	0	0	0	0
TCGA-AA-3681	TCGA-COAD	3.22051	-1.32449	4.545	96	0	0	0	27.3	101.5	0	0	0	0	35.1	0	0	0	0	0	0	0	0	0	0	0	0	0	0	0	0
TCGA-AA-3684	TCGA-COAD	-3.24313	2.35821	-5.60134	147	0	0	0	0	0	0	0	0	0	364.3	0	0	0	0	0	0	0	0	0	0	0	0	0	0	0	0
TCGA-AA-3685	TCGA-COAD	7.33519	-2.28932	9.62452	84	0	0	0	0.7	1.4	38.7	0	0	0	0	0	0	0	0	0	0	0	0	0	0	0	0	0	0	0	0
TCGA-AA-3688	TCGA-COAD	-2.30235	-0.554264	-1.74809	68	0	0	0	0	0	0	0	0	0	0	0	0	0	0	0	0	0	0	0	0	0	0	0	0	0	0
TCGA-AA-3692	TCGA-COAD	-2.72817	-0.722069	-2.00611	69	0	0	0	0	0	0	0	0	0	0	0	0	0	0	0	0	0	0	0	0	0	0	0	0	0	0
TCGA-AA-3693	TCGA-COAD	-3.89795	0.420837	-4.31879	139	0	0	0	0	0	0	0	0	0	4.3	0	0	0	0	0	0	0	0	0	0	0	0	0	0	0	0
TCGA-AA-3696	TCGA-COAD	-3.80367	-0.736959	-3.06672	87	0	0	0	0	0	0	0	0	0	0	0	0	0	0	0	0	0	0	0	0	0	0	0	0	0	0
TCGA-AA-3697	TCGA-COAD	0.934272	-0.681044	1.61532	170	0	0	0	2.2	0	0	0	0	0	0	0	0	0	0	0	0	0	0	0	0	0	0	0	0	0	0
TCGA-AA-3710	TCGA-COAD	12.4909	-0.283525	12.7745	NA	0	0	0	0	16.8	0	0	0	0	40.5	0	0	0	0	0	0	0	0	0	0	0	0	0	0	0	0
TCGA-AA-3712	TCGA-COAD	1.77046	1.06454	0.705919	109	0	0	0	0	0	0	0	0	0	0	0	0	0	0	0	0	0	0	0	0	0	0	0	0	0	0
TCGA-AA-3713	TCGA-COAD	6.23776	0.102529	6.13523	1020	0	0	0	0	0	0	0	0	0	0	0	0	0	0	0	0	0	0	0	0	0	0	0	0	0	0
TCGA-AA-3715	TCGA-COAD	7.01933	1.17763	5.8417	2067	0	0	0	0	30.5	0	0	0	0	8.7	0	0	0	0	0	0	0	0	0	0	0	0	0	0	0	0
TCGA-AA-3811	TCGA-COAD	1.31001	-0.0291319	1.33915	1207	0	0	0	0	36.9	0	0	0	0	2.8	0	0	0	0	0	0	0	0	0	0	0	0	0	0	0	0
TCGA-AA-3812	TCGA-COAD	-4.64779	1.84057	-6.48836	110	0	0	0	0	0	0	0	0	0	52.5	0	0	0	0	0	0	0	0	0	0	0	0	0	0	0	0
TCGA-AA-3814	TCGA-COAD	2.4	0.9412	1.4588	87	0	0	0	2.8	0	13.9	0	0	0	0	0	0	0	0	0	0	0	0	0	0	0	0	0	0	0	0
TCGA-AA-3815	TCGA-COAD	9.1713	-1.81048	10.9818	844	0	0	0	0	0	0	0	0	0	0	0	0	0	0	0	0	0	0	0	0	0	0	0	0	0	0
TCGA-AA-3818	TCGA-COAD	-0.344545	-1.70991	1.36536	132	0	0	0	0	0	0	0	0	0	0	0	0	0	0	0	0	0	0	0	0	0	0	0	0	0	0
TCGA-AA-3819	TCGA-COAD	-6.16064	-0.552761	-5.60788	169	0	0	0	0	0	0	0	0	0	0	0	0	0	0	0	0	0	0	0	0	0	0	0	0	0	0
TCGA-AA-3821	TCGA-COAD	1.8546	0.0808689	1.77373	845	0	0	0	0	0	0	0	0	0	0	0	0	0	0	0	0	0	0	0	0	0	0	0	0	0	0
TCGA-AA-3831	TCGA-COAD	-1.85845	-0.871567	-0.986884	107	0	0	0	0	2.5	0	0	0	0	0	0	0	0	0	0	0	0	0	0	0	0	0	0	0	0	0
TCGA-AA-3833	TCGA-COAD	0.680155	2.49537	-1.81522	414	0	0	0	0	0	0	0	0	0	3.3	0	0	0	0	0	0	0	0	0	0	0	0	0	0	0	0
TCGA-AA-3837	TCGA-COAD	-2.18101	0.299164	-2.48018	127	0	0	0	0	0	0	0	0	0	0	0	0	0	0	0	0	0	0	0	0	0	0	0	0	0	0
TCGA-AA-3841	TCGA-COAD	-1.63726	-0.32732	-1.30994	72	0	0	0	13.6	0	0	0	0	0	13.6	0	0	0	0	0	0	0	0	0	0	0	0	0	0	0	0
TCGA-AA-3842	TCGA-COAD	1.46897	0.0789993	1.38997	91	0	0	0	0	0	0	0	0	0	0	0	0	0	0	0	0	0	0	0	0	0	0	0	0	0	0
TCGA-AA-3844	TCGA-COAD	0.572932	-3.77551	4.34844	106	0	0	0	0	0	0	0	0	0	0	0	0	0	0	0	0	0	0	0	0	0	0	0	0	0	0
TCGA-AA-3845	TCGA-COAD	7.4678	0.874148	6.59366	634	0	0	0	0	0	0	0	0	0	0	0	0	0	0	0	0	0	0	0	0	0	0	0	0	0	0
TCGA-AA-3846	TCGA-COAD	0.0689409	-1.56993	1.63887	89	0	0	0	0	0	0	0	0	0	0	0	0	0	0	0	0	0	0	0	0	0	0	0	0	0	0
TCGA-AA-3848	TCGA-COAD	-4.34268	-2.25559	-2.0871	139	0	0	0	0	0	0	0	0	0	39	0	0	0	0	0	0	0	0	0	0	0	0	0	0	0	0
TCGA-AA-3850	TCGA-COAD	-1.41051	-0.0375383	-1.37297	101	0	0	0	0	0	0	0	0	0	6.5	0	0	0	0	0	0	0	0	0	0	0	0	0	0	0	0
TCGA-AA-3851	TCGA-COAD	1.17877	-0.299678	1.47845	89	0	0	0	0	0	0	0	0	0	0	0	0	0	0	0	0	0	0	0	0	0	0	0	0	0	0
TCGA-AA-3852	TCGA-COAD	-0.710053	-0.501373	-0.20868	153	0	0	0	0	0	0	0	0	0	0	0	0	0	0	0	0	0	0	0	0	0	0	0	0	0	0
TCGA-AA-3854	TCGA-COAD	-3.62031	-3.03512	-0.585192	130	0	0	0	0	0	0	0	0	0	0	0	0	0	0	0	0	0	0	0	0	0	0	0	0	0	0
TCGA-AA-3855	TCGA-COAD	-1.68397	-1.4799	-0.20407	135	0	0	0	2.5	24.8	0	0	0	0	0	0	0	0	0	0	0	0	0	0	0	0	0	0	0	0	0
TCGA-AA-3856	TCGA-COAD	3.37097	-1.29553	4.6665	64	0	0	0	0	0	0	0	0	0	0	0	0	0	0	0	0	0	0	0	0	0	0	0	0	0	0
TCGA-AA-3858	TCGA-COAD	-0.66167	-0.173227	-0.488443	63	0	0	0	9.6	901.4	0	0	0	0	0	0	0	0	0	0	0	0	0	0	0	0	0	0	0	0	0
TCGA-AA-3860	TCGA-COAD	2.93366	0.0387542	2.89491	83	0	0	0	94	0	0	0	0	0	0	0	0	0	0	0	0	0	0	0	0	0	0	0	0	0	0
TCGA-AA-3861	TCGA-COAD	-0.157721	-4.64975	4.49203	97	0	0	0	0	0	0	0	0	0	0	0	0	0	0	0	0	0	0	0	0	0	0	0	0	0	0
TCGA-AA-3862	TCGA-COAD	3.35724	-2.63953	5.99676	77	0	0	0	0	0	0	0	0	0	0	0	0	0	0	0	0	0	0	0	0	0	0	0	0	0	0
TCGA-AA-3864	TCGA-COAD	1.87005	-0.828281	2.69834	2164	0	0	0	0	0	0	0	0	0	0	0	0	0	0	0	0	0	0	0	0	0	0	0	0	0	0
TCGA-AA-3866	TCGA-COAD	6.79413	2.20366	4.59046	95	0	0	0	12.2	0	0	0	0	0	0	0	0	0	0	0	0	0	0	0	0	0	0	0	0	0	0
TCGA-AA-3867	TCGA-COAD	-3.87563	3.54582	-7.42145	119	0	0	0	0	0	0	0	0	0	0	0	0	0	0	0	0	0	0	0	0	0	0	0	0	0	0
TCGA-AA-3869	TCGA-COAD	2.97055	-0.606576	3.57713	42	0	0	0	0	464.1	0	0	0	0	0	0	0	0	0	0	0	0	0	0	0	0	0	0	0	0	0
TCGA-AA-3870	TCGA-COAD	0.354649	2.18197	-1.82732	71	0	0	0	0	0	0	0	0	0	3	0	0	0	0	0	0	0	0	0	0	0	0	0	0	0	0
TCGA-AA-3872	TCGA-COAD	0.316727	4.86494	-4.54821	71	0	0	0	0	0	0	0	0	0	0	0	0	0	0	0	0	0	0	0	0	0	0	0	0	0	0
TCGA-AA-3875	TCGA-COAD	2.72091	-0.709221	3.43013	113	0	0	0	0	0	0	0	0	0	0	0	0	0	0	0	0	0	0	0	0	0	0	0	0	0	0
TCGA-AA-3877	TCGA-COAD	5.9441	1.47728	4.46682	1033	0	0	0	0	0	0	0	0	0	0	0	0	0	0	0	0	0	0	0	0	0	0	0	0	0	0
TCGA-AA-3930	TCGA-COAD	2.60189	-0.998551	3.60045	186	0	0	0	0	0	0	0	0	0	0	0	0	0	0	0	0	0	0	0	0	0	0	0	0	0	0
TCGA-AA-3939	TCGA-COAD	0.431404	-1.6004	2.0318	168	0	0	0	0	0	0	0	0	0	29.4	0	0	0	0	0	0	0	0	0	0	0	0	0	0	0	0
TCGA-AA-3941	TCGA-COAD	-4.78992	-3.02171	-1.76821	69	0	0	0	0	3.1	0	0	0	0	3.1	0	0	0	0	0	0	0	0	0	0	0	0	0	0	0	0
TCGA-AA-3947	TCGA-COAD	5.06852	-2.2991	7.36762	2279	0	0	0	0	0	0	0	0	0	0	0	0	0	0	0	0	0	0	0	0	0	0	0	0	0	0
TCGA-AA-3949	TCGA-COAD	10.4619	0.733936	9.72799	1177	0	0	0	0	0	0	0	0	0	0	0	0	0	0	0	0	0	0	0	0	0	0	0	0	0	0
TCGA-AA-3950	TCGA-COAD	5.77462	0.378069	5.39655	863	0	0	0	0	0	0	0	0	0	0	0	0	0	0	0	0	0	0	0	0	0	0	0	0	0	0
TCGA-AA-3952	TCGA-COAD	-5.09621	0.514417	-5.61063	170	0	0	0	0	71.4	0	0	0	0	0	0	0	0	0	0	0	0	0	0	0	0	0	0	0	0	0
TCGA-AA-3955	TCGA-COAD	-2.1594	-0.98012	-1.17928	123	0	0	0	4.3	0	0	0	0	0	0	0	0	0	0	0	0	0	0	0	0	0	0	0	0	0	0
TCGA-AA-3956	TCGA-COAD	-2.94234	0.521487	-3.46382	126	0	0	0	0	0	0	0	0	0	0	0	0	0	0	0	0	0	0	0	0	0	0	0	0	0	0
TCGA-AA-3966	TCGA-COAD	6.43601	1.94336	4.49266	818	0	0	0	0	1574.2	0	0	0	0	0	0	0	0	0	0	0	0	0	0	0	0	0	0	0	0	0
TCGA-AA-3968	TCGA-COAD	1.96007	0.974819	0.985252	123	0	0	0	0	0	0	0	0	0	2.9	0	0	0	0	0	0	0	0	0	0	0	0	0	0	0	0
TCGA-AA-3970	TCGA-COAD	0.745835	-0.885558	1.63139	NA	0	0	0	10.4	0	0	0	0	0	59.2	0	0	0	0	0	0	0	0	0	0	0	0	0	0	0	0
TCGA-AA-3971	TCGA-COAD	1.44061	0.0504807	1.39013	67	0	0	0	0	0	0	0	0	0	0	0	0	0	0	0	0	0	0	0	0	0	0	0	0	0	0
TCGA-AA-3972	TCGA-COAD	-5.12485	-1.79535	-3.3295	45	0	0	0	0	70.4	0	0	0	0	0	0	0	0	0	0	0	0	0	0	0	0	0	0	0	0	0
TCGA-AA-3973	TCGA-COAD	-3.21756	0.775261	-3.99282	82	0	0	0	0	0	0	0	0	0	0	0	0	0	0	0	0	0	0	0	0	0	0	0	0	0	0
TCGA-AA-3975	TCGA-COAD	-2.53542	-0.690077	-1.84534	141	0	0	0	0	0	0	0	0	0	0	0	0	0	0	0	0	0	0	0	0	0	0	0	0	0	0
TCGA-AA-3976	TCGA-COAD	-1.65681	-0.799426	-0.857383	93	0	0	0	0	25.1	0	0	0	0	0	0	0	0	0	0	0	0	0	0	0	0	0	0	0	0	0
TCGA-AA-3977	TCGA-COAD	6.21639	-1.69537	7.91177	3274	0	0	0	0	0	0	0	0	0	152.1	0	0	0	0	0	0	0	0	0	0	0	0	0	0	0	0
TCGA-AA-3979	TCGA-COAD	-3.05635	-3.34095	0.284598	126	0	0	0	0	0	0	0	0	0	26.5	0	0	0	0	0	0	0	0	0	0	0	0	0	0	0	0
TCGA-AA-3980	TCGA-COAD	5.24772	-2.30061	7.54833	87	0	0	0	0	5.7	0	0	0	0	48.3	0	0	0	0	0	0	0	0	0	0	0	0	0	0	0	0
TCGA-AA-3982	TCGA-COAD	2.37258	0.609852	1.76272	126	0	0	0	0	0	6.3	0	0	0	0	0	0	0	0	0	0	0	0	0	0	0	0	0	0	0	0
TCGA-AA-3984	TCGA-COAD	6.35195	0.266034	6.08591	4727	0	0	0	2.9	0	1090	0	0	0	0	0	0	0	0	0	0	0	0	0	0	0	0	0	0	0	0
TCGA-AA-3986	TCGA-COAD	3.53296	-0.981367	4.51433	78	0	0	0	5.4	0	0	0	0	0	0	0	0	0	0	0	0	0	0	0	0	0	0	0	0	0	0
TCGA-AA-3989	TCGA-COAD	0.7527	-0.879825	1.63252	106	0	0	0	906.2	0	0	0	0	0	0	0	0	0	0	0	0	0	0	0	0	0	0	0	0	0	0
TCGA-AA-3994	TCGA-COAD	-1.77134	-1.133	-0.638343	175	0	0	0	0	0	0	0	0	0	0	0	0	0	0	0	0	0	0	0	0	0	0	0	0	0	0
TCGA-AA-A004	TCGA-COAD	-3.54617	-1.4978	-2.04837	75	0	0	0	0	0	0	0	0	0	0	0	0	0	0	0	0	0	0	0	0	0	0	0	0	0	0
TCGA-AA-A00A	TCGA-COAD	6.17703	-1.46633	7.64336	NA	0	0	0	0	0	6.2	0	0	0	0	0	0	0	0	0	0	0	0	0	0	0	0	0	0	0	0
TCGA-AA-A00D	TCGA-COAD	9.00823	-0.843081	9.85131	NA	0	0	0	19.9	0	0	0	0	0	0	0	0	0	0	0	0	0	0	0	0	0	0	0	0	0	0
TCGA-AA-A00E	TCGA-COAD	5.90641	-1.54945	7.45586	NA	0	0	0	0	0	0	0	0	0	0	0	0	0	0	0	0	0	0	0	0	0	0	0	0	0	0
TCGA-AA-A00F	TCGA-COAD	-4.8446	0.385799	-5.2304	NA	0	0	0	10.4	0	0	0	0	0	10.4	0	0	0	0	0	0	0	0	0	0	0	0	0	0	0	0
TCGA-AA-A00J	TCGA-COAD	-0.747972	-0.844355	0.0963837	NA	0	0	0	0	12.2	0	0	0	0	21.4	0	0	0	0	0	0	0	0	0	0	0	0	0	0	0	0
TCGA-AA-A00K	TCGA-COAD	-3.7689	-0.194655	-3.57424	NA	0	0	0	0	0	0	0	0	0	0	0	0	0	0	0	0	0	0	0	0	0	0	0	0	0	0
TCGA-AA-A00L	TCGA-COAD	-3.14324	-1.91659	-1.22664	NA	0	0	0	0	0	0	0	0	0	0	0	0	0	0	0	0	0	0	0	0	0	0	0	0	0	0
TCGA-AA-A00N	TCGA-COAD	-0.741303	1.59401	-2.33531	4785	0	0	0	0	0	0	0	0	0	18.8	0	0	0	0	0	0	0	0	0	0	0	0	0	0	0	0
TCGA-AA-A00O	TCGA-COAD	-2.3667	2.15946	-4.52615	NA	0	0	0	0	0	8.6	0	0	0	0	0	0	0	0	0	0	0	0	0	0	0	0	0	0	0	0
TCGA-AA-A00Q	TCGA-COAD	1.64212	-0.0756475	1.71776	NA	0	0	0	0	21.4	0	0	0	0	0	0	0	0	0	0	0	0	0	0	0	0	0	0	0	0	0
TCGA-AA-A00R	TCGA-COAD	12.6482	-1.73113	14.3793	NA	0	0	0	6.7	6.7	0	0	0	0	0	0	0	0	0	0	0	0	0	0	0	0	0	0	0	0	0
TCGA-AA-A00U	TCGA-COAD	-1.60795	-2.38141	0.773463	NA	0	0	0	0	0	0	0	0	0	0	0	0	0	0	0	0	0	0	0	0	0	0	0	0	0	0
TCGA-AA-A00W	TCGA-COAD	-3.29151	-3.40288	0.111372	NA	0	0	0	13.2	0	0	0	0	0	0	0	0	0	0	0	0	0	0	0	0	0	0	0	0	0	0
TCGA-AA-A00Z	TCGA-COAD	-0.297011	-0.930407	0.633395	NA	0	0	0	0	86.1	0	0	0	0	89.2	0	0	0	0	0	0	0	0	0	0	0	0	0	0	0	0
TCGA-AA-A010	TCGA-COAD	3.309	-2.20696	5.51595	6565	0	0	0	0	0	0	0	0	0	0	0	0	0	0	0	0	0	0	0	0	0	0	0	0	0	0
TCGA-AA-A017	TCGA-COAD	-4.57276	-0.50556	-4.0672	52	0	0	0	2.8	0	0	0	0	0	0	0	0	0	0	0	0	0	0	0	0	0	0	0	0	0	0
TCGA-AA-A01C	TCGA-COAD	-0.156902	0.591636	-0.748537	100	0	0	0	0	0	0	0	0	0	0	0	0	0	0	0	0	0	0	0	0	0	0	0	0	0	0
TCGA-AA-A01D	TCGA-COAD	-1.65379	2.68119	-4.33498	NA	0	0	0	0	0	0	0	0	0	0	0	0	0	0	0	0	0	0	0	0	0	0	0	0	0	0
TCGA-AA-A01F	TCGA-COAD	-6.8764	-4.81105	-2.06536	NA	0	0	0	0	0	0	0	0	0	0	0	0	0	0	0	0	0	0	0	0	0	0	0	0	0	0
TCGA-AA-A01G	TCGA-COAD	-2.19457	-2.96177	0.767206	NA	0	0	0	0	0	0	0	0	0	3.4	0	0	0	0	0	0	0	0	0	0	0	0	0	0	0	0
TCGA-AA-A01I	TCGA-COAD	0.626098	-3.6418	4.2679	117	0	0	0	2.2	0	0	0	0	0	0	0	0	0	0	0	0	0	0	0	0	0	0	0	0	0	0
TCGA-AA-A01K	TCGA-COAD	0.00222802	1.40736	-1.40513	NA	0	0	0	0	0	0	0	0	0	332.9	0	0	0	0	0	0	0	0	0	0	0	0	0	0	0	0
TCGA-AA-A01P	TCGA-COAD	13.8179	1.85199	11.9659	825	0	0	0	0	0	0	0	0	0	0	0	0	0	0	0	0	0	0	0	0	0	0	0	0	0	0
TCGA-AA-A01Q	TCGA-COAD	-0.332646	-5.33661	5.00397	NA	0	0	0	0	0	0	0	0	0	18.6	0	0	0	0	0	0	0	0	0	0	0	0	0	0	0	0
TCGA-AA-A01R	TCGA-COAD	9.43096	-2.80589	12.2369	1513	0	0	0	0	0	0	0	0	0	0	0	0	0	0	0	0	0	0	0	0	0	0	0	0	0	0
TCGA-AA-A01S	TCGA-COAD	-7.00174	-4.22062	-2.78111	52	0	0	0	0	0	3	0	0	0	0	0	0	0	0	0	0	0	0	0	0	0	0	0	0	0	0
TCGA-AA-A01T	TCGA-COAD	-1.97731	-3.70278	1.72547	83	0	0	0	0	0	235.6	0	0	0	0	0	0	0	0	0	0	0	0	0	0	0	0	0	0	0	0
TCGA-AA-A01V	TCGA-COAD	-1.80739	-4.23362	2.42622	103	0	0	0	0	0	0	0	0	0	124	0	0	0	0	0	0	0	0	0	0	0	0	0	0	0	0
TCGA-AA-A01X	TCGA-COAD	-8.05913	0.205414	-8.26455	58	0	0	0	0	0	0	0	0	0	28.9	0	0	0	0	0	0	0	0	0	0	0	0	0	0	0	0
TCGA-AA-A01Z	TCGA-COAD	-8.16203	-3.51889	-4.64314	85	0	0	0	0	0	0	0	0	0	0	0	0	0	0	0	0	0	0	0	0	0	0	0	0	0	0
TCGA-AA-A022	TCGA-COAD	7.54419	-1.78136	9.32555	1374	0	0	0	2.6	0	0	0	0	0	0	0	0	0	0	0	0	0	0	0	0	0	0	0	0	0	0
TCGA-AA-A024	TCGA-COAD	-6.46058	-4.24582	-2.21475	98	0	0	0	0	0	0	0	0	0	0	0	0	0	0	0	0	0	0	0	0	0	0	0	0	0	0
TCGA-AA-A029	TCGA-COAD	-5.51207	-4.66114	-0.850927	NA	0	0	0	0	0	0	0	0	0	21.1	0	0	0	0	0	0	0	0	0	0	0	0	0	0	0	0
TCGA-AA-A02E	TCGA-COAD	-4.57025	-2.41281	-2.15744	168	0	0	0	6.3	0	0	0	0	0	3.2	0	0	0	0	0	0	0	0	0	0	0	0	0	0	0	0
TCGA-AA-A02F	TCGA-COAD	-5.06084	-1.31164	-3.7492	59	0	0	0	0	2.9	0	0	0	0	0	0	0	0	0	0	0	0	0	0	0	0	0	0	0	0	0
TCGA-AA-A02H	TCGA-COAD	-4.22987	-0.633404	-3.59647	76	0	0	0	0	0	0	0	0	0	0	0	0	0	0	0	0	0	0	0	0	0	0	0	0	0	0
TCGA-AA-A02J	TCGA-COAD	-6.2675	-2.38947	-3.87802	NA	0	0	0	0	0	0	0	0	0	0	0	0	0	0	0	0	0	0	0	0	0	0	0	0	0	0
TCGA-AA-A02K	TCGA-COAD	-6.92955	-3.21505	-3.7145	139	0.6	0	0	0	0	0	0	0	0	0	0	0	0	0	0	0	0	0	0	0	0	0	0	0	0	0
TCGA-AA-A02O	TCGA-COAD	-4.68266	-3.7358	-0.946864	148	0	0	0	0	0	0	0	0	0	0	0	0	0	0	0	0	0	0	0	0	0	0	0	0	0	0
TCGA-AA-A02R	TCGA-COAD	13.0912	-0.281548	13.3727	1102	0	0	0	0	0	0	0	0	0	0	0	0	0	0	0	0	0	0	0	0	0	0	0	0	0	0
TCGA-AA-A02W	TCGA-COAD	-1.02733	-0.0594041	-0.967927	196	0	0	0	2.6	77	0	0	0	0	23.1	0	0	0	0	0	0	0	0	0	0	0	0	0	0	0	0
TCGA-AA-A02Y	TCGA-COAD	3.15466	-5.84775	9.00241	100	0	0	0	0	0	0	0	0	0	0	0	0	0	0	0	0	0	0	0	0	0	0	0	0	0	0
TCGA-AA-A03F	TCGA-COAD	-7.58598	-4.17353	-3.41245	110	0	0	0	0	0	0	0	0	0	0	0	0	0	0	0	0	0	0	0	0	0	0	0	0	0	0
TCGA-AA-A03J	TCGA-COAD	2.13165	-1.75736	3.88901	71	0	0	0	3	0	0	0	0	0	0	0	0	0	0	0	0	0	0	0	0	0	0	0	0	0	0
TCGA-AD-5900	TCGA-COAD	8.22345	2.5045	5.71895	1409	0	0	0	0	0	0	0	0	0	0	0	0	0	0	0	0	0	0	0	0	0	0	0	0	0	0
TCGA-AD-6548	TCGA-COAD	8.20691	1.26254	6.94438	99	0	0	0	0	0	0	0	0	0	0	0	0	0	0	0	0	0	0	0	0	0	0	0	0	0	0
TCGA-AD-6888	TCGA-COAD	-3.67062	-1.86121	-1.80941	96	0	0	0	0	0	0	0	0	0	0	0	0	0	0	0	0	0	0	0	0	0	0	0	0	0	0
TCGA-AD-6889	TCGA-COAD	-2.39845	-3.30613	0.907685	1652	0	0	0	4.8	0	0	0	0	0	0	0	0	0	0	0	0	0	0	0	0	0	0	0	0	0	0
TCGA-AD-6890	TCGA-COAD	1.76675	0.0121956	1.75455	96	0	0	0	2	0	2	0	0	0	0	0	0	0	0	0	0	0	0	0	0	0	0	0	0	0	0
TCGA-AD-6895	TCGA-COAD	8.78899	1.47288	7.3161	1510	0	0	0	0	0	0	0	0	0	0	0	0	0	0	0	0	0	0	0	0	0	0	0	0	0	0
TCGA-AD-6899	TCGA-COAD	6.50542	3.31804	3.18738	136	0	0	0	1.2	0	7.5	0	0	0	0	0	0	0	0	0	0	0	0	0	0	0	0	0	0	0	0
TCGA-AD-6901	TCGA-COAD	6.40353	4.53889	1.86465	215	0	0	0	0	0	0	0	0	0	0	0	0	0	0	0	0	0	0	0	0	0	0	0	0	0	0
TCGA-AD-6963	TCGA-COAD	5.74159	-1.89167	7.63326	68	0	0	0	0	0	0	0	0	0	0	0	0	0	0	0	0	0	0	0	0	0	0	0	0	0	0
TCGA-AD-6964	TCGA-COAD	8.29529	2.40621	5.88908	1486	0	0	0	0	0	0	0	0	0	0	0	0	0	0	0	0	0	0	0	0	0	0	0	0	0	0
TCGA-AD-6965	TCGA-COAD	-1.95544	0.603385	-2.55883	96	0	0	0	0	0	0	0	0	0	0	0	0	0	0	0	0	0	0	0	0	0	0	0	0	0	0
TCGA-AD-A5EJ	TCGA-COAD	-2.70654	-1.58048	-1.12607	1347	0	0	0	0	0	0	0	0	0	0	0	0	0	0	0	0	0	0	0	0	0	0	0	0	0	0
TCGA-AD-A5EK	TCGA-COAD	-3.17952	-1.37956	-1.79996	64	0	0	0	0	0	1.9	0	0	0	0	0	0	0	0	0	0	0	0	0	0	0	0	0	0	0	0
TCGA-AM-5820	TCGA-COAD	-2.27903	2.75454	-5.03357	2827	0	0	0	0	55.9	0	0	0	0	0	0	0	0	0	0	0	0	0	0	0	0	0	0	0	0	0
TCGA-AM-5821	TCGA-COAD	12.2877	-0.863896	13.1516	1192	0	0	0	0	0	0	0	0	0	0	0	0	0	0	0	0	0	0	0	0	0	0	0	0	0	0
TCGA-AU-3779	TCGA-COAD	-0.557162	0.808007	-1.36517	90	0	0	0	0	0	1.7	0	0	0	0	0	0	0	0	0	0	0	0	0	0	0	0	0	0	0	0
TCGA-AU-6004	TCGA-COAD	5.90137	1.10698	4.79439	985	0	0	0	0	0	0	0	0	0	0	0	0	0	0	0	0	0	0	0	0	0	0	0	0	0	0
TCGA-AY-4070	TCGA-COAD	-1.74657	0.733956	-2.48052	274	0	0	0	5.5	0	0	0	0	0	0	0	0	0	0	0	0	0	0	0	0	0	0	0	0	0	0
TCGA-AY-4071	TCGA-COAD	0.142327	-0.264197	0.406524	116	0	0	0	31.3	5.7	0	0	0	0	0	0	0	0	0	0	0	0	0	0	0	0	0	0	0	0	0
TCGA-AY-5543	TCGA-COAD	3.47491	-2.72173	6.19664	91	0	0	0	9	0	0	0	0	0	0	0	0	0	0	0	0	0	0	0	0	0	0	0	0	0	0
TCGA-AY-6196	TCGA-COAD	6.58277	7.98997	-1.4072	201	0	0	0	0	0	0	0	0	0	0	0	0	0	0	0	0	0	0	0	0	0	0	0	0	0	0
TCGA-AY-6197	TCGA-COAD	-0.214542	-0.889724	0.675183	1077	0	0	0	0	0	0	0	0	0	0	0	0	0	0	0	0	0	0	0	0	0	0	0	0	0	0
TCGA-AY-6386	TCGA-COAD	-0.879591	-1.96963	1.09004	95	0	0	0	0	0	0	0	0	0	0	0	0	0	0	0	0	0	0	0	0	0	0	0	0	0	0
TCGA-AY-A54L	TCGA-COAD	-6.8577	-3.24458	-3.61312	123	0	0	0	0	0	0	0	0	0	0	0	0	0	0	0	0	0	0	0	0	0	0	0	0	0	0
TCGA-AY-A69D	TCGA-COAD	-3.74424	-1.26816	-2.47608	167	0	0	0	0	0	0	0	0	0	0	0	0	0	0	0	0	0	0	0	0	0	0	0	0	0	0
TCGA-AY-A71X	TCGA-COAD	-6.68003	-3.9915	-2.68853	80	0	0	0	0	0	0	0	0	0	0	0	0	0	0	0	0	0	0	0	0	0	0	0	0	0	0
TCGA-AZ-4308	TCGA-COAD	-2.67514	0.0668151	-2.74195	63	0	0	0	0	0	0	0	0	0	0	0	0	0	0	0	0	0	0	0	0	0	0	0	0	0	0
TCGA-AZ-4313	TCGA-COAD	-2.88685	-3.35714	0.470283	503	0	0	0	0	0	0	0	0	0	0	0	0	0	0	0	0	0	0	0	0	0	0	0	0	0	0
TCGA-AZ-4315	TCGA-COAD	4.99354	-2.65755	7.65109	5793	0	0	0	0	0	0	0	0	0	35.8	0	0	0	0	0	0	0	0	0	0	0	0	0	0	0	0
TCGA-AZ-4323	TCGA-COAD	2.2278	5.79562	-3.56782	40	0	0	0	3.2	0	0	0	0	0	0	0	0	0	0	0	0	0	0	0	0	0	0	0	0	0	0
TCGA-AZ-4614	TCGA-COAD	0.190702	-3.95287	4.14357	144	0	0	0	0	0	17.4	0	0	0	0	0	0	0	0	0	0	0	0	0	0	0	0	0	0	0	0
TCGA-AZ-4615	TCGA-COAD	10.1072	-0.762151	10.8694	774	0	0	0	0	0	0	0	0	0	0	0	0	0	0	0	0	0	0	0	0	0	0	0	0	0	0
TCGA-AZ-4616	TCGA-COAD	6.39402	-0.938349	7.33237	82	0	0	0	0	88.2	0	0	0	0	0	0	0	0	0	0	0	0	0	0	0	0	0	0	0	0	0
TCGA-AZ-4682	TCGA-COAD	-3.57987	-0.99053	-2.58934	65	0	0	0	0	2.5	0	0	0	0	0	0	0	0	0	0	0	0	0	0	0	0	0	0	0	0	0
TCGA-AZ-4684	TCGA-COAD	-2.0802	0.645179	-2.72538	42	0	0	0	2.7	0	0	0	0	0	0	0	0	0	0	0	0	0	0	0	0	0	0	0	0	0	0
TCGA-AZ-5403	TCGA-COAD	-2.92992	2.61873	-5.54865	71	0	0	0	0	0	0	0	0	0	0	0	0	0	0	0	0	0	0	0	0	0	0	0	0	0	0
TCGA-AZ-5407	TCGA-COAD	-3.32155	-2.83343	-0.488118	85	0	0	0	5.9	0	0	0	0	0	0	0	0	0	0	0	0	0	0	0	0	0	0	0	0	0	0
TCGA-AZ-6598	TCGA-COAD	2.16927	-2.89229	5.06156	2276	0	0	0	0	0	0	0	0	0	0	0	0	0	0	0	0	0	0	0	0	0	0	0	0	0	0
TCGA-AZ-6599	TCGA-COAD	-6.45632	-3.93421	-2.52211	216	0	0	0	0	0	0	0	0	0	0	0	0	0	0	0	0	0	0	0	0	0	0	0	0	0	0
TCGA-AZ-6600	TCGA-COAD	-0.96152	2.16686	-3.12838	120	0	0	0	0	0	0	0	0	0	0	0	0	0	0	0	0	0	0	0	0	0	0	0	0	0	0
TCGA-AZ-6601	TCGA-COAD	8.0721	1.45885	6.61325	1826	0	0	0	0	0	0	0	0	0	0	0	0	0	0	0	0	0	0	0	0	0	0	0	0	0	0
TCGA-AZ-6603	TCGA-COAD	4.85939	2.35322	2.50617	69	0	0	0	0	1080.7	50.5	0	0	0	0	0	0	0	0	0	0	0	0	0	0	0	0	0	0	0	0
TCGA-AZ-6605	TCGA-COAD	2.54632	4.2606	-1.71428	98	0	0	0	6.6	1.6	0	0	0	0	0	0	0	0	0	0	0	0	0	0	0	0	0	0	0	0	0
TCGA-AZ-6606	TCGA-COAD	-4.39081	-2.48761	-1.90321	118	0	0	0	0	0	0	0	0	0	0	0	0	0	0	0	0	0	0	0	0	0	0	0	0	0	0
TCGA-AZ-6607	TCGA-COAD	3.95191	6.7009	-2.74899	62	0	0	0	2	287.5	0	0	0	0	0	0	0	0	0	0	0	0	0	0	0	0	0	0	0	0	0
TCGA-AZ-6608	TCGA-COAD	-5.8392	-4.28188	-1.55733	128	0	0	0	4.8	0	0	0	0	0	0	0	0	0	0	0	0	0	0	0	0	0	0	0	0	0	0
TCGA-B7-5818	TCGA-STAD	4.95464	-4.81966	9.77429	309	0	0	0	4827	0	0	0	0	0	0	0	0	0	0	0	0	0	0	0	0	0	0	0	0	0	0
TCGA-BA-4074	TCGA-HNSC	-3.68781	-1.84969	-1.83812	118	0	0	0	0.9	10	0	0	0	0	0	0	0	0	0	0	0	0	0	0	0	0	0	0	0	0	0
TCGA-BA-4075	TCGA-HNSC	-8.37029	-0.164371	-8.20592	124	0	0	0	0	0	0	0	0	0	0	0	0	0	0	0	0	0	0	0	0	0	0	0	0	0	0
TCGA-BA-4076	TCGA-HNSC	-8.20689	-0.885368	-7.32152	284	0	0	0	0	0	0	0	0	0	0	0	0	0	0	0	0	0	0	0	0	0	0	0	0	0	0
TCGA-BA-4077	TCGA-HNSC	9.58368	0.953006	8.63067	229	0	0	0	0	0	0	0	0	22111.7	0	0	0	0	0	0	0	0	0	0	0	0	0	0	0	0	0
TCGA-BA-4078	TCGA-HNSC	-1.69424	3.66464	-5.35888	358	0	0	0	0	0	0	0	0	0.4	4.9	0	0	0	1.1	0	0	0	0	0	0	0	0	0	0	0	0
TCGA-BA-5151	TCGA-HNSC	-2.06001	-1.14469	-0.915314	65	0	0	0	0.8	0	0	0	0	0	0	0	0	0	0	0	0	0	0	0	0	0	0	0	0	0	0
TCGA-BA-5152	TCGA-HNSC	3.85878	-1.29884	5.15762	378	0	0	0	0	0	0	0	0	0	0	0	0	0	0	0	0	0	0	0	0	0	0	0	0	0	0
TCGA-BA-5153	TCGA-HNSC	3.97079	1.54503	2.42576	35	0	0	0	1.7	0	0	0	0	28103.5	0	0	0	0	0.9	0	0	0	0	0	0	0	0	0	0	0	0
TCGA-BA-5555	TCGA-HNSC	0.0579211	-0.571132	0.629053	121	0	0	0	0	0	0	0	0	0	0	0	0	0	0	0	0	0	0	0	0	0	0	0	0	0	0
TCGA-BA-5556	TCGA-HNSC	11.7685	-0.650412	12.4189	114	0	0	0	0	0	0	0	0	0	0	0	0	0	0	0	0	0	0	0	0	0	0	0	0	0	0
TCGA-BA-5557	TCGA-HNSC	-3.95386	1.45572	-5.40958	31	0	0	0	0	0	0	0	0	0	0	0	0	0	0	0	0	0	0	0	0	0	0	0	0	0	0
TCGA-BA-5558	TCGA-HNSC	3.17065	-1.80627	4.97692	111	0	0	34668.3	0	0	0	0	0	0	0	0	0	0	0	0	0	0	0	0	0	0	0	0	0	0	0
TCGA-BA-5559	TCGA-HNSC	10.2225	3.34789	6.87462	56	0	0	0	0	0	0	0	0	14294.8	0	0	0	0.5	0	0	0	0	0	0	0	0	0	0	0	0	0
TCGA-BA-6868	TCGA-HNSC	-6.69614	3.0067	-9.70285	128	0	0	2.1	0	0	0	0	0	0	0	0	0	0	0	0	0	0	0	0	0	0	0	0	0	0	0
TCGA-BA-6869	TCGA-HNSC	-2.54473	-1.96722	-0.57751	406	0.6	0	0	0	10	0	0	0	0	0	0	0	0	41.2	0	0	0	0	0	0	0	0	0	0	0	0
TCGA-BA-6870	TCGA-HNSC	-8.3253	-2.8254	-5.4999	84	0	0	0	0	76	0	0	0	4.8	0	0	0	0	1.3	0	0	0	0	0	0	0	0	0	0	0	0
TCGA-BA-6871	TCGA-HNSC	2.52984	1.32841	1.20143	119	0	0	0	0	0	0	0	0	1.4	0	0	0	0	0	0	0	0	0	0	0	0	0	0	0	0	0
TCGA-BA-6872	TCGA-HNSC	-3.58763	-0.78565	-2.80198	144	0	0	0	0	0	0	0	0	0	0	0	0	0	0	0	0	0	0	0	0	0	0	0	0	0	0
TCGA-BA-6873	TCGA-HNSC	7.16521	1.41999	5.74522	56	0	0	0	0	0	0	0	0	0	0	0	0	0	0	0	0	0	0	0	0	0	0	0	0	0	0
TCGA-BA-7269	TCGA-HNSC	-7.72366	-2.01579	-5.70787	76	0	0	0	1332.2	0	0	0	0	0	0	0	0	0	0	0	0	0	0	0	0	0	0	0	0	0	0
TCGA-BA-A4IF	TCGA-HNSC	-6.65128	1.89688	-8.54816	85	0	0	0	0	0	0	0	0	45.6	0	0	0	0	0	0	0	0	0	0	0	0	0	0	0	0	0
TCGA-BA-A4IG	TCGA-HNSC	-0.0141089	-0.83568	0.821572	108	0	0	0	0	0	0	0	0	36584.1	0	0	0	0	0	0	0	0	0	0	0	0	0	0	0	0	0
TCGA-BA-A4IH	TCGA-HNSC	4.31917	0.827196	3.49198	41	0	0	0	0	0	0	0	0	51577.6	0	0	0	0	1.9	0	0	0	0	0	0	0	0	0	0	0	0
TCGA-BA-A4II	TCGA-HNSC	-0.291337	-2.10118	1.80985	79	0	0	0	37.5	2.7	0	0	0	7.5	0	0	0	0	0	0	0	0	0	0	0	0	0	0	0	0	0
TCGA-BA-A6D8	TCGA-HNSC	-10.103	-1.44679	-8.65622	100	0	0	0	7.7	0	0	0	0	0	0	0	0	0	0	0	0	0	0	0	0	0	0	0	0	0	0
TCGA-BA-A6DA	TCGA-HNSC	-5.01572	-6.32481	1.30909	580	0	0	0	0	0	0	0	0	0	0	0	0	0	0	0	0	0	0	0	0	0	0	0	0	0	0
TCGA-BA-A6DB	TCGA-HNSC	4.08894	2.11453	1.97441	16	0	0	0	0	0	0	0	0	0	0	0	0	0	0	0	0	0	0	0	0	0	0	0	0	0	0
TCGA-BA-A6DD	TCGA-HNSC	5.96793	-1.4362	7.40413	52	0	0	0	2.9	0	0	0	0	0	0	0	0	0	0	0	0	0	0	0	0	0	0	0	0	0	0
TCGA-BA-A6DE	TCGA-HNSC	0.638082	-0.809603	1.44769	98	0	0	0	0	0	0	0	0	0	0	0	0	0	0	0	0	0	0	0	0	0	0	0	0	0	0
TCGA-BA-A6DG	TCGA-HNSC	-5.78582	3.94672	-9.73254	20	0	0	0	0	0	0	0	0	0	0	0	0	0	0	0	0	0	0	0	0	0	0	0	0	0	0
TCGA-BA-A6DI	TCGA-HNSC	0.199195	-0.693435	0.89263	86	0	0	0	1.1	0	0	0	0	0	0	0	0	0	0	0	0	0	0	0	0	0	0	0	0	0	0
TCGA-BA-A6DJ	TCGA-HNSC	7.87639	-2.83475	10.7111	200	0	0	0	0	0	0	0	0	0	0	0	0	0	0	0	0	0	0	0	0	0	0	0	0	0	0
TCGA-BA-A6DL	TCGA-HNSC	-6.04441	-4.25059	-1.79383	76	0	0	0	0	0	0	0	1.2	0	0	0	0	0	0	0	0	0	0	0	0	0	0	0	0	0	0
TCGA-BB-4217	TCGA-HNSC	-2.90091	0.195656	-3.09657	28	0	0	0	4.3	0	0	0	0	0	0	0	0	0	0	0	0	0	0	0	0	0	0	0	0	0	0
TCGA-BB-4223	TCGA-HNSC	5.53566	-0.676876	6.21253	130	8.8	0	0	0	0	0	0	0	18507.6	0	0	0	0	0	0	0	0	0	0	0	0	0	0	0	0	0
TCGA-BB-4224	TCGA-HNSC	-6.00034	-1.90178	-4.09856	69	0	0	0	0	0	0.6	0	0	1.2	0	0	0	0	0	0	0	0	0	0	0	0	0	0	0	0	0
TCGA-BB-4225	TCGA-HNSC	6.09374	0.332728	5.76101	52	0	0	0	3.6	0	0	0	0	1.2	3.6	0	0	0	93559.6	0	0	0	0	0	0	0	0	0	0	0	0
TCGA-BB-4228	TCGA-HNSC	2.70437	-0.0746644	2.77904	33	0	0	0	0	0	0	0	0	28022.7	7.1	0	0	0	2.6	0	0	0	0	0	0	0	0	0	0	0	0
TCGA-BB-8596	TCGA-HNSC	-2.94427	4.72901	-7.67328	64	0	0	0	0	0	0	0	0	0	0	0	0	0	0	0	0	0	0	0	0	0	0	0	0	0	0
TCGA-BB-8601	TCGA-HNSC	-13.5321	-3.06329	-10.4688	52	0	0	0	0	0	0	0	0	0	0	0	0	0	0	0	0	0	0	0	0	0	0	0	0	0	0
TCGA-BB-A5HU	TCGA-HNSC	-4.36178	2.32505	-6.68683	144	0	0	0	0	0	0	0	0	0	0	0	0	0	0	0	0	0	0	0	0	0	0	0	0	0	0
TCGA-BB-A5HY	TCGA-HNSC	-4.22867	-1.49342	-2.73525	177	0	0	0	0	0	0	0	0	0	0	0	0	0	0	0	0	0	0	0	0	0	0	0	0	0	0
TCGA-BB-A5HZ	TCGA-HNSC	-8.34839	-3.38002	-4.96837	57	0	0	2.3	4.5	0	0	0	0	0	0	0	0	0	0	0	0	0	0	0	0	0	0	0	0	0	0
TCGA-BB-A6UM	TCGA-HNSC	9.03538	-4.84008	13.8755	48	0	0	0	0	0	0	0	0	5491.3	0	0	0	0	0	0	0	0	0	0	0	0	0	0	0	0	0
TCGA-BB-A6UO	TCGA-HNSC	-2.54883	-2.00889	-0.539941	85	0.8	0	0	0	0	0	0	0	6.6	0	0	0	0	0	0	0	0	0	0	0	0	0	0	0	0	0
TCGA-BC-4072	TCGA-LIHC	8.86532	5.41109	3.45422	NA	2.4	0	0	0	0	0	0	0	0	0	0	0	0	0	0	0	0	0	0	0	0	0	0	0	0	0
TCGA-BC-4073	TCGA-LIHC	9.7822	2.11641	7.66579	106	0	0	0	1.1	0	0	0	0	0	0	0	0	0	0	0	0	0	0	0	0	0	0	0	0	0	0
TCGA-BC-A10Q	TCGA-LIHC	-2.95347	2.36301	-5.31648	27	0	0	0	0	0	0	0	0	0	0	0	0	0	0	0	0	0	0	0	0	0	0	0	0	0	0
TCGA-BC-A10R	TCGA-LIHC	-5.85444	1.07219	-6.92663	104	0	0	0	0	0	0	0	0	0	34.1	0	0	0	0	0	0	0	0	0	0	0	0	0	0	0	0
TCGA-BC-A10S	TCGA-LIHC	-2.76987	-0.125936	-2.64394	NA	1.2	0	0	0	0	0	0	0	0	2.4	0	0	0	0	0	0	0	0	0	0	0	0	0	0	0	0
TCGA-BC-A10T	TCGA-LIHC	-2.04394	0.786361	-2.83031	65	0	0	0	0	0	0	0	0	0	0	0	0	0	0	0	0	0	0	0	0	0	0	0	0	0	0
TCGA-BC-A10U	TCGA-LIHC	-3.33516	-1.40765	-1.92752	120	2.3	0	0	0	0	0	0	0	0	0	0	0	0	0	0	0	0	0	0	0	0	0	0	0	0	0
TCGA-BC-A10W	TCGA-LIHC	2.67513	5.85267	-3.17754	91	25348.7	0	0	0	0	0	0	0	0	0	0	0	0	0	0	0	0	0	0	0	0	0	0	0	0	0
TCGA-BC-A10X	TCGA-LIHC	-1.54263	1.21151	-2.75414	3	1.1	0.6	0	0	0	0	0	0	0	0	0	0	0	0	0	0	0	0	0	0	0	0	0	0	0	0
TCGA-BC-A10Y	TCGA-LIHC	4.19486	-0.631507	4.82637	59	0	3.7	0	0	0	0	0	0	0	0	0	0	0	0	0	0	0	0	0	0	0	0	0	0	0	0
TCGA-BC-A10Z	TCGA-LIHC	-6.85951	-2.50125	-4.35826	153	21.6	0	0	0	0	0	0	0	0	0	0	0	0	0	0	0	0	0	0	0	0	0	0	0	0	0
TCGA-BC-A110	TCGA-LIHC	-0.516737	1.8789	-2.39564	NA	0	1.3	0	0	0	0	0	0	0	0	0	0	0	0	0	0	0	0	0	0	0	0	0	0	0	0
TCGA-BC-A112	TCGA-LIHC	-0.689845	3.37764	-4.06748	NA	0	0	0	0	0	0	0	0	0	0	0	0	0	0	0	0	0	0	0	0	0	0	0	0	0	0
TCGA-BC-A216	TCGA-LIHC	5.03859	-0.228539	5.26713	53	0	0	0	0	0	0	0	0	0	0	0	0	0	0	0	0	0	0	0	0	0	0	0	0	0	0
TCGA-BC-A217	TCGA-LIHC	4.51075	-1.65768	6.16844	90	0	0	0	0	0	0	0	1.3	0	0	0	0	0	0	0	0	0	0	0	0	0	0	0	0	0	0
TCGA-BC-A3KF	TCGA-LIHC	-0.855536	-0.46871	-0.386826	77	0	0	0	0	0	0	0	0	0	0	0	0	0	0	0	0	0	0	0	0	0	0	0	0	0	0
TCGA-BC-A3KG	TCGA-LIHC	0.294244	-0.728969	1.02321	NA	0	0	0	0	0	0	0	0	0	0	0	0	0	0	0	0	0	0	0	0	0	0	0	0	0	0
TCGA-BC-A5W4	TCGA-LIHC	-2.85891	-1.61722	-1.24169	56	0	0	0	0	0	0	0	0	0	0	0	0	0	0	0	0	0	0	0	0	0	0	0	0	0	0
TCGA-BC-A69H	TCGA-LIHC	-1.52429	-1.65268	0.128388	65	0	0	0	0	0	0	0	0	0	0	0	0	0	0	0	0	0	0	0	0	0	0	0	0	0	0
TCGA-BC-A69I	TCGA-LIHC	-2.68476	-1.21504	-1.46973	NA	0	0	0	0	0	0	0	0	0	0	0	0	0	0	0	0	0	0	0	0	0	0	0	0	0	0
TCGA-BC-A8YO	TCGA-LIHC	12.4222	3.01619	9.40601	59	56.6	0	0	0	0	0	0	0	0	0	0	0	0	0	0	0	0	0	0	0	0	0	0	0	0	0
TCGA-BD-A2L6	TCGA-LIHC	-1.12574	-2.14906	1.02332	67	0	0	0	0	0	0	0	0	0	0	0	0	0	0	0	0	0	0	0	0	0	0	0	0	0	0
TCGA-BD-A3EP	TCGA-LIHC	1.0004	1.98443	-0.98403	96	0	0	0	0	0	0	0	0	0	0	0	0	0	0	0	0	0	0	0	0	0	0	0	0	0	0
TCGA-BD-A3ER	TCGA-LIHC	-2.77616	0.110157	-2.88632	45	0	1.5	0	0	0	0	0	0	0	0	0	0	0	0	0	0	0	0	0	0	0	0	0	0	0	0
TCGA-BI-A0VR	TCGA-CESC	7.50658	-0.145415	7.65199	NA	0	0	0	0	0	0	0	0	11134.9	0	0	0	0	0	0	0	0	0	0	0	0	0	0	0	0	0
TCGA-BI-A0VS	TCGA-CESC	-1.0494	2.90552	-3.95492	NA	0	0	0	0	0	0	0	0	6814	0	0	0	0	0	0	0	0	0	0	0	0	0	0	0	0	0
TCGA-BI-A20A	TCGA-CESC	5.00882	0.0886301	4.92019	NA	0	0	0	0	0	0	0	0	25402.2	24.1	0	0	0	0	0	0	0	0	0	0	0	0	0	0	0	0
TCGA-BL-A0C8	TCGA-BLCA	-7.20298	-1.41549	-5.78749	135	0	0	0	0	0	0	0	0	0	0	0	0	0	0	0	0	0	0	0	0	0	0	0	0	0	0
TCGA-BL-A13I	TCGA-BLCA	2.15836	3.93299	-1.77463	120	0	0	0	0	0	0	0	0	0	0	0	0	0	0	0	0	0	0	0	0	0	0	0	0	0	0
TCGA-BL-A13J	TCGA-BLCA	-4.19381	2.24376	-6.43757	87	0	0	0	0	0	0	0	0	0	0	0	0	0	0	0	0	0	0	0	0	0	0	0	0	0	0
TCGA-BL-A3JM	TCGA-BLCA	2.37169	0.998849	1.37284	156	0	0	0	0	0	0	0	0	0	2.6	0	0	0	0	0	0	0	0	0	0	0	0	0	0	0	0
TCGA-BL-A5ZZ	TCGA-BLCA	-2.08727	7.0993	-9.18657	127	0	0	0	0	0	0	0	0	0	0	0	0	0	0	0	0	0	0	0	0	0	0	0	0	0	0
TCGA-BR-4187	TCGA-STAD	-3.50428	6.70487	-10.2091	23	0	0	0	0	1.2	0	0	0	0	0	0	0	0	0	0	0	0	0	0	0	0	0	0	0	0	0
TCGA-BR-4191	TCGA-STAD	3.48447	-0.37756	3.86203	188	0	0	0	3.6	0	0	0	0	0	0	0	0	0	2.4	0	0	0	0	0	0	0	0	0	0	0	0
TCGA-BR-4201	TCGA-STAD	2.77059	2.30606	0.464535	1272	0	0	0	0	13.8	38.7	0	0	0	0	0	0	0	0	0	0	0	0	0	0	0	0	0	0	0	0
TCGA-BR-4253	TCGA-STAD	18.4673	-4.86021	23.3275	73	0	0	0	17440.6	0	0	0	0	0	0	0	0	0	0	0	0	0	0	0	0	0	0	0	0	0	0
TCGA-BR-4256	TCGA-STAD	9.59385	5.12281	4.47104	872	0	0	0	3.4	0	0	0	0	0	0	0	0	0	0	0	0	0	0	0	0	0	0	0	0	0	0
TCGA-BR-4257	TCGA-STAD	1.78188	-1.54941	3.3313	913	0	0	0	2.6	0	0	0	0	0	0	0	0	0	0	0	0	0	0	0	0	0	0	0	0	0	0
TCGA-BR-4267	TCGA-STAD	-2.35178	-3.17367	0.821889	79	0	0	0	0.8	0	0	0	0	0	1.7	0	0	0	0	0	0	0	0	0	0	0	0	0	0	0	0
TCGA-BR-4279	TCGA-STAD	-0.0614027	4.59174	-4.65314	37	0	0	0	20	11	13.5	0	0	0	0	0	0	0	0	0	0	0	0	0	0	0	0	0	0	0	0
TCGA-BR-4280	TCGA-STAD	2.80116	-5.83286	8.63402	649	0	0	0	48.1	0	0	0	0	0	0	0	0	0	0	0	0	0	0	0	0	0	0	0	0	0	0
TCGA-BR-4294	TCGA-STAD	-11.7531	-2.90616	-8.84694	26	0	0	0	0	0	0	0	0	0	0	0	0	0	0	0	0	0	0	0	0	0	0	0	0	0	0
TCGA-BR-4357	TCGA-STAD	4.42295	-1.47266	5.89561	199	0	0	0	0	0	0	0	0	0	0	0	0	0	0	0	0	0	0	0	0	0	0	0	0	0	0
TCGA-BR-4361	TCGA-STAD	4.61661	-0.0637226	4.68033	2122	0	0	0	0	0	0	0	0	0	0	0	0	0	0	0	0	0	0	0	0	0	0	0	0	0	0
TCGA-BR-4363	TCGA-STAD	6.59725	0.605593	5.99166	529	0	0	0	0	0	0	0	0	0	0	0	0	0	0	0	0	0	0	0	0	0	0	0	0	0	0
TCGA-BR-4366	TCGA-STAD	-3.85047	-0.701663	-3.14881	111	0	0	0	0	0	0	0	0	0	0	0	0	0	0	0	0	0	0	0	0	0	0	0	0	0	0
TCGA-BR-4367	TCGA-STAD	6.90853	0.320306	6.58822	NA	0	0	0	0	42.1	4.2	0	0	0	0	0	0	0	0	0	0	0	0	0	0	0	0	0	0	0	0
TCGA-BR-4368	TCGA-STAD	5.39925	2.24294	3.15631	1105	0	0	0	2.5	0	0	0	0	0	0	0	0	0	0	0	0	0	0	0	0	0	0	0	0	0	0
TCGA-BR-4369	TCGA-STAD	-0.955685	1.2558	-2.21148	136	0	0	0	17.1	0	0	0	0	0	0	0	0	0	0	0	0	0	0	0	0	0	0	0	0	0	0
TCGA-BR-4370	TCGA-STAD	4.30703	3.91749	0.389538	919	0	0	0	0	0	3.1	0	0	0	0	0	0	0	0	0	0	0	0	0	0	0	0	0	0	0	0
TCGA-BR-4371	TCGA-STAD	-0.118416	-5.31226	5.19385	121	0	0	0	0	0	0	0	0	0	0	0	0	0	0	0	0	0	0	0	0	0	0	0	0	0	0
TCGA-BR-6452	TCGA-STAD	5.58043	-1.65671	7.23714	5047	0	0	0	10.5	0	0	0	0	0	0	0	0	0	0	0	0	0	0	0	0	0	0	0	0	0	0
TCGA-BR-6453	TCGA-STAD	-3.04385	0.180845	-3.22469	153	0	0	0	0	0	0	0	0	0	0	0	0	0	0	0	0	0	0	0	0	0	0	0	0	0	0
TCGA-BR-6454	TCGA-STAD	7.69855	-1.22348	8.92203	123	0	0	0	0	0	0	0	0	0	0	0	0	0	0	0	0	0	0	0	0	0	0	0	0	0	0
TCGA-BR-6455	TCGA-STAD	5.40077	0.465423	4.93534	67	0	0	0	7961.1	0	0	0	0	0	0	0	0	0	0	0	0	0	0	0	0	0	0	0	0	0	0
TCGA-BR-6456	TCGA-STAD	0.945475	5.97953	-5.03406	33	0	0	0	0	1.1	0	0	0	0	0	0	0	0	0	0	0	0	0	0	0	0	0	0	0	0	0
TCGA-BR-6457	TCGA-STAD	-1.24001	7.89976	-9.13977	88	0	0	0	10.2	0	0	0	0	0	0	0	0	0	0	0	0	0	0	0	0	0	0	0	0	0	0
TCGA-BR-6458	TCGA-STAD	4.63866	2.42839	2.21028	245	0	0	0	0	0	0	0	0	0	0	0	0	0	0	0	0	0	0	0	0	0	0	0	0	0	0
TCGA-BR-6563	TCGA-STAD	-0.816033	3.36419	-4.18022	53	0	0	0	1.1	0	0	0	0	0	0	0	0	0	0	0	0	0	0	0	0	0	0	0	0	0	0
TCGA-BR-6564	TCGA-STAD	-1.52798	10.3244	-11.8523	24	0	0	0	0	0	0	0	0	0	0	0	0	0	0	0	0	0	0	0	0	0	0	0	0	0	0
TCGA-BR-6565	TCGA-STAD	7.00998	2.23784	4.77214	121	0	0	0	0	0	0	0	0	0	0	0	0	0	0	0	0	0	0	0	0	0	0	0	0	0	0
TCGA-BR-6566	TCGA-STAD	1.88685	-3.22339	5.11024	788	0	0	0	0	0	0	0	0	0	0	0	0	0	0	0	0	0	0	0	0	0	0	0	0	0	0
TCGA-BR-6705	TCGA-STAD	-2.89991	7.78031	-10.6802	80	0	0	0	1.2	0	0	0	0	0	0	0	0	0	0	0	0	0	0	0	0	0	0	0	0	0	0
TCGA-BR-6707	TCGA-STAD	8.25067	-3.77319	12.0239	59	0	0	0	6016.5	0	0	0	0	0	0	0	0	0	0	0	0	0	0	0	0	0	0	0	0	0	0
TCGA-BR-6709	TCGA-STAD	6.87531	2.29447	4.58084	36	0	0	0	0	0	0	0	0	0	0	0	0	0	0	0	0	0	0	0	0	0	0	0	0	0	0
TCGA-BR-6710	TCGA-STAD	-7.85394	0.583583	-8.43753	1	0	0	0	0	1	0	0	0	0	0	0	0	0	0	0	0	0	0	0	0	0	0	0	0	0	0
TCGA-BR-6801	TCGA-STAD	-6.83608	0.142631	-6.97871	33	0	0	0	0	0	0	0	0	0	0	0	0	0	0	0	0	0	0	0	0	0	0	0	0	0	0
TCGA-BR-6802	TCGA-STAD	9.88619	-1.97819	11.8644	392	0	0	0	2	0	0	0	0	0	0	0	0	0	0	0	0	0	0	0	0	0	0	0	0	0	0
TCGA-BR-6803	TCGA-STAD	-1.78524	8.56478	-10.35	12	0	0	0	0	0	0	0	0	0	0	0	0	0	0	0	0	0	0	0	0	0	0	0	0	0	0
TCGA-BR-6852	TCGA-STAD	13.5423	-2.30846	15.8508	929	0	0	0	46.8	0	0	0	0	0	0	0	0	0	0	0	0	0	0	0	0	0	0	0	0	0	0
TCGA-BR-7196	TCGA-STAD	5.88917	6.27918	-0.390012	55	0	0	0	5684.5	171.9	0	0	0	0	0	0	0	0	0	0	0	0	0	0	0	0	0	0	0	0	0
TCGA-BR-7197	TCGA-STAD	-8.18196	0.914819	-9.09677	148	0	0	0	0	0	0	0	0	0	0.6	0	0	0	0	0	0	0	0	0	0	0	0	0	0	0	0
TCGA-BR-7704	TCGA-STAD	8.36399	-1.99449	10.3585	305	0	0	0	0	0	0	0	0	0	0	0	0	0	0	0	0	0	0	0	0	0	0	0	0	0	0
TCGA-BR-7707	TCGA-STAD	7.94781	-3.35253	11.3003	1170	0	0	0	0	0	0	0	0	0	0	0	0	0	0	0	0	0	0	0	0	0	0	0	0	0	0
TCGA-BR-7715	TCGA-STAD	-5.83114	0.627689	-6.45883	113	0	0	0	4.1	0	0	0	0	0	0	0	0	0	0	0	0	0	0	0	0	0	0	0	0	0	0
TCGA-BR-7716	TCGA-STAD	6.79779	0.917401	5.88039	136	0	0	0	0	0	0	0	0	0	0	0	0	0	0	0	0	0	0	0	0	0	0	0	0	0	0
TCGA-BR-7717	TCGA-STAD	-6.7667	-0.68138	-6.08532	110	0	0	0	0	0	0	0	0	3.8	0	0	0	0	0	0	0	0	0	0	0	0	0	0	0	0	0
TCGA-BR-7722	TCGA-STAD	-4.90048	-0.227119	-4.67336	33	0	0	0	0	0	0	0	0	0	0	0	0	0	0	0	0	0	0	0	0	0	0	0	0	0	0
TCGA-BR-7723	TCGA-STAD	1.60642	0.275017	1.3314	125	0	0	0	0	0	0	0	0	0	0	0	0	0	0	0	0	0	0	0	0	0	0	0	0	0	0
TCGA-BR-7851	TCGA-STAD	1.48385	1.54098	-0.0571257	1187	0	0	0	0	3.7	0	0	0	0	0	0	0	0	0	0	0	0	0	0	0	0	0	0	0	0	0
TCGA-BR-7901	TCGA-STAD	0.928928	4.35634	-3.42741	131	0	0	0	23.3	0	0	0	0	0	0	0	0	0	0	0	0	0	0	0	0	0	0	0	0	0	0
TCGA-BR-7957	TCGA-STAD	-4.03342	8.64824	-12.6817	45	0	0	0	0	0	0	0	0	0	0	0	0	0	0	0	0	0	0	0	0	0	0	0	0	0	0
TCGA-BR-7958	TCGA-STAD	13.9372	0.0475398	13.8897	140	0	0	0	2379.9	8.1	0	0	0	0	0	0	0	0	0	0	0	0	0	0	0	0	0	0	0	0	0
TCGA-BR-7959	TCGA-STAD	-1.11524	6.43111	-7.54635	80	0	0	0	1.5	390.2	0.9	0	0	0	0	0	0	0	0	0	0	0	0	0	0	0	0	0	0	0	0
TCGA-BR-8058	TCGA-STAD	5.33139	2.51222	2.81917	37	0	0	0	1.7	0	0	0	0	0	0	0	0	0	0	0	0	0	0	0	0	0	0	0	0	0	0
TCGA-BR-8059	TCGA-STAD	-2.81335	4.12509	-6.93843	653	0	0	0	2.6	218.9	0	0	0	0	0	0	0	0	0	0	0	0	0	0	0	0	0	0	0	0	0
TCGA-BR-8060	TCGA-STAD	2.20517	4.64411	-2.43894	174	0	0	0	17.3	0	0	0	0	0	0	0	0	0	0	0	0	0	0	0	0	0	0	0	0	0	0
TCGA-BR-8077	TCGA-STAD	3.65214	-3.16679	6.81893	96	0	0	0	22.5	2082.5	0	0	0	0	0	0	0	0	0	0	0	0	0	0	0	0	0	0	0	0	0
TCGA-BR-8080	TCGA-STAD	0.0322387	6.30184	-6.2696	153	0.5	0	0	0.5	0	0	0	0	0	0	0	0	0	0	0	0	0	0	0	0	0	0	0	0	0	0
TCGA-BR-8081	TCGA-STAD	9.08686	-0.479942	9.5668	788	0	0	0	9.1	0.5	0	0	0	0	0	0	0	0	0	0	0	0	0	0	0	0	0	0	0	0	0
TCGA-BR-8284	TCGA-STAD	5.13121	3.00915	2.12205	275	0.4	0	0	8.9	0.4	0	0	0	0	0	0	0	0	0	0	0	0	0	0	0	0	0	0	0	0	0
TCGA-BR-8286	TCGA-STAD	3.34646	-0.940246	4.2867	111	0	0	0	0	0.5	0	0	0	0	0	0	0	0	0	0	0	0	0	0	0	0	0	0	0	0	0
TCGA-BR-8289	TCGA-STAD	-5.97363	3.15541	-9.12904	188	0	0	0	0	0	0	0	0	0	0	0	0	0	0	0	0	0	0	0	0	0	0	0	0	0	0
TCGA-BR-8291	TCGA-STAD	-2.39091	4.98104	-7.37195	27	0	0	0	0	0	0	0	0	0	0	0	0	0	0	0	0	0	0	0	0	0	0	0	0	0	0
TCGA-BR-8295	TCGA-STAD	-9.31882	-2.68784	-6.63097	40	0	0	0	0	0	0	0	0	0	0	0	0	0	0	0	0	0	0	0	0	0	0	0	0	0	0
TCGA-BR-8296	TCGA-STAD	-0.644568	-0.739766	0.0951977	64	0	0	0	17.1	0	0	0	0	0	0	0	0	0	0	0	0	0	0	0	0	0	0	0	0	0	0
TCGA-BR-8297	TCGA-STAD	-1.92411	10.6745	-12.5987	241	0	0	0	1.8	0	0	0	0	0	0	0	0	0	0	0	0	0	0	0	0	0	0	0	0	0	0
TCGA-BR-8361	TCGA-STAD	5.55492	-4.03417	9.58908	1369	0	0	0	0	0	0	0	0	0	0	0	0	0	0	0	0	0	0	0	0	0	0	0	0	0	0
TCGA-BR-8364	TCGA-STAD	-1.46638	10.3699	-11.8362	15	0	0	0	0.4	0	0	0	0	0	0	0	0	0	0	0	0	0	0	0	0	0	0	0	0	0	0
TCGA-BR-8365	TCGA-STAD	-1.83352	11.4691	-13.3026	24	0	0	0	0	0	0	0	0	0	0	0	0	0	0	0	0	0	0	0	0	0	0	0	0	0	0
TCGA-BR-8366	TCGA-STAD	12.099	1.27521	10.8238	159	0	0	0	7957.2	0	0	0	0	0	0	0	0	0	0	0	0	0	0	0	0	0	0	0	0	0	0
TCGA-BR-8367	TCGA-STAD	-3.632	8.18422	-11.8162	55	0	0	0	0	99.3	0	0	0	0	0	0	0	0	0	0	0	0	0	0	0	0	0	0	0	0	0
TCGA-BR-8368	TCGA-STAD	-0.387134	-4.95837	4.57123	855	0	0	0	1.4	0	0	0	0	0	0	0	0	0	0	0	0	0	0	0	0	0	0	0	0	0	0
TCGA-BR-8369	TCGA-STAD	-6.75743	6.00227	-12.7597	171	0	0	0	2.8	4.7	0	0	0	0	0	0	0	0	0	0	0	0	0	0	0	0	0	0	0	0	0
TCGA-BR-8371	TCGA-STAD	-6.25497	10.9495	-17.2045	15	0	0	0	0	0	0	0	0	0	0	0	0	0	0	0	0	0	0	0	0	0	0	0	0	0	0
TCGA-BR-8372	TCGA-STAD	10.1612	-2.96491	13.1261	1125	0	0	0	0	0	0	0	0	0	0	0	0	0	0	0	0	0	0	0	0	0	0	0	0	0	0
TCGA-BR-8373	TCGA-STAD	-1.07218	4.41442	-5.4866	71	0	0	0	0	81.4	0	0	0	0	0	0	0	0	0	0	0	0	0	0	0	0	0	0	0	0	0
TCGA-BR-8380	TCGA-STAD	-5.18537	11.3963	-16.5817	60	0	0	0	0.8	0.4	0	0	0	0	0	0	0	0	0	0	0	0	0	0	0	0	0	0	0	0	0
TCGA-BR-8381	TCGA-STAD	8.29346	-1.18362	9.47708	97	0	0	0	7589.3	0	0	0	0	0	0	0	0	0	0	0	0	0	0	0	0	0	0	0	0	0	0
TCGA-BR-8382	TCGA-STAD	8.18718	-1.47367	9.66085	816	0	0	0	0	117.4	0	0	0	0	0	0	0	0	0	0	0	0	0	0	0	0	0	0	0	0	0
TCGA-BR-8384	TCGA-STAD	-1.49014	12.3836	-13.8738	36	0	0	0	6.7	0	0	0	0	0	0	0	0	0	0	0	0	0	0	0	0	0	0	0	0	0	0
TCGA-BR-8483	TCGA-STAD	-4.26322	-2.58308	-1.68014	108	0	0	0	0	37.5	0	0	0	0	0	0	0	0	0	0	0	0	0	0	0	0	0	0	0	0	0
TCGA-BR-8484	TCGA-STAD	4.55119	-0.150293	4.70148	64	0	0	0	6.3	0	0	0	0	0	0	0	0	0	0	0	0	0	0	0	0	0	0	0	0	0	0
TCGA-BR-8485	TCGA-STAD	2.36948	2.13732	0.232158	296	0	0	0	4.8	13.7	0	0	0	0	0	0	0	0	0	0	0	0	0	0	0	0	0	0	0	0	0
TCGA-BR-8486	TCGA-STAD	1.01495	-0.151709	1.16666	222	0	0	0	0	0	0	0	0	0	0	0	0	0	0	0	0	0	0	0	0	0	0	0	0	0	0
TCGA-BR-8487	TCGA-STAD	0.90818	-5.79643	6.70461	2583	0	0	0	5.6	0	0	0	0	0	0	0	0	0	0	0	0	0	0	0	0	0	0	0	0	0	0
TCGA-BR-8588	TCGA-STAD	0.262715	2.43803	-2.17531	100	0	0	0	0	0	0	0	0	0	0	0	0	0	0	0	0	0	0	0	0	0	0	0	0	0	0
TCGA-BR-8589	TCGA-STAD	11.9569	-5.51984	17.4768	965	0	0	0	16168.1	1.8	0	0	0	0	0	0	0	0	0	0	0	0	0	0	0	0	0	0	0	0	0
TCGA-BR-8590	TCGA-STAD	-0.300066	6.16174	-6.4618	105	0	0	0	0	6.2	0	0	0	0	0	0	0	0	0	0	0	0	0	0	0	0	0	0	0	0	0
TCGA-BR-8591	TCGA-STAD	5.26598	-0.932522	6.1985	1308	0	0	0	11.3	235.9	0	0	0	0	0	0	0	0	0	0	0	0	0	0	0	0	0	0	0	0	0
TCGA-BR-8592	TCGA-STAD	-4.99748	10.8644	-15.8619	29	0	0	0	0	0	0	0	0	0	0	0	0	0	0	0	0	0	0	0	0	0	0	0	0	0	0
TCGA-BR-8676	TCGA-STAD	0.710916	-6.64732	7.35824	77	0	0	0	554.9	8.2	0	0	0	0	0	0	0	0	0	0	0	0	0	0	0	0	0	0	0	0	0
TCGA-BR-8677	TCGA-STAD	10.7928	4.37152	6.42125	149	0	0	0	5.5	0	0	0	0	0	0	0	0	0	0	0	0	0	0	0	0	0	0	0	0	0	0
TCGA-BR-8678	TCGA-STAD	8.16312	-0.120902	8.28402	99	0	0	0	18.8	3.6	0	0	0	0	0	0	0	0	0	0	0	0	0	0	0	0	0	0	0	0	0
TCGA-BR-8679	TCGA-STAD	-1.43232	1.44834	-2.88066	125	0	0	0	0	0	0	0	0	0	0	0	0	0	0	0	0	0	0	0	0	0	0	0	0	0	0
TCGA-BR-8680	TCGA-STAD	-5.33945	-3.31892	-2.02054	5064	0	0	0	0	0	0	0	0	0	0	0	0	0	0	0	0	0	0	0	0	0	0	0	0	0	0
TCGA-BR-8682	TCGA-STAD	-4.45484	6.9464	-11.4012	56	0	0	0	0	0	0	0	0	0	0	0	0	0	0	0	0	0	0	0	0	0	0	0	0	0	0
TCGA-BR-8683	TCGA-STAD	2.65957	5.44467	-2.7851	128	0	0	0	0.9	0	0	0	0	0	0	0	0	0	0	0	0	0	0	0	0	0	0	0	0	0	0
TCGA-BR-8686	TCGA-STAD	4.96618	4.16678	0.799402	95	0	0	0	26929.1	0	0	0	0	0	0	0	0	0	0	0	0	0	0	0	0	0	0	0	0	0	0
TCGA-BR-8687	TCGA-STAD	-5.93229	0.132542	-6.06483	148	0	0	0	19.7	0	0	0	0	0	0	0	0	0	0	0	0	0	0	0	0	0	0	0	0	0	0
TCGA-BR-8690	TCGA-STAD	8.49738	-1.73065	10.228	131	0	0	0	0	0	0	0	0	0	0	0	0	0	0	0	0	0	0	0	0	0	0	0	0	0	0
TCGA-BR-A44T	TCGA-STAD	-0.602167	6.26526	-6.86742	15	0	0	0	0	0	0	0	0	0	0	0	0	0	0	0	0	0	0	0	0	0	0	0	0	0	0
TCGA-BR-A4CR	TCGA-STAD	-7.5136	-1.0546	-6.459	46	0	0	0	0	0	0	0	0	0	0	0	0	0	0	0	0	0	0	0	0	0	0	0	0	0	0
TCGA-BR-A4CS	TCGA-STAD	-6.24028	-3.43357	-2.80671	135	0.5	0	0	0	93.9	0	0	0	0	0	0	0	0	0	0	0	0	0	0	0	0	0	0	0	0	0
TCGA-BR-A4IV	TCGA-STAD	-6.36384	10.9277	-17.2916	18	0	0	0	0	0	0	0	0	0	0	0	0	0	0	0	0	0	0	0	0	0	0	0	0	0	0
TCGA-BR-A4J4	TCGA-STAD	3.7078	-0.301495	4.00929	70	0	0	0	19773.7	0	0	0	0	0	0	0	0	0	0	0	0	0	0	0	0	0	0	0	0	0	0
TCGA-BR-A4J5	TCGA-STAD	-5.28988	6.64921	-11.9391	70	0	0	0	0	43.9	0	0	0	0	0	0	0	0	0	0	0	0	0	0	0	0	0	0	0	0	0
TCGA-BR-A4J6	TCGA-STAD	-9.63632	-0.191238	-9.44508	31	0	0	4.6	0	0	0	0	0	0	0	0	0	0	0	0	0	0	0	0	0	0	0	0	0	0	0
TCGA-BR-A4J7	TCGA-STAD	4.12393	7.40277	-3.27885	45	0	0	0	0	0	0	0	0	0	0	0	0	0	0	0	0	0	0	0	0	0	0	0	0	0	0
TCGA-BR-A4J8	TCGA-STAD	-4.2034	2.46535	-6.66875	68	0	0	0	0	105.4	0	0	0	0	0	0	0	0	0	0	0	0	0	0	0	0	0	0	0	0	0
TCGA-BR-A4J9	TCGA-STAD	-5.4566	10.5626	-16.0192	39	0	0	0	0	0	0	0	0	0	0	0	0	0	0	0	0	0	0	0	0	0	0	0	0	0	0
TCGA-BR-A4PF	TCGA-STAD	4.90924	-3.16888	8.07812	99	0	0	0	14.2	0	0	0	0	0	0	0	0	0	0	0	0	0	0	0	0	0	0	0	0	0	0
TCGA-BR-A4QL	TCGA-STAD	-4.3036	-7.44528	3.14168	1592	0	0	0	10.1	19.7	0	0	0	0	0	0	0	0	0	0	0	0	0	0	0	0	0	0	0	0	0
TCGA-BT-A0S7	TCGA-BLCA	-6.44678	1.06047	-7.50725	38	0	0	0	0	0	0	0	0	0	0	0	0	0	0	0	0	0	0	0	0	0	0	0	0	0	0
TCGA-BT-A0YX	TCGA-BLCA	3.15813	-2.16576	5.32389	505	0	0	0	0	0	0	0	0	0	0	0	0	0	0	0	0	0	0	0	0	0	0	0	0	0	0
TCGA-BT-A20J	TCGA-BLCA	7.81843	-1.37413	9.19257	382	0	0	0	3.6	0	0	0	0	0	0	0	0	0	0	0	0	0	0	0	0	0	0	0	0	0	0
TCGA-BT-A20N	TCGA-BLCA	-3.54717	-2.60857	-0.938595	226	0	0	0	0	0	0	0	0	0	0	0	0	0	0	0	0	0	0	0	0	0	0	0	0	0	0
TCGA-BT-A20O	TCGA-BLCA	15.8347	2.33825	13.4964	161	0	0	0	0	0	0	0	0	0	0	0	0	0	0	0	0	0	0	0	0	0	0	0	0	0	0
TCGA-BT-A20P	TCGA-BLCA	-6.07254	-0.836786	-5.23576	71	0	0	0	0	0	0	0	0	0	0	0	0	0	0	0	0	0	0	0	0	0	0	0	0	0	0
TCGA-BT-A20Q	TCGA-BLCA	4.32985	2.2717	2.05815	85	0	0	0	0	0	0	0	0	0	0	0	0	0	0	0	0	0	0	0	0	0	0	0	0	0	0
TCGA-BT-A20R	TCGA-BLCA	-3.07522	4.27255	-7.34777	216	0	0	0	0	0	0	0	0	0	0	0	0	0	0	0	0	0	0	0	0	0	0	0	0	0	0
TCGA-BT-A20T	TCGA-BLCA	4.51706	0.958951	3.5581	216	0	0	0	0	0	0	0	0	0	0	0	0	0	0	0	0	0	0	0	0	0	0	0	0	0	0
TCGA-BT-A20U	TCGA-BLCA	1.58545	1.54984	0.0356137	75	0	0	0	0	0	0	0	0	0	0	0	0	0	0	0	0	0	0	0	0	0	0	0	0	0	0
TCGA-BT-A20V	TCGA-BLCA	5.31634	-2.5212	7.83754	88	0	0	0	0	0	0	0	0	0	0	0	0	0	0	0	0	4971	0	0	0	0	0	0	0	0	0
TCGA-BT-A20W	TCGA-BLCA	0.153123	-0.44901	0.602134	68	0	0	0	0	0	0	0	0	0	0	0	0	0	0	0	0	0	0	0	0	0	0	0	0	0	0
TCGA-BT-A20X	TCGA-BLCA	1.88198	1.07499	0.806995	57	0	0	0	0	0	0	0	0	0	0	0	0	0	0	0	0	0	0	0	0	0	0	0	0	0	0
TCGA-BT-A2LA	TCGA-BLCA	-6.50425	1.19894	-7.70319	135	0	0	0	0	0	0	0	0	0	0	0	0	0	0	0	0	0	0	0	0	0	0	0	0	0	0
TCGA-BT-A2LB	TCGA-BLCA	2.5111	1.74023	0.770866	488	0	0	0	2.4	0	0	0	0	0	0	0	0	0	0	0	0	0	0	0	0	0	0	0	0	0	0
TCGA-BT-A2LD	TCGA-BLCA	-0.998213	-0.972837	-0.0253759	88	0	0	0	0	0	0	0	0	0	0	0	0	0	0	0	0	0	0	0	0	0	0	0	0	0	0
TCGA-BT-A3PH	TCGA-BLCA	-6.3445	-2.82724	-3.51727	385	0	0	0	0	0	0	0	0	0	0	0	0	0	0	0	0	0	0	0	0	0	0	0	0	0	0
TCGA-BT-A3PJ	TCGA-BLCA	10.8551	-0.471518	11.3266	410	0	0	0	1.2	0	0	0	0	0	0	0	0	0	0	0	0	0	0	0	0	0	0	0	0	0	0
TCGA-BT-A3PK	TCGA-BLCA	4.32425	2.60093	1.72332	322	0	0	0	0	0	0	0	0	0	0	0	0	0	0	0	0	0	0	0	0	0	0	0	0	0	0
TCGA-BT-A42C	TCGA-BLCA	-5.91562	-2.30244	-3.61318	324	0	0	0	0	0	0	0	0	0	0	0	0	0	0	0	0	0	0	0	0	0	0	0	0	0	0
TCGA-BT-A42E	TCGA-BLCA	8.59788	-0.757237	9.35512	138	0	0	0	0	0	0	0	0	0	0	0	0	0	0	0	0	0	0	0	0	0	0	0	0	0	0
TCGA-BT-A42F	TCGA-BLCA	6.96607	-2.73058	9.69665	138	0	0	0	7.7	0	0	0	0	0	0	0	0	0	0	0	0	0	0	0	0	0	0	0	0	0	0
TCGA-BW-A5NO	TCGA-LIHC	0.721727	-0.751014	1.47274	105	0	771.6	0	0	0	0	0	0	0	0	0	0	0	0	0	0	0	0	0	0	0	0	0	0	0	0
TCGA-BW-A5NP	TCGA-LIHC	-1.18475	0.277029	-1.46177	57	76879.4	0	0	0	0	0	0	0	0	0	0	0	0	0	0	0	0	0	0	0	0	0	0	0	0	0
TCGA-BW-A5NQ	TCGA-LIHC	11.4722	-1.72399	13.1961	79	12.1	0	0	0	0	0	0	0	0	0	0	0	0	0	0	0	0	0	0	0	0	0	0	0	0	0
TCGA-C4-A0EZ	TCGA-BLCA	-4.58168	1.64022	-6.2219	165	79	0	0	0	0	0	0	0	0	0	0	0	0	0	0	0	0	0	0	0	0	0	0	0	0	0
TCGA-C4-A0F0	TCGA-BLCA	1.77602	1.25541	0.520604	79	0	0	0	0	0	0	0	0	0	0	0	0	0	0	0	0	0	0	0	0	0	0	0	0	0	0
TCGA-C4-A0F1	TCGA-BLCA	1.34056	1.04066	0.2999	124	0	0	0	0	0	0	0	0	0	0	0	0	0	0	0	0	0	0	0	0	0	0	0	0	0	0
TCGA-C4-A0F6	TCGA-BLCA	-4.09967	-1.68394	-2.41573	168	0	0	0	0	0	0	0	0	0	0	0	0	0	0	0	0	0	0	0	0	0	0	0	0	0	0
TCGA-C4-A0F7	TCGA-BLCA	-6.69782	0.413425	-7.11125	63	0	0	0	0	0	0	0	0	0	0	0	0	0	0	0	0	0	0	0	0	0	0	0	0	0	0
TCGA-C5-A0TN	TCGA-CESC	2.36952	0.307627	2.06189	NA	0	0	0	0	0	0	0	0	6877.4	0	0	0	0	0	0.8	0	0	0	0	0	0	0	0	0	8.7	0
TCGA-C5-A1BE	TCGA-CESC	1.00056	-0.25847	1.25903	NA	0	0	0	1	0	0	0	0	5224.2	4.5	0	0	0	0	0	0	0	0	0	0	0	0	0	0	0	0
TCGA-C5-A1BF	TCGA-CESC	-3.07877	2.92688	-6.00565	NA	0	0	0	0	0	0	0	0	47.6	2559.4	0	0	0	0	0	0	0	0	0	0	0	0	0	0	0	0
TCGA-C5-A1BI	TCGA-CESC	3.02752	-0.0939084	3.12143	NA	0	0	0	0	0	0	0	0	56841.9	1.2	0	0	0	0	0	0	0	0	0	0	0	0	0	0	0	0
TCGA-C5-A1BJ	TCGA-CESC	0.640572	2.16285	-1.52228	NA	0.3	0	0	0	0	0	0	0	15990.2	2.7	0	0	0.3	0	0	0	0	0	0	0	0	0	0	0	0	0
TCGA-C5-A1BK	TCGA-CESC	11.2787	-1.28145	12.5602	NA	0	0	0	0	0	0	0	0	5578.6	3.3	0	0	0	0	0	0	0	0	0	0	0	0	0	0	0	0
TCGA-C5-A1BL	TCGA-CESC	5.7723	-2.02863	7.80093	NA	0.7	0	0	0	0	0	0	0	13310	0	0	0	0	0	0	0	0.7	0	0	0	0	0	0	0	0	0
TCGA-C5-A1BM	TCGA-CESC	6.26835	-1.67573	7.94408	NA	0	0	0	0	0	0	0	0	0	2758.6	0	0	0	77.2	0	0	0	0	0	0	0	0	0	0	0	0
TCGA-C5-A1BN	TCGA-CESC	-6.34527	-0.630467	-5.7148	NA	0	0	0	0	0	0	0	0	15.3	0	0	0	0	0	0	0	17538.2	0	0	0	0	0	0	0	0	0
TCGA-C5-A1BQ	TCGA-CESC	5.02784	-2.60009	7.62793	NA	0	0	0	0	0	0	0	0	0	2.8	0	0	26744.3	0	0	0	0	0	0	0	0	0	0	0	0	0
TCGA-C5-A1M5	TCGA-CESC	3.96301	0.573815	3.38919	NA	0	0	0	0	0	0	0	0	0	1	0	0	0	77129.4	0	0	0	0	0	0	0	0	0	0	0	0
TCGA-C5-A1M6	TCGA-CESC	-8.35029	1.18137	-9.53166	NA	0.7	0	0	0	0	0	0	0	72.6	7301.2	0	0	0	0	0	0	0	0	0	0	0	0	0	0	0	0
TCGA-C5-A1M7	TCGA-CESC	0.689983	-1.89886	2.58884	NA	0	0	0	6.6	0	0	0	0	3.7	8482.9	0	0	0	0	0	0	0	0	0	0	0	0	0	0	0	0
TCGA-C5-A1M8	TCGA-CESC	-8.31042	1.62321	-9.93363	NA	0	0	0	0	0	0	0	0	2181.9	0	0	0	0	0	0	0	0	0	0	0	0	0	0	0	0	0
TCGA-C5-A1M9	TCGA-CESC	2.52834	-2.09109	4.61943	NA	0	0	0	0	0	0	0	0	60116.6	1.8	0	0	0.9	0	0	0	0	0	0	0	0	0	0	0	0	0
TCGA-C5-A1ME	TCGA-CESC	-5.69752	-2.15559	-3.54193	NA	0	0	0	0	0	0	0	0	15.7	3882.5	0	0	0	0	0	0	0	0	0	0	0	0	0	0	0	0
TCGA-C5-A1MF	TCGA-CESC	-2.63741	-4.44042	1.80301	NA	0	0	0	0	0	0	0	0	13.3	0	0	0	0	0	0	0	5207.7	0	0	0	0	0	0	0	0	0
TCGA-C5-A1MH	TCGA-CESC	10.4063	1.01003	9.39623	NA	0	0	0	1	0	0	0	0	11831.2	0	0	0	0	0	0	0	0	0	0	0	0	0	0	0	0	0
TCGA-C5-A1MI	TCGA-CESC	0.448031	0.47734	-0.0293094	NA	0	0	0	0.9	0	0	0	0	9.6	50559.3	0	0	0	0	0	0	0	0	0	0	0	0	0	0	0	0
TCGA-C5-A1MJ	TCGA-CESC	-0.834185	2.16984	-3.00402	NA	0	0	0	0	0	0	0	0	3.3	45730.4	0	0	0	0	0	0	0	0	0	0	0	0	0	0	0	0
TCGA-C5-A1MK	TCGA-CESC	0.304175	2.31311	-2.00893	NA	0	0	0	0	0	0	0	0	6.3	0	0	0	0	0	0	0	0	0	0	0	0	0	0	0	0	0
TCGA-C5-A1ML	TCGA-CESC	-1.50658	2.82745	-4.33403	NA	0	0	0	0	0	0	0	0	25322.9	0	0	0	0	0	0	0	0	0	0	0	0	0	0	0	0	0
TCGA-C5-A1MN	TCGA-CESC	-1.82579	3.73963	-5.56542	NA	0	0	0	0	0	0	0	0	20628.2	0	0	0	12	0	0	0	0	0	0	0	0	0	0	0	0	0
TCGA-C5-A1MP	TCGA-CESC	1.96299	2.6843	-0.721309	NA	0	0	0	5.8	0	0	0	0	15050.7	0	0	0	0	0	0	0	0	0	0	0	0	0	0	0	0	0
TCGA-C5-A2LS	TCGA-CESC	-5.53384	-2.91994	-2.6139	NA	0	0	0	0	0	0	0	0	29086.9	0	0	0	0	0	0	0	0	0	0	0	0	0	0	0	0	0
TCGA-C5-A2LT	TCGA-CESC	1.3731	2.3501	-0.977006	NA	0	0	0	0	0	0	0	0	0	0	0	0	0	0	0	0	0	0	0	0	0	0	0	8719.1	0	0
TCGA-C5-A2LV	TCGA-CESC	-1.19769	-0.190123	-1.00757	NA	0	0	0	0	0	0	0	0	13447	0	0	0	0	0	0	0	0	0	0	0	0	0	0	0	0	0
TCGA-C5-A2LX	TCGA-CESC	3.1027	-0.61985	3.72255	NA	0	0	0	0	0	0	0	0	26315.6	0	0	0	0.5	0	0.5	0.5	0	0	0	0	0	0	0	0	0	0
TCGA-C5-A2LY	TCGA-CESC	6.98689	-2.96587	9.95276	NA	0	0	0	0	0	0	0	0	21350.3	0	0	0	0	0	0	0	0	0	0	0	0	0	0	0	0	0
TCGA-C5-A2LZ	TCGA-CESC	2.77377	-0.0523123	2.82609	NA	0	0	0	0	0	0	0	0	37677	0	0	0	0	0	0	0	0	0	0	0	0	0	0	0	0	0
TCGA-C5-A2M1	TCGA-CESC	7.32805	-2.50567	9.83371	NA	0	0	0	0	0	0	0	0	16613.3	0	0	0	0	0	0	0	0	0	0	0	0	0	0	0	0	0
TCGA-C5-A2M2	TCGA-CESC	-4.53071	-3.25057	-1.28014	NA	0	0	0	0	0	0	0	0	36552.8	0	0	0	0	0	0	0	15.9	0	0	0	0	0	0	0	0	0
TCGA-C5-A3HD	TCGA-CESC	0.213039	-2.75334	2.96638	NA	0	0	0	0	0	0	0	0	64476	0	0	0	0	0	0.6	0	0	0	0	0	0	0	0	0	0	0
TCGA-C5-A3HE	TCGA-CESC	4.90747	-3.72619	8.63366	NA	0	0	0	0	0	0	0	0	40.5	8808.8	0	0	0	0	0	0	0	0	0	0	0	0	0	0	0	0
TCGA-C5-A3HF	TCGA-CESC	1.00374	1.66105	-0.657317	NA	0	0	0	0	0	0	0	0	5.7	31761.2	0	0	0	0	0	0	0	0	0	0	0	0	0	0	0	0
TCGA-C5-A3HL	TCGA-CESC	-1.7692	3.47512	-5.24432	NA	0	0	0	0	0	0	0	0	37684.6	4.3	0	0	0.5	0	0	0	0	0	0	0	0	0	0	0	0	0
TCGA-C5-A7CG	TCGA-CESC	13.526	-0.135139	13.6611	NA	0	0	0	0	0	0	0	0	0	0	0	0	0	0	0	0	0	0	37951.8	0	0	0	0	0	0	0
TCGA-C5-A7CH	TCGA-CESC	-2.45526	-0.112327	-2.34294	NA	20.4	0	0	0	0	0	0	0	43992	0	0	0	0	0	0.8	0	0	0	0	0	0	0	0	0	0	0
TCGA-C5-A7CJ	TCGA-CESC	2.24877	2.95329	-0.704519	NA	0	0	0	0	0	0	0	0	16405.7	0	0	0	0	0	0	0	0	0	0	0	0	0	0	0	0	0
TCGA-C5-A7CK	TCGA-CESC	-7.82115	2.94098	-10.7621	NA	0	0	0	0	0	0	0	0	27621	0	0	0	0	0	0	0	0	0	0	0	0	0	0	0	0	0
TCGA-C5-A7CL	TCGA-CESC	-3.53912	1.14218	-4.68131	NA	0	0	0	0	0	0	0	0	16413	0	0	0	0	0	0	0	0	0	0	0	0	0	0	0	0	0
TCGA-C5-A7CM	TCGA-CESC	-10.0865	-2.96478	-7.12167	NA	0	0	0	0	0	0	0	0	0	4080.7	0	0	0	0	0	0	0	0	0	0	0	0	0	0	0	0
TCGA-C5-A7CO	TCGA-CESC	-3.77222	-0.799733	-2.97249	NA	0	0	0	0	0	0	0	0	0	0	0	0	22310.7	0	0	0	0	0	0	0	0	0	0	0	0	0
TCGA-C5-A7UC	TCGA-CESC	-3.44842	-0.0591493	-3.38927	NA	0	0	0	0	0	0	0	0	0	0	0	0	0	0	0	0	12660.5	0	0	0	0	0	0	0	0	0
TCGA-C5-A7UE	TCGA-CESC	-9.11573	0.024516	-9.14025	NA	0	0	0	0	0	0	0	0	6837.5	0	0	0	0	0	0	0	0	0	0	0	0	0	0	0	0	0
TCGA-C5-A7UH	TCGA-CESC	-1.76405	0.562906	-2.32696	NA	0	0	0	0	0	0	0	0	40218.7	0	0	0	0.7	0	0	0	0	0	0	0	0	0	0	0	0	0
TCGA-C5-A7UI	TCGA-CESC	4.76625	-3.1343	7.90055	NA	0	0	0	0	0	0	0	0	0	0	0	0	0	1856.6	0	0	0	0	0	0	0	0	0	0	0	0
TCGA-C5-A7X3	TCGA-CESC	-1.04178	-0.0675168	-0.974259	NA	8.7	0	0	0	0	0	0	0	0	0	0	0	0	0	0	0	32016.4	0	0	0	0	0	0	0	0	0
TCGA-C5-A7X5	TCGA-CESC	-7.1637	0.881271	-8.04497	NA	0	0	0	0	0	0	0	0	5.6	0	0	0	0	0	37159.9	0	0	0	0	0	0	0	0	0	0	0
TCGA-C5-A7X8	TCGA-CESC	-7.77992	3.7611	-11.541	NA	0	0	0	0	0	0	0	0	7.9	58806.4	0	0.8	0	0	0	0	0	0	0	0	0	0	0	0	0	0
TCGA-C5-A7XC	TCGA-CESC	-0.373848	1.9834	-2.35725	NA	0	0	0	0	0	0	0	0	5733.6	0	0	0	0	0	0	0	0	0	0	0	0	0	0	0	0	0
TCGA-C5-A8XH	TCGA-CESC	6.79721	-0.577918	7.37513	NA	0	0	0	0	0	0	0	0	13502.7	0	0.6	0	0	0	0	0	0	0	0	0	0	0	0	0	0	0
TCGA-C5-A8XI	TCGA-CESC	5.58523	0.745724	4.83951	NA	0	0	0	0	0	0	0	0	0	0	0	0	0	0	0	0	0	0	16725.2	0	0	0	0	0	0	0
TCGA-C5-A8XJ	TCGA-CESC	1.51306	4.7696	-3.25654	NA	26.9	0	0	0	0	0	0	0	0	4.4	0	0	0	27330.9	0	0	0	0	0	0	0	0	0	0	0	0
TCGA-C5-A8XK	TCGA-CESC	-3.399	-1.12974	-2.26926	NA	0	0	0	0	7.3	0	0	0	30917.1	0	0	0	0	0.7	0.7	0	0	0	0	0	0	0	0	0	0	0
TCGA-C5-A8YQ	TCGA-CESC	-8.29762	-0.185546	-8.11207	NA	0	0	0	0	0	0	0	0	44.7	0	0	0	0	0	0	0	0	0	0	0	0	0	0	0	0	0
TCGA-C5-A8YR	TCGA-CESC	1.15413	0.108023	1.0461	NA	0	0	0	0	0	0	0	0	0	0	0	0	0	0	0	0	46739.9	0	0	0	0	0	0	0	0	0
TCGA-C5-A8YT	TCGA-CESC	-5.78367	7.76146	-13.5451	NA	0	0	0	0	0	0	0	0	0	0	0	0	0	0	0	0	54.8	0	0	0	0	0	0	0	0	0
TCGA-C5-A8ZZ	TCGA-CESC	-7.05393	4.47201	-11.5259	NA	0	0	0	0	0	0	0	0	2897.1	0	0	0	0	0	0	0	0	0	0	0	0	0	0	0	0	0
TCGA-C5-A901	TCGA-CESC	-5.99924	0.885149	-6.88439	NA	0	0	0	0	0	0	0	0	11374.6	0	0	0	0	0	0	0	0	0	0	0	0	0	0	0	0	0
TCGA-C5-A902	TCGA-CESC	2.13806	-1.94282	4.08088	NA	0	0	0	2.7	0	0	0	0	32280.5	0	0	0	0	0	0	0	0	0	0	0	0	0	0	0	0	0
TCGA-C5-A905	TCGA-CESC	-9.15718	-2.61359	-6.54358	NA	0.7	0	0	0	0	0	0	0	35866.9	14.4	0	0	0	3.9	0.7	0	0	0	0	0	0	0	0	0	0	0
TCGA-C5-A907	TCGA-CESC	4.89125	-1.83593	6.72718	NA	0	0	0	0	0	0	0	0	36.9	34837.1	0	0	0	0	0	0	0	0	0	0	0	0	0	0	0	0
TCGA-C9-A47Z	TCGA-HNSC	1.59697	-1.02698	2.62395	102	0	0	0	12	0	0	0	0	0	0	0	0	0	0	0	0	0	0	0	0	0	0	0	0	0	0
TCGA-C9-A480	TCGA-HNSC	1.95362	-1.21525	3.16888	39	0	0	0	0	0	0	0	0	0	0	0	0	0	0	0	0	0	0	0	0	0	0	0	0	0	0
TCGA-CA-5254	TCGA-COAD	-1.90923	-0.302886	-1.60635	163	0	0	0	0	0	0	0	0	0	0	0	0	0	0	0	0	0	0	0	0	0	0	0	0	0	0
TCGA-CA-5255	TCGA-COAD	-2.53413	-3.38582	0.851694	39	8.7	0	0	0	0	0	0	0	0	0	0	0	0	0	0	0	0	0	0	0	0	0	0	0	0	0
TCGA-CA-5256	TCGA-COAD	-1.61809	-3.05502	1.43693	70	0	0	0	7.9	0	0	0	0	0	0	0	0	0	0	0	0	0	0	0	0	0	0	0	0	0	0
TCGA-CA-5796	TCGA-COAD	-2.74455	-1.88646	-0.858092	51	0	0	0	0	0	0	0	0	0	0	0	0	0	0	0	0	0	0	0	0	0	0	0	0	0	0
TCGA-CA-5797	TCGA-COAD	4.51723	2.13719	2.38004	60	0	0	0	0	13.4	0.7	0	0	0	0	0	0	0	0	0	0	0	0	0	0	0	0	0	0	0	0
TCGA-CA-6715	TCGA-COAD	-5.12408	0.373126	-5.4972	78	0	0	0	1.4	0	0	0	0	0	0	0	0	0	0	0	0	0	0	0	0	0	0	0	0	0	0
TCGA-CA-6716	TCGA-COAD	-5.78119	1.90252	-7.68371	133	0	0	0	0	0	0	0	0	0	0	0	0	0	0	0	0	0	0	0	0	0	0	0	0	0	0
TCGA-CA-6717	TCGA-COAD	4.15156	5.57672	-1.42517	8541	0	0	0	0	0	0	0	0	0	0	0	0	0	0	0	0	0	0	0	0	0	0	0	0	0	0
TCGA-CA-6718	TCGA-COAD	17.0136	1.59516	15.4185	2972	0	0	0	0	0	0	0	0	0	0	0	0	0	0	0	0	0	0	0	0	0	0	0	0	0	0
TCGA-CA-6719	TCGA-COAD	2.3041	5.36501	-3.06092	109	0	0	0	1.7	0	0	0	0	0	0	0	0	0	0	0	0	0	0	0	0	0	0	0	0	0	0
TCGA-CC-5258	TCGA-LIHC	2.23111	1.71777	0.513341	110	1984.1	0	0	0	0	0	0	0	0	0	0	0	0	0	0	0	0	0	0	0	0	0	0	0	0	0
TCGA-CC-5259	TCGA-LIHC	-2.75259	-2.49584	-0.256752	130	651.8	0	0	0	0	0	0	0	0	0	0	0	0	0	0	0	0	0	0	0	0	0	0	0	0	0
TCGA-CC-5260	TCGA-LIHC	5.3808	6.75812	-1.37732	48	4.7	0	0	0	0	0	0	0	0	0	0	0	0	0	0	0	0	0	0	0	0	0	0	0	0	0
TCGA-CC-5261	TCGA-LIHC	4.61955	6.46238	-1.84282	NA	26	0	0	0	0	0	0	0	0	0	0	0	0	0	0	0	0	0	0	0	0	0	0	0	0	0
TCGA-CC-5262	TCGA-LIHC	2.79676	1.35103	1.44572	120	1406.3	0.8	0	0	0	0	0	0	0	0	0	0	0	0	0	0	0	0	0	0	0	0	0	0	0	0
TCGA-CC-5263	TCGA-LIHC	2.93097	3.11318	-0.182212	92	691.8	0	0	0	40.7	0	0	0	0	0	0	0	0	0	0	0	0	0	0	0	0	0	0	0	0	0
TCGA-CC-5264	TCGA-LIHC	2.00394	0.468452	1.53549	94	42937.3	0	0	0	0	0	0	0	0	0	0	0	0	0	0	0	0	0	0	0	0	0	0	0	0	0
TCGA-CC-A1HT	TCGA-LIHC	16.0431	5.34705	10.696	77	5123	0.5	0	1.8	0	0	0	0	0	0	0	0	0	0	0	0	0	0	0	0	0	0	0	0	0	0
TCGA-CC-A3M9	TCGA-LIHC	13.8489	3.69074	10.1581	117	479.5	0	0	0	0	0	0	0	0	0	0	0	0	0	0	0	0	0	0	0	0	0	0	0	0	0
TCGA-CC-A3MA	TCGA-LIHC	-0.408097	6.78271	-7.19081	39	57	0	0	0	0	0	0	0	0	0	0	0	0	0	0	0	0	0	0	0	0	0	0	0	0	0
TCGA-CC-A3MB	TCGA-LIHC	0.245339	0.264046	-0.0187067	66	152892	0	0	0	0	0	0	0	0	0	0	0	0	0	0	0	0	0	0	0	0	0	0	0	0	0
TCGA-CC-A3MC	TCGA-LIHC	-1.3131	1.67454	-2.98764	91	1374.1	0.7	0	0	0	0	0	0	0	0	0	0	0	0	0	0	0	0	0	0	0	0	0	0	0	0
TCGA-CC-A5UC	TCGA-LIHC	-0.794823	0.80714	-1.60196	50	3724.3	1	0	0	0	0	0	0	0	0	0	0	0	0	0	0	0	0	0	0	0	0	0	0	0	0
TCGA-CC-A5UD	TCGA-LIHC	1.47094	1.68216	-0.211218	160	29850	0	0	0	0	0	0	0	0	0	0	0	0	0	0	0	0	0	0	0	0	0	0	0	0	0
TCGA-CC-A5UE	TCGA-LIHC	-1.17074	-0.0120964	-1.15864	116	35868.3	0	0	0	0	0	0	0	0	0	0	0	0	0	0	0	0	0	0	0	0	0	0	0	0	0
TCGA-CC-A7IE	TCGA-LIHC	3.41245	-0.781279	4.19372	150	841.8	0	0	1.7	0	0	0	0	0	0	0	0	0	0	0	0	0	0	0	0	0	0	0	0	0	0
TCGA-CC-A7IF	TCGA-LIHC	-4.16519	0.43074	-4.59593	108	15.7	0.7	0	0	0	0	0	0	0	0	0	0	0	0	0	0	0	0	0	0	0	0	0	0	0	0
TCGA-CC-A7IG	TCGA-LIHC	-2.51924	2.24619	-4.76544	128	10371.5	0	0	0	0	0	0	0	0	0	0	0	0	0	0	0	0	0	0	0	0	0	0	0	0	0
TCGA-CC-A7IH	TCGA-LIHC	-3.89405	-0.728193	-3.16586	596	0	0	0	0	0	0	0	0	0	0	0	0	0	0	0	0	0	0	0	0	0	0	0	0	0	0
TCGA-CC-A7II	TCGA-LIHC	-2.72262	2.07443	-4.79706	144	8385.2	0	0	0	0	0	0	0	0	0	0	0	0	0	0	0	0	0	0	0	0	0	0	0	0	0
TCGA-CC-A7IJ	TCGA-LIHC	10.3521	6.469	3.88315	138	140.9	0	0	0	0	0	0	0	44.4	0	0	0	0	0	0	0	0	0	0	0	0	0	0	0	0	0
TCGA-CC-A7IK	TCGA-LIHC	-1.42471	-1.93437	0.509659	278	43257.2	0	0	0	0	0	0	0	8.9	0	0	0	0	0	0	0	0	0	0	0	0	0	0	0	0	0
TCGA-CC-A7IL	TCGA-LIHC	-5.21951	-4.02815	-1.19136	88	5675.9	0	0	0	0	0	0	0	0	0	0	0	0	0	0	0	0	0	0	0	0	0	0	0	0	0
TCGA-CC-A8HS	TCGA-LIHC	-0.673616	1.96214	-2.63575	49	3247.6	0	0	0	0	0	0	0	0	0	0	0	0	0	0	0	0	0	0	0	0	0	0	0	0	0
TCGA-CC-A8HT	TCGA-LIHC	3.7476	1.23767	2.50993	181	7298.2	0	0	0	0	0	0	0	0	0	0	0	0	0	0	0	0	0	0	0	0	0	0	0	0	0
TCGA-CC-A8HU	TCGA-LIHC	-2.59499	0.211376	-2.80636	78	489	0	0	0	0	0	0	0	0	0	0	0	0	0	0	0	0	0	0	0	0	0	0	0	0	0
TCGA-CC-A8HV	TCGA-LIHC	-5.97449	0.275797	-6.25029	124	0	0	0	0	0	0	0	0	0	0	0	0	0	0	0	0	0	0	0	0	0	0	0	0	0	0
TCGA-CC-A9FS	TCGA-LIHC	-1.06475	-1.16276	0.0980143	96	97898.6	0	0	0	0	0	0	0	0	0	0	0	0	0	0	0	0	0	0	0	0	0	0	0	0	0
TCGA-CC-A9FU	TCGA-LIHC	0.313516	-1.98409	2.29761	44	55492.6	0	0	7.5	0	0	0	0	0	0	0	0	0	0	0	0	0	0	0	0	0	0	0	0	0	0
TCGA-CC-A9FV	TCGA-LIHC	-0.621429	10.1203	-10.7417	17	0	0	0	0	0	0	0	0	0	0	0	0	0	0	0	0	0	0	0	0	0	0	0	0	0	0
TCGA-CC-A9FW	TCGA-LIHC	0.576627	-1.14901	1.72564	131	185362	0	0	0	0	0	0	0	0	0	0	0	0	0	0	0	0	0	0	0	0	0	0	0	0	0
TCGA-CD-5798	TCGA-STAD	-4.61661	6.68454	-11.3012	74	0	0	0	0	0	0	0	0	0	0	0	0	0	0	0	0	0	0	0	0	0	0	0	0	0	0
TCGA-CD-5799	TCGA-STAD	-5.54002	-2.28382	-3.2562	30	0	0	0	0	0	0	0	0	0	0	0	0	0	0	0	0	0	0	0	0	0	0	0	0	0	0
TCGA-CD-5800	TCGA-STAD	-5.04361	-1.48212	-3.56149	141	0	0	0	0	2.1	0	0	0	0	0	0	0	0	0	0	0	0	0	0	0	0	0	0	0	0	0
TCGA-CD-5801	TCGA-STAD	8.88961	-5.97935	14.869	337	0	0	0.6	6400.6	0	0	0	0	0	0	0	0	0	0	0	0	0	0	0	0	0	0	0	0	0	0
TCGA-CD-5803	TCGA-STAD	7.93999	6.02307	1.91692	28	0	0	0	0	1.2	0	0	0	0	0	0	0	0	0	0	0	0	0	0	0	0	0	0	0	0	0
TCGA-CD-5804	TCGA-STAD	-1.8994	1.28335	-3.18275	69	0	0	0	3	0	0	0	0	0	0	0	0	0	0	0	0	0	0	0	0	0	0	0	0	0	0
TCGA-CD-5813	TCGA-STAD	0.249084	4.06688	-3.81779	143	0	0	0	0	0	0	0	0	0	0	0	0	0	0	0	0	0	0	0	0	0	0	0	0	0	0
TCGA-CD-8524	TCGA-STAD	0.956863	2.53825	-1.58139	133	0	0	0	0	0	0	0	0	0	0	0	0	0	0	0	0	0	0	0	0	0	0	0	0	0	0
TCGA-CD-8525	TCGA-STAD	4.24601	-2.0597	6.30571	67	0	0	0	38.5	0	0	0	0	0	0	0	0	0	0	0	0	0	0	0	0	0	0	0	0	0	0
TCGA-CD-8526	TCGA-STAD	1.96774	1.36096	0.606783	51	0	0	0	43.6	91.7	0	0	0	0	0	0	0	0	0	0	0	0	0	0	0	0	0	0	0	0	0
TCGA-CD-8527	TCGA-STAD	-0.818214	-2.12936	1.31115	213	0	0	0	0	17	0	0	0	0	0	0	0	0	0	0	0	0	0	0	0	0	0	0	0	0	0
TCGA-CD-8528	TCGA-STAD	-3.26775	-2.4455	-0.822251	88	0	0	0	0.5	1	0	0	0	0	0	0	0	0	0	0	0	0	0	0	0	0	0	0	0	0	0
TCGA-CD-8529	TCGA-STAD	3.7976	2.60086	1.19675	378	0	0	0	9.2	0	0	0	0	0	0	0	0	0	0	0	0	0	0	0	0	0	0	0	0	0	0
TCGA-CD-8530	TCGA-STAD	-3.97883	5.61175	-9.59058	68	0	0	0	0	16	0	0	0	0	0	0	0	0	0	0	0	0	0	0	0	0	0	0	0	0	0
TCGA-CD-8531	TCGA-STAD	-5.39935	-2.87481	-2.52454	196	0	0	0	0	0.9	0	0	0	0	0	0	0	0	0	0	0	0	0	0	0	0	0	0	0	0	0
TCGA-CD-8532	TCGA-STAD	4.85768	0.525388	4.33229	30	0	0	1.7	0.9	0	0	0	0	0	0	0	0	0	0	0	0	0	0	0	0	0	0	0	0	0	0
TCGA-CD-8533	TCGA-STAD	-5.72275	0.90436	-6.62711	89	0	0	0	0	61.5	0	0	0	0	0	0	0	0	0	0	0	0	0	0	0	0	0	0	0	0	0
TCGA-CD-8534	TCGA-STAD	-2.49195	0.777683	-3.26964	50	0	0	0	0	0	0	0	0	0	0	0	0	0	0	0	0	0	0	0	0	0	0	0	0	0	0
TCGA-CD-8535	TCGA-STAD	-5.65674	-1.07648	-4.58026	215	0	0	0	0	0	0	0	0	0	0	0	0	0	0	0	0	0	0	0	0	0	0	0	0	0	0
TCGA-CD-A486	TCGA-STAD	-4.98999	-2.86676	-2.12323	86	0	0	0	0.8	0	0	0	0	0	0	0	0	0	0	0	0	0	0	0	0	0	0	0	0	0	0
TCGA-CD-A487	TCGA-STAD	-4.9209	2.06798	-6.98888	151	0	0	0	0	0	0	0	0	0	0	0	0	0	0	0	0	0	0	0	0	0	0	0	0	0	0
TCGA-CD-A489	TCGA-STAD	-3.10321	7.81578	-10.919	64	0	0	0	0	0	0	0	0	0	0	0	0	0	0	0	0	0	0	0	0	0	0	0	0	0	0
TCGA-CD-A48C	TCGA-STAD	-1.56184	-1.45099	-0.110853	180	0	0	0	0	0	0	0	0	0	0	0	0	0	0	0	0	0	0	0	0	0	0	0	0	0	0
TCGA-CD-A4MG	TCGA-STAD	-6.58831	-3.53859	-3.04972	2222	0	0	0	0	7.7	0	0	0	0	0	0	0	0	0	0	0	0	0	0	0	0	0	0	0	0	0
TCGA-CD-A4MH	TCGA-STAD	-4.9177	-3.5584	-1.3593	62	0	0	0	0	0.8	0	0	0	0	0	0	0	0	0	0	0	0	0	0	0	0	0	0	0	0	0
TCGA-CF-A1HR	TCGA-BLCA	-3.14809	-0.370347	-2.77774	213	0	0	0	0	0	0	0	0	0	0	0	0	0	0	0	0	0	0	0	0	0	0	0	0	0	0
TCGA-CF-A1HS	TCGA-BLCA	-0.0714263	0.351374	-0.422801	203	0	0	0	0	0	0	0	0	0	0	0	0	0	0	0	0	0	0	0	0	0	0	0	0	0	0
TCGA-CF-A27C	TCGA-BLCA	-7.53317	-4.38688	-3.14629	121	0	0	0	0	0	0	0	0	0	0	0	0	0	0	0	0	0	0	0	0	0	0	0	0	0	0
TCGA-CF-A3MF	TCGA-BLCA	-12.4327	-7.64327	-4.78944	20	0	0	0	0	0	0	0	0	0	0	0	0	0	0	0	0	0	0	0	0	0	0	0	0	0	0
TCGA-CF-A3MG	TCGA-BLCA	-8.79831	-3.02579	-5.77252	106	0.7	0	0	0	0	0	0	0	0	0	0	0	0	0	0	0	0	0	0	0	0	0	0	0	0	0
TCGA-CF-A3MH	TCGA-BLCA	-7.53812	-3.89913	-3.63899	38	0	0	0	0	0	0	0	0	0	0	0	0	0	0	0	0	0	0	0	0	0	0	0	0	0	0
TCGA-CF-A3MI	TCGA-BLCA	-9.45969	-5.55111	-3.90857	54	0	0	0	0	0	0	0	0	0	0	0	0	0	0	0	0	0	0	0	0	0	0	0	0	0	0
TCGA-CF-A47S	TCGA-BLCA	-0.152616	-4.12083	3.96822	48	0	0	0	0	0	0	0	0	0	0	0	0	0	0	0	0	0	0	0	0	0	0	0	0	0	0
TCGA-CF-A47T	TCGA-BLCA	-10.8979	-3.75862	-7.13927	33	0	0	0	0	0	0	0	0	0	0	0	0	0	0	0	0	0	0	0	0	0	0	0	0	0	0
TCGA-CF-A47V	TCGA-BLCA	-4.85941	-1.68997	-3.16945	165	0	0	0	0	0	0	0	0	0	0	0	0	0	0	0	0	0	0	0	0	0	0	0	0	0	0
TCGA-CF-A47W	TCGA-BLCA	-9.53136	-4.43075	-5.10061	24	0	0	0	0	0	0	0	0	0	0	0	0	0	0	0	0	0	0	0	0	0	0	0	0	0	0
TCGA-CF-A47X	TCGA-BLCA	-8.80121	-5.55615	-3.24506	268	0	0	0	0	0	0	0	0	0	0	0	0	0	0	0	0	0	0	0	0	0	0	0	0	0	0
TCGA-CF-A47Y	TCGA-BLCA	-10.3496	-4.10883	-6.24076	55	0	0	0	0	0	0	0	0	0	0	0	0	0	0	0	0	0	0	0	0	0	0	0	0	0	0
TCGA-CF-A5U8	TCGA-BLCA	-8.80418	-3.18566	-5.61851	45	0	0	0	0	0	0	0	0	0	0	0	0	0	0	0	0	0	0	0	0	0	0	0	0	0	0
TCGA-CF-A5UA	TCGA-BLCA	-8.1611	-3.45414	-4.70696	63	0	0	0	0	0	0	0	0	0	0	0	0	0	0	0	0	0	0	0	0	0	0	0	0	0	0
TCGA-CF-A7I0	TCGA-BLCA	-6.27544	-0.0895722	-6.18586	35	0	0	0	0	0	0	0	0	13.3	0	0	0	0	0	0	0	0	0	0	0	0	0	0	0	0	0
TCGA-CF-A8HX	TCGA-BLCA	-11.1883	-4.20608	-6.98218	47	0	0	0	0	0	0	0	0	0	0	0	0	0	0	0	0	0	0	0	0	0	0	0	0	0	0
TCGA-CF-A8HY	TCGA-BLCA	-9.49849	-4.19594	-5.30255	66	0	0	0	0	0	0	0	0	0	0	0	0	0	0	0	0	0	0	0	0	0	0	0	0	0	0
TCGA-CF-A9FF	TCGA-BLCA	-6.24647	-2.37891	-3.86756	112	0	0	0	0	0	0	0	0	0	0	0	0	0	0	0	0	8.9	0	0	0	0	0	0	0	0	0
TCGA-CF-A9FH	TCGA-BLCA	-2.33872	-3.73178	1.39306	33	3.8	0	0	0	0	0	0	0	0	0	0	0	0	0	0	0	0	0	0	0	0	0	0	0	0	0
TCGA-CF-A9FL	TCGA-BLCA	-8.32566	-0.220537	-8.10512	52	0	0	0	0	0	0	0	0	0	0	0	0	0	0	0	0	0	0	0	0	0	0	0	0	0	0
TCGA-CF-A9FM	TCGA-BLCA	-2.46542	-2.46446	-0.000966856	19	0	0	0	11.7	0	0	0	0	0	0	0	0	0	0	0	0	0	0	0	0	0	0	0	0	0	0
TCGA-CG-4301	TCGA-STAD	-2.85185	0.654833	-3.50668	42	0	0	0	0	0	0	0	0	0	0	0	0	0	0	0	0	0	0	0	0	0	0	0	0	0	0
TCGA-CG-4304	TCGA-STAD	-2.00926	-1.82959	-0.179665	56	0	0	0	120.5	0	0	0	0	0	0	0	0	0	0	0	0	0	0	0	0	0	0	0	0	0	0
TCGA-CG-4305	TCGA-STAD	4.65538	0.0726485	4.58274	1026	0	0	0	0	0	0	0	0	0	0	0	0	0	0	0	0	0	0	0	0	0	0	0	0	0	0
TCGA-CG-4306	TCGA-STAD	1.35647	-1.22441	2.58088	988	0	0	0	0	0	0	0	0	0	0	0	0	0	0	0	0	0	0	0	0	0	0	0	0	0	0
TCGA-CG-4436	TCGA-STAD	0.195272	-5.80873	6.00401	133	0	0	0	13.1	69.2	0	0	0	0	0	0	0	0	0	0	0	0	0	0	0	0	0	0	0	0	0
TCGA-CG-4437	TCGA-STAD	3.19522	-2.1051	5.30032	476	0	0	0	4.4	0	0	0	0	0	0	0	0	0	0	0	0	0	0	0	0	0	0	0	0	0	0
TCGA-CG-4438	TCGA-STAD	8.41074	-0.197842	8.60858	115	0	0	0	11.6	0	0	0	0	0	0	0	0	0	0	0	0	0	0	0	0	0	0	0	0	0	0
TCGA-CG-4440	TCGA-STAD	-0.791482	-2.1368	1.34532	114	0	0	0	0	0	0	0	0	0	0	0	0	0	0	0	0	0	0	0	0	0	0	0	0	0	0
TCGA-CG-4441	TCGA-STAD	0.675078	-1.04723	1.72231	90	0	0	0	0	12.7	0	0	0	0	0	0	0	0	0	0	0	0	0	0	0	0	0	0	0	0	0
TCGA-CG-4442	TCGA-STAD	-1.12505	-4.19261	3.06756	1229	0	0	0	0	0	8.4	0	0	0	0	0	0	0	0	0	0	0	0	0	0	0	0	0	0	0	0
TCGA-CG-4443	TCGA-STAD	-10.9182	-3.05871	-7.85946	80	0.7	0	0	0	0	0	0	0	0	0	0	0	0	0	0	0	0	0	0	0	0	0	0	0	0	0
TCGA-CG-4444	TCGA-STAD	-1.75555	-1.35166	-0.403891	127	0	0	0	0	0	0	0	0	0	0	0	0	0	0	0	0	0	0	0	0	0	0	0	0	0	0
TCGA-CG-4460	TCGA-STAD	-0.653843	-1.25292	0.599082	1590	0	0	0	0	0	0	0	0	0	0	0	0	0	0	0	0	0	0	0	0	0	0	0	0	0	0
TCGA-CG-4462	TCGA-STAD	-2.14973	5.91706	-8.06679	50	0	0	0	0	193.7	0	0	0	0	0	0	0	0	0	0	0	0	0	0	0	0	0	0	0	0	0
TCGA-CG-4465	TCGA-STAD	2.03169	-1.87002	3.90171	559	0	0	0	1.3	0	0	0	0	0	0	0	0	0	0	0	0	0	0	0	0	0	0	0	0	0	0
TCGA-CG-4466	TCGA-STAD	-2.19284	-5.30078	3.10794	160	0	0	0	89.6	0	0	0	0	0	0	0	0	0	0	0	0	0	0	0	0	0	0	0	0	0	0
TCGA-CG-4469	TCGA-STAD	-2.67331	-4.80199	2.12868	259	0	0	0	7.9	0	0	0	0	0	0	0	0	0	0	0	0	0	0	0	0	0	0	0	0	0	0
TCGA-CG-4475	TCGA-STAD	-5.74561	3.54866	-9.29426	41	0	0	0	0.6	0	0	0	0	0	0	0	0	0	0	0	0	0	0	0	0	0	0	0	0	0	0
TCGA-CG-4476	TCGA-STAD	-3.54238	3.17266	-6.71503	109	0	0	0	0	0	0	0	0	0	0	0	0	0	0	0	0	0	0	0	0	0	0	0	0	0	0
TCGA-CG-4477	TCGA-STAD	7.56634	-0.0812379	7.64758	139	0	0	0	6.1	164.7	0	0	0	0	0	0	0	0	0	0	0	0	0	0	0	0	0	0	0	0	0
TCGA-CG-5716	TCGA-STAD	-7.01259	-2.87405	-4.13854	16	0	0	0	0	0	0	0	0	0	0	0	0	0	0	0	0	0	0	0	0	0	0	0	0	0	0
TCGA-CG-5717	TCGA-STAD	-0.308571	1.30902	-1.61759	92	0	0	0	5.6	0	0	0	0	0	0	0	0	0	0	0	0	0	0	0	0	0	0	0	0	0	0
TCGA-CG-5718	TCGA-STAD	-1.31486	-2.86782	1.55297	69	0	0	0	8.4	0	0	0	0	0	0	0	0	0	0	0	0	0	0	0	0	0	0	0	0	0	0
TCGA-CG-5719	TCGA-STAD	-3.91457	3.21236	-7.12693	50	1	0	0	0	0	2	0	0	0	0	0	0	0	0	0	0	0	0	0	0	0	0	0	0	0	0
TCGA-CG-5720	TCGA-STAD	-0.0811152	-1.64622	1.56511	59	0	0	0	0	0	388.5	0	0	0	0	0	0	0	0	0	0	0	0	0	0	0	0	0	0	0	0
TCGA-CG-5721	TCGA-STAD	14.1615	-0.953936	15.1154	3398	0	0	0	34.4	0	0	0	0	0	0	0	0	0	0	0	0	0	0	0	0	0	0	0	0	0	0
TCGA-CG-5722	TCGA-STAD	4.67737	-1.55812	6.23549	72	0	0	0	3370.5	0	0	0	0	0	0	0	0	0	0	0	0	0	0	0	0	0	0	0	0	0	0
TCGA-CG-5723	TCGA-STAD	8.36964	-1.93283	10.3025	1527	0	0	0	0	11	0	0	0	0	1	0	0	0	0	0	0	0	0	0	0	0	0	0	0	0	0
TCGA-CG-5724	TCGA-STAD	2.50215	-2.63227	5.13442	86	0	0	0	0	0	0	0	0	0	0	0	0	0	0	0	0	0	0	0	0	0	0	0	0	0	0
TCGA-CG-5725	TCGA-STAD	-3.64286	-3.00505	-0.637812	114	0	0	0	99.5	0	0	0	0	0	0	0	0	0	0	0	0	0	0	0	0	0	0	0	0	0	0
TCGA-CG-5726	TCGA-STAD	-5.50944	-5.23758	-0.271859	1137	0	0	0	0	0	0	0	0	0	0	0	0	0	0	0	0	0	0	0	0	0	0	0	0	0	0
TCGA-CG-5732	TCGA-STAD	-2.6724	-2.49863	-0.173771	38	0	0	0	29.4	0	0	0	0	0	0	0	0	0	0	0	0	0	0	0	0	0	0	0	0	0	0
TCGA-CG-5734	TCGA-STAD	0.856333	-4.38251	5.23884	71	0	0	0	26.4	0	0	0	0	0	0	0	0	0	0	0	0	0	0	0	0	0	0	0	0	0	0
TCGA-CK-4947	TCGA-COAD	3.04835	1.17292	1.87543	82	0	0	0	0	0	0	0	0	0	0	0	0	0	0	0	0	0	0	0	0	0	0	0	0	0	0
TCGA-CK-4948	TCGA-COAD	-3.60179	1.55166	-5.15345	93	0	0	0	0	0	0	0	0	0	0	0	0	0	0	0	0	0	0	0	0	0	0	0	0	0	0
TCGA-CK-4950	TCGA-COAD	0.876994	-0.761426	1.63842	150	0	0	0	1.1	0	0	0	0	0	0	0	0	0	0	0	0	0	0	0	0	0	0	0	0	0	0
TCGA-CK-4951	TCGA-COAD	8.26742	1.26499	7.00242	3588	0	0	0	0	0	0	0	0	0	0	0	0	0	0	0	0	0	0	0	0	0	0	0	0	0	0
TCGA-CK-4952	TCGA-COAD	-2.58605	-2.68125	0.0952012	158	0	0	0	0	0	0	0	0	0	0	0	0	0	0	0	0	0	0	0	0	0	0	0	0	0	0
TCGA-CK-5912	TCGA-COAD	-4.07622	-0.129217	-3.947	57	0	0	0	2	0	0	0	0	0	0	0	0	0	0	0	0	0	0	0	0	0	0	0	0	0	0
TCGA-CK-5913	TCGA-COAD	4.00882	0.669363	3.33945	782	0.7	0	0	0	0	0	0	0	0	0	0	0	0	0	0	0	0	0	0	0	0	0	0	0	0	0
TCGA-CK-5914	TCGA-COAD	6.95601	-0.990795	7.9468	117	0	0	0	0	0	0	0	0	0	0	0	0	0	0	0	0	0	0	0	0	0	0	0	0	0	0
TCGA-CK-5915	TCGA-COAD	-6.4824	-1.78639	-4.69601	74	0	0	0	0	0	0	0	0	0	0	0	0	0	0	0	0	0	0	0	0	0	0	0	0	0	0
TCGA-CK-5916	TCGA-COAD	9.04709	1.44284	7.60425	1344	0	0	0	0	9.7	0	0	0	0	0	0	0	0	0	0	0	0	0	0	0	0	0	0	0	0	0
TCGA-CK-6746	TCGA-COAD	10.2821	-2.59355	12.8756	1129	0	0	0	0	0	0	0	0	0	0	0	0	0	0	0	0	0	0	0	0	0	0	0	0	0	0
TCGA-CK-6747	TCGA-COAD	1.04328	-1.04967	2.09295	126	0	0	0	13.4	0	0	0	0	0	0	0	0	0	0	0	0	0	0	0	0	0	0	0	0	0	0
TCGA-CK-6748	TCGA-COAD	-2.67819	3.73713	-6.41532	50	0	0	0	0	0	0	0	0	0	0	0	0	0	0	0	0	0	0	0	0	0	0	0	0	0	0
TCGA-CK-6751	TCGA-COAD	0.001097	-0.527556	0.528653	160	0	0	0	0	0	0	0	0	0	0	0	0	0	0	0	0	0	0	0	0	0	0	0	0	0	0
TCGA-CM-4743	TCGA-COAD	7.78851	-3.09258	10.8811	1132	0	0	0	0	0	0	0	0	0	0	0	0	0	0	0	0	0	0	0	0	0	0	0	0	0	0
TCGA-CM-4744	TCGA-COAD	6.58721	-4.63105	11.2183	133	3.4	0	0	0	0	0	0	0	0	0	0	0	0	0	0	0	0	0	0	0	0	0	0	0	0	0
TCGA-CM-4746	TCGA-COAD	-1.77502	-4.5328	2.75779	717	0	0	0	0	0	0	0	0	0	0	0	0	0	0	0	0	0	0	0	0	0	0	0	0	0	0
TCGA-CM-4747	TCGA-COAD	-6.63025	-0.862506	-5.76774	72	0	0	0	0	0	0	0	0	0	0	0	0	0	0	0	0	0	0	0	0	0	0	0	0	0	0
TCGA-CM-4748	TCGA-COAD	-0.445395	2.11491	-2.5603	53	0	0	0	0	0	0	0	0	0	22.2	0	0	0	0	0	0	0	0	0	0	0	0	0	0	0	0
TCGA-CM-4750	TCGA-COAD	-0.525229	-1.65658	1.13135	80	0	0	0	0	0	0	0	0	0	28.5	0	0	0	0	0	0	0	0	0	0	0	0	0	0	0	0
TCGA-CM-4751	TCGA-COAD	6.41324	1.09013	5.32311	82	0	0	0	0	0	0	0	0	0	0	0	0	0	0	0	0	0	0	0	0	0	0	0	0	0	0
TCGA-CM-4752	TCGA-COAD	5.38184	-0.656811	6.03865	112	0	0	0	5.2	82.4	0	0	0	0	0	0	0	0	0	0	0	0	0	0	0	0	0	0	0	0	0
TCGA-CM-5341	TCGA-COAD	3.63896	-0.385356	4.02432	144	0	0	0	0	2.5	0	0	0	0	2.5	0	0	0	0	0	0	0	0	0	0	0	0	0	0	0	0
TCGA-CM-5344	TCGA-COAD	-3.90797	2.3593	-6.26726	49	0	0	0	0	0	0	0	0	0	0	0	0	0	0	0	0	0	0	0	0	0	0	0	0	0	0
TCGA-CM-5348	TCGA-COAD	-0.00821169	6.36854	-6.37675	162	0	0	0	0	13.9	0	0	0	0	0	0	0	0	0	0	0	0	0	0	0	0	0	0	0	0	0
TCGA-CM-5349	TCGA-COAD	0.16548	3.89839	-3.73291	86	0	0	0	0	0	2.8	0	0	0	0	0	0	0	0	0	0	0	0	0	0	0	0	0	0	0	0
TCGA-CM-5860	TCGA-COAD	4.32978	2.59244	1.73734	88	0	0	0	0	0	1	0	0	0	0	0	0	0	0	0	0	0	0	0	0	0	0	0	0	0	0
TCGA-CM-5861	TCGA-COAD	2.49405	-0.928759	3.42281	1305	0	0	0	0	0	0	0	0	0	0	0	0	0	0	0	0	0	0	0	0	0	0	0	0	0	0
TCGA-CM-5862	TCGA-COAD	-4.9945	-1.40474	-3.58976	68	0	0	0	0	3.8	0	0	0	0	0	0	0	0	0	0	0	0	0	0	0	0	0	0	0	0	0
TCGA-CM-5863	TCGA-COAD	-2.06426	1.94015	-4.00441	48	0	0	0	0	0	0	0	0	0	0	0	0	0	0	0	0	0	0	0	0	0	0	0	0	0	0
TCGA-CM-5864	TCGA-COAD	-1.95051	-2.62497	0.674462	171	0	0	0	7.4	0	0	0	0	0	0	0	0	0	0	0	0	0	0	0	0	0	0	0	0	0	0
TCGA-CM-5868	TCGA-COAD	-1.52504	1.52649	-3.05153	73	0	0	0	0	0	0	0	0	0	0	0	0	0	0	0	0	0	0	0	0	0	0	0	0	0	0
TCGA-CM-6161	TCGA-COAD	-0.0460554	0.531458	-0.577514	73	0	0	0	0	0	0	0	0	0	0	0	0	0	0	0	0	0	0	0	0	0	0	0	0	0	0
TCGA-CM-6162	TCGA-COAD	6.4973	6.07024	0.427067	935	0	0	0	0	0	0	0	0	0	0	0	0	0	0	0	0	0	0	0	0	0	0	0	0	0	0
TCGA-CM-6163	TCGA-COAD	0.272507	1.73631	-1.46381	89	0	0	0	0	0	0	0	0	0	0	0	0	0	0	0	0	0	0	0	0	0	0	0	0	0	0
TCGA-CM-6164	TCGA-COAD	5.39739	1.93628	3.46111	62	0	0	0	0	0	0	0	0	0	0	0	0	0	0	0	0	0	0	0	0	0	0	0	0	0	0
TCGA-CM-6165	TCGA-COAD	2.27398	2.73523	-0.461247	101	0	0	0	0	0	0	0	0	0	0	0	0	0	0	0	0	0	0	0	0	0	0	0	0	0	0
TCGA-CM-6166	TCGA-COAD	-3.78056	0.171759	-3.95232	74	0	0	0	0	0	0	0	0	0	0	0	0	0	0	0	0	0	0	0	0	0	0	0	0	0	0
TCGA-CM-6167	TCGA-COAD	0.604773	10.8944	-10.2896	71	0	0	0	0	0	0	0	0	0	0	0	0	0	0	0	0	0	0	0	0	0	0	0	0	0	0
TCGA-CM-6168	TCGA-COAD	3.70347	6.38938	-2.68591	211	0	0	0	0	0	0	0	0	0	0	0	0	0	0	0	0	0	0	0	0	0	0	0	0	0	0
TCGA-CM-6169	TCGA-COAD	7.41877	4.25168	3.16709	93	0	0	0	0	0	0	0	0	0	0	0	0	0	0	0	0	0	0	0	0	0	0	0	0	0	0
TCGA-CM-6170	TCGA-COAD	-0.0636589	2.01187	-2.07552	77	0	0	0	1.5	0	0	0	0	0	0	0	0	0	0	0	0	0	0	0	0	0	0	0	0	0	0
TCGA-CM-6171	TCGA-COAD	1.27267	-2.04243	3.3151	1082	0	0	0	18.4	0	0	0	0	0	0	0	0	0	0	0	0	0	0	0	0	0	0	0	0	0	0
TCGA-CM-6172	TCGA-COAD	-4.63993	1.31256	-5.95248	84	0	0	0	0	0	0	0	0	0	0	0	0	0	0	0	0	0	0	0	0	0	0	0	0	0	0
TCGA-CM-6674	TCGA-COAD	5.94362	1.79909	4.14453	858	0	0	0	0	0	0	0	0	0	0	0	0	0	0	0	0	0	0	0	0	0	0	0	0	0	0
TCGA-CM-6675	TCGA-COAD	-0.443879	-0.685817	0.241938	67	0	0	0	0	0	0	0	0	0	0	0	0	0	0	0	0	0	0	0	0	0	0	0	0	0	0
TCGA-CM-6676	TCGA-COAD	-3.55724	2.10592	-5.66316	83	0	0	0	0	39.8	0	0	0	0	0	0	0	0	0	0	0	0	0	0	0	0	0	0	0	0	0
TCGA-CM-6677	TCGA-COAD	3.0202	1.31179	1.70841	123	0	0	0	1.8	32.3	0	0	0	0	0	0	0	0	0	0	0	0	0	0	0	0	0	0	0	0	0
TCGA-CM-6678	TCGA-COAD	-6.27824	-0.432451	-5.84579	122	0	0	0	0	0	0	0	0	0	0	0	0	0	0	0	0	0	0	0	0	0	0	0	0	0	0
TCGA-CM-6679	TCGA-COAD	-0.676175	4.3455	-5.02167	54	0	0	0	1.4	0	0	0	0	0	0	0	0	0	0	0	0	0	0	0	0	0	0	0	0	0	0
TCGA-CM-6680	TCGA-COAD	3.49356	2.00496	1.48859	71	0	0	0	3.1	0	0	0	0	0	0	0	0	0	0	0	0	0	0	0	0	0	0	0	0	0	0
TCGA-CN-4722	TCGA-HNSC	-10.0154	0.505696	-10.5211	NA	0	0	0	0	0	0	0	0	0	0.5	0	0	0	2.1	0	0	0	0	0	0	0	0	0	0	0	0
TCGA-CN-4723	TCGA-HNSC	2.8967	2.88208	0.0146258	661	0	0	0	0	0	0	0	0	0	0	0	0	0	1.1	0	0	0	0	0	0	0	0	0	0	0	0
TCGA-CN-4725	TCGA-HNSC	-7.82913	1.12212	-8.95126	47	0	0	0	0	0	0	0	0	0	0	0	0	0	0	0	0	0	0	0	0	0	0	0	0	0	0
TCGA-CN-4726	TCGA-HNSC	-8.72597	-1.14525	-7.58071	48	0	0	0	0	0	0	0	0	0	0	0	0	0	0	0	0	0	0	0	0	0	0	0	0	0	0
TCGA-CN-4727	TCGA-HNSC	-10.7444	-1.91671	-8.82774	354	0	0	0	0	0	0	0	0	0	0	0	0	0	0	0	0	0	0	0	0	0	0	0	0	0	0
TCGA-CN-4728	TCGA-HNSC	1.08216	4.82779	-3.74563	107	0	0	0	0	0	0	0	0	0	7.8	0	0	0	0	0	0	0	0	0	0	0	0	0	0	0	0
TCGA-CN-4729	TCGA-HNSC	-6.60648	-0.759282	-5.8472	101	0	0	0	0	0	0	0	0	0	2.4	0	0	0	0	0	0	0	0	0	0	0	0	0	0	0	0
TCGA-CN-4730	TCGA-HNSC	-9.08267	-2.23542	-6.84724	131	0	0	0	0	0	0	0	0	0	2.3	0	0	0	0	0	0	0	0	0	0	0	0	0	0	0	0
TCGA-CN-4731	TCGA-HNSC	-6.77914	0.0355531	-6.81469	86	0	0	0	0	0	0	0	0	1.3	5.8	0	0	0	0	0	0	0	0	0	0	0	0	0	0	0	0
TCGA-CN-4733	TCGA-HNSC	8.50044	2.33103	6.16941	15	0	0	0	0	0	0	0	0	0	0	0	0	0	0	0	0	0	0	0	0	0	0	0	0	0	0
TCGA-CN-4734	TCGA-HNSC	7.70681	-1.30104	9.00785	114	0	0	0	0	0	0	0	0	0	3.4	0	0	0	0	0	0	0	0	0	0	0	0	0	0	0	0
TCGA-CN-4735	TCGA-HNSC	5.29175	2.61801	2.67374	112	0	0	0	0	0	0	0	0	0	0	0	0	0	0	0	0	0	0	0	0	0	0	0	0	0	0
TCGA-CN-4736	TCGA-HNSC	10.5714	4.53746	6.03397	78	0	0	0	0	0	0	0	0	0	0	0	0	0	0	0	0	0	0	0	0	0	0	0	0	0	0
TCGA-CN-4737	TCGA-HNSC	-6.88191	4.77617	-11.6581	37	0	0	0	0	0	0	0	0	4.1	0	0	0	0	0	0	0	0	0	0	0	0	0	0	0	0	0
TCGA-CN-4738	TCGA-HNSC	1.71285	-0.0308653	1.74372	75	0	0	0	0	0	0	0	0	0	0	0	0	0	0	0	0	0	0	0	0	0	0	0	0	0	0
TCGA-CN-4739	TCGA-HNSC	-3.25128	-0.326205	-2.92507	165	0	0	0	0	0	0	0	0	0	0	0	0	0	0	0	0	0	0	0	0	0	0	0	0	0	0
TCGA-CN-4740	TCGA-HNSC	1.02504	4.45768	-3.43265	119	0	0	0	0	0	0	0	0	0	5.5	0	0	0	0	0	0	0	0	0	0	0	0	0	0	0	0
TCGA-CN-4741	TCGA-HNSC	-2.89276	0.937135	-3.8299	94	0	0	0	0	0	0	0	0	27039.2	1.6	0	0	0	0	0	0	0	0	0	0	0	0	0	0	0	0
TCGA-CN-4742	TCGA-HNSC	-4.17624	1.77377	-5.95001	66	0	0	0	0	0	0	0	0	0	0	0	0	0	0	0	0	0	0	0	0	0	0	0	0	0	0
TCGA-CN-5355	TCGA-HNSC	-6.42815	3.05748	-9.48563	88	0	0	0	7.5	0	0	0	0	4.6	1.2	0	0	0	0	0	0	0	0	0	0	0	0	0	0	0	0
TCGA-CN-5356	TCGA-HNSC	-6.57381	1.63066	-8.20448	295	0	0	0	0	0	0	0	0	0	1.9	0	0	0	0	0	0	0	0	0	0	0	0	0	0	0	0
TCGA-CN-5358	TCGA-HNSC	2.33701	3.53263	-1.19562	32	0	0	0	0	0	0	0	0	0	0	0	0	0	0	0	0	0	0	0	0	0	0	0	0	0	0
TCGA-CN-5359	TCGA-HNSC	3.36426	2.561	0.803258	119	0	0	0	0	0	0	0	0	0	1	0	0	0	0	0	0	0	0	0	0	0	0	0	0	0	0
TCGA-CN-5360	TCGA-HNSC	5.64336	3.59635	2.047	419	1.4	0	0	0	0	0	0	0	2.1	0	0	0	0	0	0	0	0	0	0	0	0	0	0	0	0	0
TCGA-CN-5361	TCGA-HNSC	1.79206	3.34985	-1.55778	80	0	0	0	0	0	0	0	0	1.4	0	0	0	0	0	0	0	0	0	0	0	0	0	0	0	0	0
TCGA-CN-5363	TCGA-HNSC	10.2655	1.49744	8.7681	144	1.6	0	0	0	0	0	0	0	0	0	0	0	0	0	0	0	0	0	0	0	0	0	0	0	0	0
TCGA-CN-5364	TCGA-HNSC	-1.87395	1.59606	-3.47001	118	0	0	0	0	0	0	0	0	0	4.6	0	0	0	0	0	0	0	0	0	0	0	0	0	0	0	0
TCGA-CN-5365	TCGA-HNSC	1.27212	-2.43255	3.70467	63	0	0	0	0	0	0	0	0	1.1	8	0	0	0	0	0	0	0	0	0	0	0	0	0	0	0	0
TCGA-CN-5366	TCGA-HNSC	3.15011	1.4533	1.69681	80	0	0	0	0	0	0	0	0	0	2.6	0	0	0	0	0	0	0	0	0	0	0	0	0	0	0	0
TCGA-CN-5367	TCGA-HNSC	-2.86077	2.21865	-5.07942	88	0	0	0	0	0	0	0	0	0	1	0	0	0	0	0	0	0	0	0	0	0	0	0	0	0	0
TCGA-CN-5369	TCGA-HNSC	9.31415	-0.248141	9.56229	399	0	0	0	0	0	0	0	0	0	5.3	0	0	0	0	0	0	0	0	0	0	0	0	0	0	0	0
TCGA-CN-5370	TCGA-HNSC	6.49839	3.8599	2.63849	81	0	0	0	3.5	0	0	0	0	0	0	0	0	0	0	0	0	0	0	0	0	0	0	0	0	0	0
TCGA-CN-5373	TCGA-HNSC	5.35062	2.40545	2.94517	116	2.5	0	0	0	0	0	0	0	0	0	0	0	0	0	0	0	0	0	0	0	0	0	0	0	0	0
TCGA-CN-5374	TCGA-HNSC	3.4676	-0.142233	3.60984	118	1.5	0	0	0	0	0	0	0	11469.3	0	0	0	0	0	0	0	0	0	0	0	0	0	0	0	0	0
TCGA-CN-6010	TCGA-HNSC	-3.02915	0.591966	-3.62112	101	0	0	0	0	0	0	0	0	0	0	0	0	0	0	0	0	0	0	0	0	0	0	0	0	0	0
TCGA-CN-6011	TCGA-HNSC	1.06781	-0.633639	1.70145	274	0	0	0	0	0	0	0	0	0	0	0	0	0	0	0	0	0	0	0	0	0	0	0	0	0	0
TCGA-CN-6012	TCGA-HNSC	1.14615	-0.812205	1.95836	100	0	0	0	2.6	0	0	0	0	0	0	0	0	0	0	0	0	0	0	0	0	0	0	0	0	0	0
TCGA-CN-6013	TCGA-HNSC	9.03406	-1.05539	10.0895	142	0	0	0	0	0	0	0	0	0	0	0	0	0	0	0	0	0	0	0	0	0	0	0	0	0	0
TCGA-CN-6016	TCGA-HNSC	-1.06134	6.80408	-7.86542	94	0	0	0	0	0	0	0	0	0	0	0	0	0	0	0	0	0	0	0	0	0	0	0	0	0	0
TCGA-CN-6017	TCGA-HNSC	9.53033	5.17828	4.35205	2	0	0	0	0	0	0	0	0	0	0	0	0	0	0	0	0	0	0	0	0	0	0	0	0	0	0
TCGA-CN-6018	TCGA-HNSC	6.58208	2.35706	4.22501	87	0	0	0	4.2	0	0	0	0	0	0	0	0	0	0	0	0	0	0	0	0	0	0	0	0	0	0
TCGA-CN-6019	TCGA-HNSC	-1.76471	5.64655	-7.41126	110	0	0	0	0	0	0	0	0	0	0	0	0	0	0	0	0	0	0	0	0	0	0	0	0	0	0
TCGA-CN-6020	TCGA-HNSC	0.424266	-0.534839	0.959105	107	0	0	0	7.5	0	0	0	0	0	0	0	0	0	0	0	0	0	0	0	0	0	0	0	0	0	0
TCGA-CN-6021	TCGA-HNSC	-8.93028	0.16705	-9.09733	247	0	0	0	0	0	0	0	0	17.5	0	0	0	0	0	0	0	0	0	0	0	0	0	0	0	0	0
TCGA-CN-6022	TCGA-HNSC	-4.50553	5.19446	-9.69999	58	0	0	0	0	0	1.1	0	0	0	0	0	0	0	0	0	0	0	0	0	0	0	0	0	0	0	0
TCGA-CN-6023	TCGA-HNSC	3.57839	-3.14317	6.72156	89	0	0	0	1.8	0	0	0	0	0	0	0	0	0	0	0	0	0	0	0	0	0	0	0	0	0	0
TCGA-CN-6024	TCGA-HNSC	-9.03916	1.8516	-10.8908	119	0	0	0	0	0	0	0	0	0	0	0	0	0	0	0	0	0	0	0	0	0	0	0	0	0	0
TCGA-CN-6988	TCGA-HNSC	-9.08347	-2.6521	-6.43137	126	0	0	0	0	0	0	0	0	0	0	0	0	0	0	0	0	0	0	0	0	0	0	0	0	0	0
TCGA-CN-6989	TCGA-HNSC	-4.58075	4.68356	-9.26432	85	0	0	0	0	0	0	0	0	0	0	0	0	0	0	0	0	0	0	0	0	0	0	0	0	0	0
TCGA-CN-6992	TCGA-HNSC	-5.16014	0.547796	-5.70794	274	0	0	0	0	0.4	0	0	0	0	0	0	0	0	0	0	0	0	0	0	0	0	0	0	0	0	0
TCGA-CN-6994	TCGA-HNSC	-3.58622	1.98306	-5.56928	92	0	0	0	0	0	0	0	0	0	0	0	0	0	0	0	0	0	0	0	0	0	0	0	0	0	0
TCGA-CN-6995	TCGA-HNSC	8.76206	-1.40132	10.1634	189	0	0	0	0	0	0	0	0	0	0	0	0	0	0	0	0	0	0	0	0	0	0	0	0	0	0
TCGA-CN-6996	TCGA-HNSC	9.7674	2.63427	7.13313	43	0	0	0	0	0	0	0	0	0	0	0	0	0	0	0	0	0	0	0	0	0	0	0	0	0	0
TCGA-CN-6997	TCGA-HNSC	-6.28207	0.994096	-7.27616	118	0	0	0	0	0	0	0	0	0	0	0	0	0	0	0	0	0	0	0	0	0	0	0	0	0	0
TCGA-CN-6998	TCGA-HNSC	0.629987	-1.84013	2.47012	58	0	0	0	0	0	0	0	0	0	0	0	0	0	0	0	0	0	0	0	0	0	0	0	0	0	0
TCGA-CN-A497	TCGA-HNSC	-3.71941	0.73428	-4.45369	425	0	0	0	11.4	0	0	0	0	0	0	0	0	0	0	0	0	0	0	0	0	0	0	0	0	0	0
TCGA-CN-A498	TCGA-HNSC	1.68972	0.473863	1.21586	98	0	0	0	0	0	0	0	0	0	0	0	0	0	0	0	0	0	0	0	0	0	0	0	0	0	0
TCGA-CN-A499	TCGA-HNSC	14.7935	-1.56573	16.3592	36	0	0	0	0	0	0	0	0	61631.2	0	0	0	0	0	0	0	0	0	0	0	0	0	0	0	0	0
TCGA-CN-A49A	TCGA-HNSC	-6.91873	3.0227	-9.94143	98	0	0	0	0	0	0	0	0	33	0	0	0	0	0	0	0	0	0	0	0	0	0	0	0	0	0
TCGA-CN-A49B	TCGA-HNSC	6.92416	-2.66444	9.5886	80	0.7	0	0	0	0	0	0	0	49.5	0	0	0	0	0	0	0	0	0	0	0	0	0	0	0	0	0
TCGA-CN-A49C	TCGA-HNSC	-2.62351	-1.03057	-1.59294	45	0	0	0	0	0	0	0	0	9538.1	0	0	0	0	0	0	0	0	0	0	0	0	0	0	0	0	0
TCGA-CN-A63T	TCGA-HNSC	4.1627	-1.12881	5.29151	202	0	0	608.7	0	0	0	0	0	0	0	0	0	0	0	0	0	0	0	0	0	0	0	0	0	0	0
TCGA-CN-A63U	TCGA-HNSC	-7.25368	-3.34758	-3.9061	451	0	0	0	0	0	0	0	1.3	0	0	0	0	0	0	0	0	0	0	0	0	0	0	0	0	0	0
TCGA-CN-A63W	TCGA-HNSC	0.268219	-2.30358	2.5718	343	0	0	0	0	0	0	0	0	0	0	0	0	0	0	0	0	0	0	0	0	0	0	0	0	0	0
TCGA-CN-A641	TCGA-HNSC	-9.32838	-3.23474	-6.09363	174	73	0	0	0	0	0	0	0	0	0	0	0	0	0	0	0	0	0	0	0	0	0	0	0	0	0
TCGA-CN-A642	TCGA-HNSC	8.00733	-0.659264	8.6666	67	126.4	0	0	0	0	0	0	0	0	0	0	0	0	0	0	0	0	0	0	0	0	0	0	0	0	0
TCGA-CN-A6UY	TCGA-HNSC	4.3845	-2.102	6.4865	31	0	0	0	50.9	0	0	0	0	16325.5	0	0	0	0	0	0	0	0	0	0	0	0	0	0	0	0	0
TCGA-CN-A6V3	TCGA-HNSC	7.35991	-0.431175	7.79109	183	0	0	3.9	1.1	0	0	0	0	0	0	0	0	0	0	0	0	0	0	0	0	0	0	0	0	0	0
TCGA-CN-A6V6	TCGA-HNSC	9.43119	-0.300077	9.73127	62	0	0	0	0	0	0	0	0	15921	0	0	0	0	0	0	0	0	0	0	0	0	0	0	0	0	0
TCGA-CN-A6V7	TCGA-HNSC	-1.8697	-3.32522	1.45552	38	0	0	0	0	0	0	0	0	8166.4	0	0	0	0	0	0	0	0	0	0	0	0	0	0	0	0	0
TCGA-CQ-5323	TCGA-HNSC	2.77246	-1.17051	3.94298	52	0	0	0	10.2	0	0	0	0	6205	0	0	0	0	0	0	0	0	0	0	0	0	0	0	0	0	0
TCGA-CQ-5324	TCGA-HNSC	5.2795	-1.43087	6.71037	62	0	0	0	0	0	0	0	0	0	0	0	0	0	0	0	0	0	0	0	0	0	0	0	0	0	0
TCGA-CQ-5325	TCGA-HNSC	9.46863	1.72828	7.74035	44	0	0	0	0	0	0	0	0	6.6	0	0	0	0	0	0	0	0	0	0	0	0	0	0	0	0	0
TCGA-CQ-5326	TCGA-HNSC	-1.1591	1.43739	-2.59649	165	0	0	1.1	0	0	0	0	0	3.7	0	0	0	0	0	0	0	0	0	0	0	0	0	0	0	0	0
TCGA-CQ-5327	TCGA-HNSC	9.02174	-2.38145	11.4032	182	0	0	0	0	0	0	0	0	1.3	0	0	0	0	0	0	0	0	0	0	0	0	0	0	0	0	0
TCGA-CQ-5329	TCGA-HNSC	6.57561	3.02509	3.55052	24	0	0	0	0	0	0	0	0	2.8	0	0	0	0	0	0	0	0	0	0	0	0	0	0	0	0	0
TCGA-CQ-5330	TCGA-HNSC	10.3034	4.55983	5.74352	53	0	0	0	0	0	0	0	0	0	0	0	0	0	0	0	0	0	0	0	0	0	0	0	0	0	0
TCGA-CQ-5331	TCGA-HNSC	11.8255	-3.10686	14.9324	117	0	0	0	0	0	0	0	0	7.5	0	0	0	0	0	0	0	0	0	0	0	0	0	0	0	0	0
TCGA-CQ-5332	TCGA-HNSC	-6.62706	0.858455	-7.48552	119	0	0	0	0	23.3	0	0	0	0	0	0	0	0	0	0	0	0	0	0	0	0	0	0	0	0	0
TCGA-CQ-5333	TCGA-HNSC	11.3365	-0.0797507	11.4162	166	0	0	0	0	0	0	0	0	0	0	0	0	0	0	0	0	0	0	0	0	0	0	0	0	0	0
TCGA-CQ-5334	TCGA-HNSC	10.2276	-0.112868	10.3405	138	0	0	0	0	1.6	0	0	0	0	0	0	0	0	0	0	0	0	0	0	0	0	0	0	0	0	0
TCGA-CQ-6218	TCGA-HNSC	2.11106	-1.79844	3.9095	99	0	0	0	0	0	0	0	0	0	0	0	0	0	0	0	0	0	0	0	0	0	0	0	0	0	0
TCGA-CQ-6219	TCGA-HNSC	9.70836	-0.23976	9.94812	58	0	0	0	0	0	0	0	0	0	0	0	0	0	0	0	0	0	0	0	0	0	0	0	0	0	0
TCGA-CQ-6220	TCGA-HNSC	2.27947	-4.20888	6.48835	86	0	0	0	8.3	0	0	0	0	0	0	0	0	0	0	0	0	0	0	0	0	0	0	0	0	0	0
TCGA-CQ-6221	TCGA-HNSC	-7.19192	4.32855	-11.5205	107	0	0	0	0	0	0	0	0	0	0	0	0	0	0	0	0	0	0	0	0	0	0	0	0	0	0
TCGA-CQ-6222	TCGA-HNSC	2.71758	1.33617	1.38141	50	0	0	0	0	0	0	0	0	0	0	0	0	0	0	0	0	0	0	0	0	0	0	0	0	0	0
TCGA-CQ-6223	TCGA-HNSC	0.97879	-3.10766	4.08645	72	0	0	0	0	6.3	0	0	0	0	0	0	0	0	0	0	0	0	0	0	0	0	0	0	0	0	0
TCGA-CQ-6224	TCGA-HNSC	2.68767	6.43512	-3.74745	46	0	0	0	0	0	0	0	0	0	0	0	0	0	0	0	0	0	0	0	0	0	0	0	0	0	0
TCGA-CQ-6225	TCGA-HNSC	-12.536	-2.91292	-9.62312	114	0	0	0	0	0	0	0	0	0	0	0	0	0	0	0	0	0	0	0	0	0	0	0	0	0	0
TCGA-CQ-6227	TCGA-HNSC	-3.2264	4.2313	-7.4577	40	0	0	0	0	0	0	0	0	0	0	0	0	0	0	0	0	0	0	0	0	0	0	0	0	0	0
TCGA-CQ-6228	TCGA-HNSC	-8.37245	0.574538	-8.94699	93	0	0	0	0	0	0	0	0	0	0	0	0	0	0	0	0	0	0	0	0	0	0	0	0	0	0
TCGA-CQ-6229	TCGA-HNSC	7.21482	-0.398314	7.61313	23	0	0	0	0	0	0	0	0	0	0	0	0	0	0	0	0	0	0	0	0	0	0	0	0	0	0
TCGA-CQ-7063	TCGA-HNSC	10.0561	-0.178757	10.2349	102	0	0	0	0	0	0	0	0	0	0	0	0	0	0	0	0	0	0	0	0	0	0	0	0	0	0
TCGA-CQ-7065	TCGA-HNSC	-11.4703	-0.132869	-11.3374	25	0	0	0	0.6	0	0	0	0	0	0	0	0	0	0	0	0	0	0	0	0	0	0	0	0	0	0
TCGA-CQ-7068	TCGA-HNSC	14.9977	-1.6905	16.6882	86	0	0	0	0	0	0	0	0	0	0	0	0	0	0	0	0	0	0	0	0	0	0	0	0	0	0
TCGA-CQ-7069	TCGA-HNSC	-3.75605	3.24252	-6.99857	78	0	0	0	0	0	0	0	0	0	0	0	0	0	0	0	0	0	0	0	0	0	0	0	0	0	0
TCGA-CQ-7071	TCGA-HNSC	3.14826	-2.33501	5.48327	395	0	0	0	0	0	0	0	0	0	0	0	0	0	0	0	0	0	0	0	0	0	0	0	0	0	0
TCGA-CQ-7072	TCGA-HNSC	-9.14871	4.24223	-13.3909	107	0	0	0	0	0	0	0	0	0	0	0	0	0	0	0	0	0	0	0	0	0	0	0	0	0	0
TCGA-CQ-A4C6	TCGA-HNSC	7.30539	0.838649	6.46674	88	7.2	0	0	0	0	0	0	0	0	0	0	0	0	0	0	0	0	0	0	0	0	0	0	0	0	0
TCGA-CQ-A4C7	TCGA-HNSC	5.3584	2.61704	2.74135	49	0	0	0	0	1.6	0	0	0	0	0	0	0	0	0	0	0	0	0	0	0	0	0	0	0	0	0
TCGA-CQ-A4C9	TCGA-HNSC	-7.31591	-0.682744	-6.63316	76	0	0	0	0	0	0	0	0	0	0	0	0	0	0	0	0	0	0	0	0	0	0	0	0	0	0
TCGA-CQ-A4CA	TCGA-HNSC	10.1755	1.69578	8.47975	NA	0	0	0	0	0	0	0	0	0	0	0	0	0	0	0	0	0	0	0	0	0	0	0	0	0	0
TCGA-CQ-A4CB	TCGA-HNSC	0.0890231	1.8036	-1.71458	80	0	0	0	0	14.9	0	0	0	0	0	0	0	0	0	0	0	0	0	0	0	0	0	0	0	0	0
TCGA-CQ-A4CD	TCGA-HNSC	6.79227	-2.53206	9.32433	138	0	0	0	0	0	0	0	0	0	0	0	0	0	0	0	0	0	0	0	0	0	0	0	0	0	0
TCGA-CQ-A4CE	TCGA-HNSC	1.02052	-4.64356	5.66408	58	0	0	0	4.6	1348.6	0	0	0	19.8	0	0	0	0	0	0	0	0	0	0	0	0	0	0	0	0	0
TCGA-CQ-A4CG	TCGA-HNSC	-1.73563	1.26249	-2.99812	67	0	0	0	0	0	0	0	0	0	0	0	0	0	0	0	0	0	0	0	0	0	0	0	0	0	0
TCGA-CQ-A4CH	TCGA-HNSC	-7.97877	0.396145	-8.37492	17	0	0	0	0	278.1	0	0	0	0	0	0	0	0	0	0	0	0	0	0	0	0	0	0	0	0	0
TCGA-CQ-A4CI	TCGA-HNSC	-8.80653	-0.274096	-8.53244	90	0	0	0	0	0.7	0	0	0	0	0	0	0	0	0	0	0	0	0	0	0	0	0	0	0	0	0
TCGA-CR-5243	TCGA-HNSC	2.6098	3.02241	-0.412618	49	0	0	0	0	0	0	0	0	26927.2	0	0	0	0	0	0	0	0	0	0	0	0	0	0	0	0	0
TCGA-CR-5247	TCGA-HNSC	-11.1778	1.18411	-12.3619	62	0	0	0	0	0	0	0	0	0	0	0	0	0	0	0	0	0	0	0	0	0	0	0	0	0	0
TCGA-CR-5248	TCGA-HNSC	5.99481	-3.29169	9.2865	250	0	0	0	11.5	0	0	0	0	14924.2	0	0	0	0	0	0	0	0	0	0	0	0	0	0	0	0	0
TCGA-CR-5249	TCGA-HNSC	1.11999	1.61476	-0.494771	25	0	0	0	2.4	0	0	0	0	22817.3	0	0	0	0	0	0	0	0	0	0	0	0	0	0	0	0	0
TCGA-CR-5250	TCGA-HNSC	0.937784	1.87072	-0.932933	32	0	0	3.4	4.1	0	0	0	0	23006	0	0	0	0	0	0	0	0	0	0	0	0	0	0	0	0	0
TCGA-CR-6467	TCGA-HNSC	5.67574	-1.22489	6.90063	33	0	0	0	0	0	0	0	0	0	0	0	0	0	41076.3	0	0	0	0	0	0	0	0	0	0	0	0
TCGA-CR-6470	TCGA-HNSC	8.27699	0.506768	7.77022	32	0	0	0	0	0	0	0	0	12969.1	0	0	0	0	3	0	0	0	0	0	0	0	0	0	0	0	0
TCGA-CR-6471	TCGA-HNSC	2.26123	1.13604	1.1252	103	0	0	0	0	0	0	0	0	0	0	0	0	0	113342	0	0	0	0	0	0	0	0	0	0	0	0
TCGA-CR-6472	TCGA-HNSC	-2.23158	-3.0546	0.823023	385	0	0	0	0	0	0	0	0	13870.8	0	0	0	0	3.7	0	0	0	0	0	0	0	0	0	0	0	0
TCGA-CR-6473	TCGA-HNSC	2.82682	-0.592393	3.41921	78	0	0	0	0	22.1	0	0	0	6612	0	0	0	0	1.6	0	0	0	0	0	0	0	0	0	0	0	0
TCGA-CR-6474	TCGA-HNSC	-0.0141793	4.43481	-4.44899	76	0	0	0	0	0	0	0	0	0.9	0	0	0	0	11.1	0	0	0	0	0	0	0	0	0	0	0	0
TCGA-CR-6477	TCGA-HNSC	-3.80733	1.75888	-5.56621	65	0	0	0	0	0	0	0	0	1.1	0	0	0	0	0.6	0	0	0	0	0	0	0	0	0	0	0	0
TCGA-CR-6478	TCGA-HNSC	11.6672	0.0926353	11.5746	85	0.5	0	0	0	0	0	0	0	0.9	0	0	0	0	0	0	0	0	0	0	0	0	0	0	0	0	0
TCGA-CR-6480	TCGA-HNSC	1.24254	-1.64871	2.89126	72	0	0	0	1.8	0	0	0	0	12836.5	0	0	0	0	0	0	0	0	0	0	0	0	0	0	0	0	0
TCGA-CR-6481	TCGA-HNSC	6.70809	-1.26214	7.97023	376	0.5	0	0	0	0	0	0	0	10309.3	0	0	0	0	2.4	0	0	0	0	0	0	0	0	0	0	0	0
TCGA-CR-6482	TCGA-HNSC	4.19814	2.02032	2.17782	33	0.6	0	0	0	0	0	0	0	11518.3	0	0	0	0	1.2	0	0	0	0	0	0	0	0	0	0	0	0
TCGA-CR-6484	TCGA-HNSC	5.39298	0.101873	5.29111	213	0	0	0	0	0	0	0	0	0	0	0	0	0	20.5	0	0	0	0	0	0	0	0	0	0	0	0
TCGA-CR-6487	TCGA-HNSC	9.30079	-2.34887	11.6497	104	0	0	0	1	0	0	0	0	9278.7	0	0	0	0	1	0	0	0	0	0	0	0	0	0	0	0	0
TCGA-CR-6488	TCGA-HNSC	-4.49966	4.65058	-9.15023	31	0	0	0	0	0	0	0	0	0	0	0	0	0	0	0	0	0	0	0	0	0	0	0	0	0	0
TCGA-CR-6491	TCGA-HNSC	-2.48174	-1.32984	-1.15191	104	0	0	0	2.3	0	0	0	0	2.9	0	0	0	0	1.2	0	0	0	0	0	0	0	0	0	0	0	0
TCGA-CR-6492	TCGA-HNSC	2.93866	-0.539089	3.47775	47	0	0	0	0	0	0	0	0	0	0	0	0	0	0	0	0	0	0	0	0	0	0	0	0	0	0
TCGA-CR-6493	TCGA-HNSC	-0.562827	-1.58657	1.02374	29	0	0	0	0	0	0	0	0	0	0	0	0	0	0	0	0	0	0	0	0	0	0	0	0	0	0
TCGA-CR-7364	TCGA-HNSC	-2.86907	0.929106	-3.79817	388	0	0	0	0	0	0	0	0	2.1	0	0	0	0	0	0	0	0	0	0	0	0	0	0	0	0	0
TCGA-CR-7365	TCGA-HNSC	-1.85917	1.30483	-3.164	136	0.5	0	0	2.1	0	0	0	0	0	0	0	0	0	0	0	0	0	0	0	0	0	0	0	0	0	0
TCGA-CR-7367	TCGA-HNSC	-1.83936	1.91143	-3.75079	143	0	0	0	0	0	0	0	0	0	0	0	0	0	0	0	0	0	0	0	0	0	0	0	0	0	0
TCGA-CR-7368	TCGA-HNSC	0.288727	-0.68802	0.976747	167	0	0	0	0	0	0	0	0	31647	0	0	0	0	0	0	0	0	0	0	0	0	0	0	0	0	0
TCGA-CR-7369	TCGA-HNSC	-4.43282	1.37475	-5.80757	59	0	0	0	0	0	0	0	0	10152.9	0	0	0	0	0	0	0	0	0	0	0	0	0	0	0	0	0
TCGA-CR-7370	TCGA-HNSC	2.28363	1.25965	1.02397	442	0	0	0	14.1	0	0	0	0	6.6	0	0	0	0	2.8	0	0	0	0	0	0	0	0	0	0	0	0
TCGA-CR-7371	TCGA-HNSC	0.880589	2.01735	-1.13676	229	0	0	0	0	7.4	0	0	0	0	0	0	0	0	0	0	0	0	0	0	0	0	0	0	0	0	0
TCGA-CR-7372	TCGA-HNSC	-6.05572	2.03708	-8.0928	45	0	0	0	0	0	0	0	0	0	0	0	0	0	0	0	0	0	0	0	0	0	0	0	0	0	0
TCGA-CR-7373	TCGA-HNSC	9.06902	-1.85216	10.9212	87	0	0	0	4.5	0	0	0	0	1.1	0	0	0	0	0	0	0	0	0	0	0	0	0	0	0	0	0
TCGA-CR-7374	TCGA-HNSC	-3.92148	1.12628	-5.04776	298	0	0	0	0	0	0	0	0	0	0	0	0	0	0	0	0	0	0	0	0	0	0	0	0	0	0
TCGA-CR-7376	TCGA-HNSC	10.6402	6.1461	4.49407	49	0	0	0	0	0	0	0	0	2.6	0	0	0	0	0	0	0	0	0	0	0	0	0	0	0	0	0
TCGA-CR-7377	TCGA-HNSC	5.25943	5.09181	0.167622	84	0	0	0	0	0	3.3	0	0	0	0	0	0	0	0	0	0	0	0	0	0	0	0	0	0	0	0
TCGA-CR-7379	TCGA-HNSC	-5.53815	0.188351	-5.72651	101	0	0	0	0	0	0	0	0	0	2.1	0	0	0	0	0	0	0	0	0	0	0	0	0	0	0	0
TCGA-CR-7380	TCGA-HNSC	-3.24588	1.92702	-5.17291	86	0	0	0	0	0	0	0	0	6.7	0	0	0	0	0	0	0	0	0	0	0	0	0	0	0	0	0
TCGA-CR-7382	TCGA-HNSC	11.5519	6.02972	5.52221	67	0	0	0	0	0	0	0	0	0	0	0	0	0	0	0	0	0	0	0	0	0	0	0	0	0	0
TCGA-CR-7383	TCGA-HNSC	2.01355	2.32203	-0.308487	98	0	0	0	0	0	0	0	0	0	0	0	0	0	0	0	0	0	0	0	0	0	0	0	0	0	0
TCGA-CR-7385	TCGA-HNSC	3.16267	-1.91267	5.07533	32	0	0	0	0	0	0	0	0	40463.6	0	0	0	0	0	0	0	0	0	0	0	0	0	0	0	0	0
TCGA-CR-7386	TCGA-HNSC	4.83104	3.62789	1.20315	138	0	0	0	0	0	0	0	0	0	0	0	0	0	0	0	0	0	0	0	0	0	0	0	0	0	0
TCGA-CR-7388	TCGA-HNSC	-2.16817	2.61513	-4.7833	553	0	0	0	5	0	0	0	0	0	0	0	0	0	0	0	0	0	0	0	0	0	0	0	0	0	0
TCGA-CR-7389	TCGA-HNSC	-5.37189	3.0297	-8.40159	81	0	0	0	0	0	0	0	0	0	0	0	0	0	0	0	0	0	0	0	0	0	0	0	0	0	0
TCGA-CR-7390	TCGA-HNSC	-11.0394	1.67922	-12.7187	106	0	0	0	0	0	0	0	0	0	0	0	0	0	0	0	0	0	0	0	0	0	0	0	0	0	0
TCGA-CR-7391	TCGA-HNSC	2.19052	2.88876	-0.698243	4	0	0	0	0	0	0	0	0	0	0	0	0	0	0	0	0	0	0	0	0	0	0	0	0	0	0
TCGA-CR-7392	TCGA-HNSC	5.16222	1.99213	3.17009	11	0	0	0	19.1	0	0	0	0	0	0	0	0	0	0	0	0	0	0	0	0	0	0	0	0	0	0
TCGA-CR-7393	TCGA-HNSC	-0.650441	5.60836	-6.2588	1	0	0	0	0	0	0	0	0	0	0	0	0	0	0	0	0	0	0	0	0	0	0	0	0	0	0
TCGA-CR-7394	TCGA-HNSC	7.77512	0.424482	7.35064	115	0	0	0	4.3	0	0	0	0	13.7	0	0	0	0	0	0	0	0	0	0	0	0	0	0	0	0	0
TCGA-CR-7395	TCGA-HNSC	8.65072	-0.779783	9.4305	120	0	0	0	9.4	0	0	0	0	0	0	0	0	0	0	0	0	0	0	0	0	0	0	0	0	0	0
TCGA-CR-7397	TCGA-HNSC	-0.636077	4.6514	-5.28748	31	0	0	0	0	0	0	0	0	0	0	0	0	0	0	0	0	0	0	0	0	0	0	0	0	0	0
TCGA-CR-7398	TCGA-HNSC	-3.2618	1.043	-4.3048	281	0	0	0	1.3	0	0	0	0	0	0	0	0	0	0	0	0	0	0	0	0	0	0	0	0	0	0
TCGA-CR-7399	TCGA-HNSC	7.46077	-0.634033	8.09481	237	0	0	0	0	0	0	0	0	0	0	0	0	0	0	0	0	0	0	0	0	0	0	0	0	0	0
TCGA-CR-7401	TCGA-HNSC	-3.97887	3.35415	-7.33302	61	0	0	0	0	0	0	0	0	0	0	0	0	0	0	0	0	0	0	0	0	0	0	0	0	0	0
TCGA-CR-7402	TCGA-HNSC	-2.46192	1.54229	-4.00421	822	0	0	0	0	0	0	0	0	0	2.1	0	0	0	0	0	0	0	0	0	0	0	0	0	0	0	0
TCGA-CR-7404	TCGA-HNSC	5.10354	0.77577	4.32777	89	0	0	0	0.5	0	0	0	0	29947.3	0	0	0	0	0	0	0	0	0	0	0	0	0	0	0	0	0
TCGA-CU-A0YN	TCGA-BLCA	0.449834	1.03913	-0.589294	141	0	0	0	0	0	0	0	0	0	0	0	0	0	0	0	0	0	0	0	0	0	0	0	0	0	0
TCGA-CU-A0YO	TCGA-BLCA	0.949081	2.81344	-1.86436	88	0	0	0	0	0	0	0	0	0	0	0	0	0	0	0	0	0	0	0	0	0	0	0	0	0	0
TCGA-CU-A0YR	TCGA-BLCA	4.31599	-2.06122	6.3772	124	0	0	0	0	0	0	0	0	0	0	0	0	0	0	0	0	0	0	0	0	0	0	0	0	0	0
TCGA-CU-A3KJ	TCGA-BLCA	2.90523	0.971503	1.93373	187	0	0	0	0	0	0	0	0	0	0	0	0	0	0	0	0	0	0	0	0	0	0	0	0	0	0
TCGA-CU-A3QU	TCGA-BLCA	-7.67811	-5.34722	-2.33088	79	0	0	0	0	0	0	0	0	0	0	0	0	0	0	0	0	0	0	0	0	0	0	0	0	0	0
TCGA-CU-A3YL	TCGA-BLCA	-3.08723	-1.73481	-1.35243	207	0	0	0	0	0	0	0	0	0	0	0	0	0	0	0	0	0	0	0	0	0	0	0	0	0	0
TCGA-CU-A5W6	TCGA-BLCA	-1.70647	-1.60742	-0.0990586	175	0	0	0	0	0	0	0	0	0	0	0	0	0	0	0	0	0	0	0	0	0	0	0	0	0	0
TCGA-CU-A72E	TCGA-BLCA	-6.57046	0.951788	-7.52225	84	1.1	0	0	0	0	0	0	0	0	0	0	0	0	0	0	0	0	0	0	0	0	0	0	0	0	0
TCGA-CV-5430	TCGA-HNSC	5.80346	0.00870682	5.79476	110	0	0	0	0	0	0	0	0	0	0	0	0	0	0	0	0	0	0	0	0	0	0	0	0	0	0
TCGA-CV-5431	TCGA-HNSC	3.23879	-1.94953	5.18832	NA	0	0	0	1.4	0	0	0	0	0	0	0	0	0	0	0	0	0	0	0	0	0	0	0	0	0	0
TCGA-CV-5432	TCGA-HNSC	-3.89403	-0.399707	-3.49433	202	0	0	0	1.9	0	0	0	0	0	0	0	0	0	0	0	0	0	0	0	0	0	0	0	0	0	0
TCGA-CV-5434	TCGA-HNSC	-0.849036	3.58378	-4.43282	120	0	0	0	0	0	0	0	0	0	0	0	0	0	0	0	0	0	0	0	0	0	0	0	0	0	0
TCGA-CV-5435	TCGA-HNSC	-6.96806	1.45423	-8.42229	95	0	0	0	0	0	0	0	0	1.5	0	0	0	0	0	0	0	0	0	0	0	0	0	0	0	0	0
TCGA-CV-5436	TCGA-HNSC	-1.26562	1.49456	-2.76018	79	0	0	0	0	69.3	0	0	0	4.3	0	0	0	0	0	0	0	0	0	0	0	0	0	0	0	0	0
TCGA-CV-5439	TCGA-HNSC	1.0765	-1.59455	2.67105	88	0	0	0	0	0	0	0	0	0	0	0	0	0	0	0	0	0	0	0	0	0	0	0	0	0	0
TCGA-CV-5440	TCGA-HNSC	-2.53173	1.13576	-3.66749	92	0	0	0	0	0	0	0	0	0	0	0	0	0	0	0	0	0	0	0	0	0	0	0	0	0	0
TCGA-CV-5441	TCGA-HNSC	-4.53894	-2.46542	-2.07352	308	0	0	0	0	0	0	0	0	2	0	0	0	0	0	0	0	0	0	0	0	0	0	0	0	0	0
TCGA-CV-5442	TCGA-HNSC	-11.1943	-5.71416	-5.4801	193	0	0	2.2	0	0	0	0	0	4554.8	0	0	0	0	0	0	0	0	0	0	0	0	0	0	0	0	0
TCGA-CV-5443	TCGA-HNSC	5.85107	-0.751787	6.60286	43	0	0	0	0	0	0	0	0	18811.6	0	0	0	0	0	0	0	0	0	0	0	0	0	0	0	0	0
TCGA-CV-5444	TCGA-HNSC	4.3914	5.76326	-1.37186	96	0	0	0	0	0	0	0	0	0	0	0	0	0	0	0	0	0	0	0	0	0	0	0	0	0	0
TCGA-CV-5966	TCGA-HNSC	7.60623	-1.65374	9.25997	87	0	0	0	0	0	0	0	0	11.4	0	0	0	0	0	0	0	0	0	0	0	0	0	0	0	0	0
TCGA-CV-5970	TCGA-HNSC	-1.90534	0.656419	-2.56176	146	0	0	0	20.7	176.1	0	0	0	0	0	0	0	0	39.5	0	0	0	0	0	0	0	0	0	0	0	0
TCGA-CV-5971	TCGA-HNSC	2.20741	7.00453	-4.79711	12	0	0	0	0	0	0	0	0	3105.5	0	0	0	0	0	0	0	0	0	0	0	0	0	0	0	0	0
TCGA-CV-5973	TCGA-HNSC	-9.04381	-4.06651	-4.97731	44	0	0	0	0	0	0	0	0	0	0	0	0	0	0	0	0	0	0	0	0	0	0	0	0	0	0
TCGA-CV-5976	TCGA-HNSC	-1.77628	2.05171	-3.82799	59	0	0	0	0	0	0	0	0	0	0	0	0	0	0	0	0	0	0	0	0	0	0	0	0	0	0
TCGA-CV-5977	TCGA-HNSC	5.75335	-2.21653	7.96988	62	0	0	0	0	0	0	0	0	1.4	0	0	0	0	0	0	0	0	0	0	0	0	0	0	0	0	0
TCGA-CV-5978	TCGA-HNSC	-4.64802	2.9356	-7.58362	143	0	0	0	0	0	0	0	0	2	0	0	0	0	0	0	0	0	0	0	0	0	0	0	0	0	0
TCGA-CV-5979	TCGA-HNSC	-2.37143	1.23013	-3.60155	25	0	0	0	0	0	0	0	0	19.6	0	0	0	0	0	0	0	0	0	0	0	0	0	0	0	0	0
TCGA-CV-6003	TCGA-HNSC	-0.730925	-2.20868	1.47776	87	0	0	0	0	0	0	0	0	0	0	0	0	0	0	0	0	0	0	0	0	0	0	0	0	0	0
TCGA-CV-6433	TCGA-HNSC	10.9526	-2.08056	13.0332	36	0	0	0	0	0	0	0	0	22141.7	0	0	0	0	5.2	0	0	0	0	0	0	0	0	0	0	0	0
TCGA-CV-6436	TCGA-HNSC	4.41017	-5.25002	9.6602	63	0	0	0	0	0	0	0	0	0	0	0	0	0	0	0	0	0	0	0	0	0	0	0	0	0	0
TCGA-CV-6441	TCGA-HNSC	-2.65036	-0.537226	-2.11314	180	0	0	0	0	0	0	0	0	0	0	0	0	0	0	0	0	0	0	0	0	0	0	0	0	0	0
TCGA-CV-6933	TCGA-HNSC	-6.26198	0.177629	-6.43961	98	0	0	0	0	0	0	0	0	0	0	0	0	0	0	0	0	0	0	0	0	0	0	0	0	0	0
TCGA-CV-6934	TCGA-HNSC	3.29633	6.74435	-3.44802	78	0	0	0	0	0	0	0	0	0	0	0	0	0	0	0	0	0	0	0	0	0	0	0	0	0	0
TCGA-CV-6935	TCGA-HNSC	-8.29321	0.21572	-8.50893	183	0	0	0	0	0	0	0	0	0	0	0	0	0	0	0	0	0	0	0	0	0	0	0	0	0	0
TCGA-CV-6936	TCGA-HNSC	3.76848	-0.830866	4.59935	220	0	0	0	0	0	0	0	0	0	0	0	0	0	0	0	0	0	0	0	0	0	0	0	0	0	0
TCGA-CV-6937	TCGA-HNSC	-8.09493	1.50496	-9.59989	106	0	0	0	0	0	0	0	0	0	0	0	0	0	0	0	0	0	0	0	0	0	0	0	0	0	0
TCGA-CV-6938	TCGA-HNSC	11.4522	-3.41461	14.8668	113	0	0	0	0	0	0	0	0	0	0	0	0	0	0	0	0	0	0	0	0	0	0	0	0	0	0
TCGA-CV-6939	TCGA-HNSC	4.66526	1.63573	3.02953	35	0	0	0	0	0	0	0	0	0	0	0	0	0	10709.9	0	0	0	0	0	0	0	0	0	0	0	0
TCGA-CV-6940	TCGA-HNSC	-7.86337	0.591159	-8.45453	108	0	0	0	0	0	0	0	0	0	0	0	0	0	0	0	0	0	0	0	0	0	0	0	0	0	0
TCGA-CV-6941	TCGA-HNSC	-1.12403	1.89236	-3.01639	113	0	0	0	0	0	0	0	0	0	0	0	0	0	9.4	0	0	0	0	0	0	0	0	0	0	0	0
TCGA-CV-6942	TCGA-HNSC	7.28581	-0.596175	7.88198	186	0	0	0	0	0	0	0	0	0	0	0	0	0	0	0	0	0	0	0	0	0	0	0	0	0	0
TCGA-CV-6943	TCGA-HNSC	11.3312	3.72011	7.61111	38	0	0	0	0	0	0	0	0	0	0	0	0	0	0.9	0	0	0	0	0	0	0	0	0	0	0	0
TCGA-CV-6945	TCGA-HNSC	-10.3129	-1.78697	-8.52598	99	0	0	0	0	0	0	0	0	0	0	0	0	0	0	0	0	0	0	0	0	0	0	0	0	0	0
TCGA-CV-6948	TCGA-HNSC	0.0524772	-1.88058	1.93306	155	0	0	0	0	0	0.4	0	0	0	0	0	0	0	0.4	0	0	0	0	0	0	0	0	0	0	0	0
TCGA-CV-6950	TCGA-HNSC	1.60508	3.6394	-2.03432	44	0	0	0	0	0	0	0	0	0	0	0	0	0	0	0	0	0	0	0	0	0	0	0	0	0	0
TCGA-CV-6951	TCGA-HNSC	-8.44703	0.0441105	-8.49114	108	0	0	0	0	0	0	0	0	0	0	0	0	0	0	0	0	0	0	0	0	0	0	0	0	0	0
TCGA-CV-6952	TCGA-HNSC	5.40675	-1.23202	6.63877	138	0	0	0	1.2	0	0	0	0	0	0	0	0	0	0	0	0	0	0	0	0	0	0	0	0	0	0
TCGA-CV-6953	TCGA-HNSC	-5.42916	-4.64796	-0.781197	90	0	0	0	0	0	0	0	0	0	0	0	0	0	0	0	0	0	0	0	0	0	0	0	0	0	0
TCGA-CV-6954	TCGA-HNSC	5.17855	0.594172	4.58438	107	0	0	0	0	0	0	0	0	0	0	0	0	0	0	0	0	0	0	0	0	0	0	0	0	0	0
TCGA-CV-6955	TCGA-HNSC	0.776871	-5.07663	5.8535	90	0	0	0	0	0	0	0	0	0	0	0	0	0	0	0	0	0	0	0	0	0	0	0	0	0	0
TCGA-CV-6956	TCGA-HNSC	-10.7675	-1.11457	-9.65288	152	0	0	0	0	0	0	0	0	0	0	0	0	0	0	0	0	0	0	0	0	0	0	0	0	0	0
TCGA-CV-6959	TCGA-HNSC	6.55903	2.85149	3.70754	47	0	0	0	0	0	0	0	0	0	0	0	0	0	0	0	0	0	0	0	0	0	0	0	0	0	0
TCGA-CV-6960	TCGA-HNSC	-11.3954	2.71496	-14.1104	150	0	0	0	0	0	0	0	0	0	0	0	0	0	0	0	0	0	0	0	0	0	0	0	0	0	0
TCGA-CV-6961	TCGA-HNSC	2.88262	3.78538	-0.902765	423	0	0	0	0	0	0	0	0	16504.6	0	0	0	0	0	0.4	0	0	0	0	0	0	0	0	0	0	0
TCGA-CV-6962	TCGA-HNSC	-10.4246	-1.46646	-8.95812	129	0	0	0	0	0	0	0	0	0	0	0	0	0	0	0	0	0	0	0	0	0	0	0	0	0	0
TCGA-CV-7089	TCGA-HNSC	0.38261	-0.788144	1.17075	126	0	0	0	0	0	0	0	0	0	0	0	0	0	0	0	0	0	0	0	0	0	0	0	0	0	0
TCGA-CV-7090	TCGA-HNSC	4.52542	1.55034	2.97508	36	0	0	0	0	0	0	0	0	5.7	0	0	0	0	0	0	0	0	0	0	0	0	0	0	0	0	0
TCGA-CV-7091	TCGA-HNSC	0.983647	1.02875	-0.0451002	112	0	0	0	0	0	0	0	0	0	0	0	0	0	0	0	0	0	0	0	0	0	0	0	0	0	0
TCGA-CV-7095	TCGA-HNSC	-2.4658	-0.780455	-1.68535	194	0	0	0	0	0	0	0	0	0	0	0	0	0	0	0	0	0	0	0	0	0	0	0	0	0	0
TCGA-CV-7097	TCGA-HNSC	1.99116	1.89698	0.0941821	70	0	0	0	0	0	0	0	0	0	0	0	0	0	2.4	0	0	0	0	0	0	0	0	0	0	0	0
TCGA-CV-7099	TCGA-HNSC	8.70576	-4.32864	13.0344	225	0	0	0	0	0	0	0	0	0	0	0	0	0	6.5	0	0	0	0	0	0	0	0	0	0	0	0
TCGA-CV-7100	TCGA-HNSC	12.3021	0.591864	11.7102	14	0	0	0	0	0	0	0	0	0	0	0	0	0	26878.8	0	0	0	0	0	0	0	0	0	0	0	0
TCGA-CV-7101	TCGA-HNSC	-0.559812	-0.366452	-0.19336	156	0	0	1.1	0	0	0	0	0	0	0	0	0	0	1.6	0	0	0	0	0	0	0	0	0	0	0	0
TCGA-CV-7102	TCGA-HNSC	-1.59847	4.58796	-6.18643	116	0	0	0	0	0	0	0	0	0	0	0	0	0	0	0	0	0	0	0	0	0	0	0	0	0	0
TCGA-CV-7103	TCGA-HNSC	-6.82601	6.01488	-12.8409	36	0	0	2.7	0	0	0	0	0	2.1	0	0	0	0	0	0	0	0	0	0	0	0	0	0	0	0	0
TCGA-CV-7104	TCGA-HNSC	3.25984	3.5614	-0.301562	84	0	0	2.7	0	0	0	0	0	0	0	0	0	0	0	0	0	0	0	0	0	0	0	0	0	0	0
TCGA-CV-7177	TCGA-HNSC	-8.65399	2.28128	-10.9353	86	0	0	0	0	0	0	0	0	0	0	0	0	0	0	0	0	0	0	0	0	0	0	0	0	0	0
TCGA-CV-7178	TCGA-HNSC	2.90909	2.94521	-0.0361226	87	0	0	0	0	0	0	0	0	0	0	0	0	0	0	0	0	0	0	0	0	0	0	0	0	0	0
TCGA-CV-7180	TCGA-HNSC	-4.51071	-2.92576	-1.58495	47	0	0	0	0	0	0	0	0	0	0	0	0	0	0	0	0	0	0	0	0	0	0	0	0	0	0
TCGA-CV-7183	TCGA-HNSC	-10.136	-3.62504	-6.51091	48	0	0	0	0	0	0	0	0	0	0	0	0	0	0	0	0	0	0	0	0	0	0	0	0	0	0
TCGA-CV-7235	TCGA-HNSC	6.07266	0.386676	5.68598	105	0	0	0	0	0	0	0	0	0	0	0	0	0	0	0	0	0	0	0	0	0	0	0	0	0	0
TCGA-CV-7236	TCGA-HNSC	-0.943576	3.35404	-4.29762	34	0	0	0	0	0	0	0	0	0	0	0	0	0	0	0	0	0	0	0	0	0	0	0	0	0	0
TCGA-CV-7238	TCGA-HNSC	1.34766	2.04912	-0.701463	47	0	0	0	0	0	0	0	0	7.8	0	0	0	0	0	0	0	0	0	0	0	0	0	0	0	0	0
TCGA-CV-7242	TCGA-HNSC	2.48952	-0.530313	3.01983	256	0.4	0	0	0	0	0	0	0	0.7	0	0	0	0	0	0	0	0	0	0	0	0	0	0	0	0	0
TCGA-CV-7245	TCGA-HNSC	-7.74086	2.03438	-9.77524	411	0	0	0	0	0	0	0	0	0	0	0	0	0	0	0	0	0	0	0	0	0	0	0	0	0	0
TCGA-CV-7247	TCGA-HNSC	-6.32725	2.16042	-8.48766	58	0	0	0	0	0	0	0	0	0	0	0	0	0	0	0	0	0	0	0	0	0	0	0	0	0	0
TCGA-CV-7248	TCGA-HNSC	-2.98879	0.439644	-3.42844	237	0	0	0	0	0	0	0	0	0	0	0	0	0	0	0	0	0	0	0	0	0	0	0	0	0	0
TCGA-CV-7250	TCGA-HNSC	-0.392475	-0.344325	-0.0481498	168	0	0	0	0	0	0	0	0	0	0	0	0	0	0	0	0	0	0	0	0	0	0	0	0	0	0
TCGA-CV-7252	TCGA-HNSC	-0.618905	-0.363786	-0.255118	178	0	0	0	0	0	0	0	0	0	0	0	0	0	0	0	0	0	0	0	0	0	0	0	0	0	0
TCGA-CV-7253	TCGA-HNSC	-12.3655	-2.16576	-10.1998	157	0	0	0	0	0	0	0	0	0	0	0	0	0	0	0	0	0	0	0	0	0	0	0	0	0	0
TCGA-CV-7254	TCGA-HNSC	0.607769	0.791024	-0.183255	216	0	0	0	0	0	0	0	0	0	0	0	0	0	0	0	0	0	0	0	0	0	0	0	0	0	0
TCGA-CV-7255	TCGA-HNSC	-7.28856	0.90766	-8.19622	92	0	0	0	0	0	7.5	0	0	0	0	0	0	0	0	0	0	0	0	0	0	0	0	0	0	0	0
TCGA-CV-7261	TCGA-HNSC	-2.01542	1.73741	-3.75282	89	0	0	0	0	0	0	0	0	0	0	0	0	0	0	0	0	0	0	0	0	0	0	0	0	0	0
TCGA-CV-7263	TCGA-HNSC	-1.23564	1.94993	-3.18557	94	0	0	0	0	0	0	0	0	0	0	0	0	0	0	0	0	0	0	0	0	0	0	0	0	0	0
TCGA-CV-7406	TCGA-HNSC	-5.24377	3.1245	-8.36827	149	0	0	0	0	0	0	0	0	2593.5	0	0	0	0	0	0	0	0	0	0	0	0	0	0	0	0	0
TCGA-CV-7407	TCGA-HNSC	4.38942	-2.77573	7.16515	98	0	0	0	0	0	0	0	0	0	0	0	0	0	0	0	0	0	0	0	0	0	0	0	0	0	0
TCGA-CV-7410	TCGA-HNSC	4.21191	1.78519	2.42672	44	0	0	0	0	0	0	0	0	0	0	0	0	0	0	0	0	0	0	0	0	0	0	0	0	0	0
TCGA-CV-7411	TCGA-HNSC	-6.88272	-1.78082	-5.1019	93	0	0	0	1	0	0	0	0	0	0	0	0	0	0	0	0	0	0	0	0	0	0	0	0	0	0
TCGA-CV-7413	TCGA-HNSC	0.0153617	0.767292	-0.75193	63	0	0	0	0	0	0	0	0	0	0	0	0	0	0	0	0	0	0	0	0	0	0	0	0	0	0
TCGA-CV-7414	TCGA-HNSC	-4.10443	1.2584	-5.36283	219	0	0	0	0	0	0	0	0	0.9	0	0	0	0	0	0	0	0	0	0	0	0	0	0	0	0	0
TCGA-CV-7415	TCGA-HNSC	8.39581	1.09131	7.3045	60	0	0	0	0	0	0	0	0	0	0	0	0	0	0	0	0	0	0	0	0	0	0	0	0	0	0
TCGA-CV-7416	TCGA-HNSC	-5.89538	3.12293	-9.01831	55	0	0	0	0	0	0	0	0	0	0	0	0	0	0	0	0	0	0	0	0	0	0	0	0	0	0
TCGA-CV-7418	TCGA-HNSC	1.92428	-0.963472	2.88775	132	0	0	0	0	0	0	0	0	0	0	0	0	0	0	0	0	0	0	0	0	0	0	0	0	0	0
TCGA-CV-7421	TCGA-HNSC	-4.41276	3.56438	-7.97713	44	0	0	0	0	0	0	0	0	0	0	0	0	0	0	0	0	0	0	0	0	0	0	0	0	0	0
TCGA-CV-7422	TCGA-HNSC	0.304498	-0.610426	0.914924	114	0	0	0	0	0	0	0	0	0	0	0	0	0	0	0	0	0	0	0	0	0	0	0	0	0	0
TCGA-CV-7423	TCGA-HNSC	-7.28213	-1.10011	-6.18202	60	0	0	0	0	0	0	0	0	0	0	0	0	0	0	0	0	0	0	0	0	0	0	0	0	0	0
TCGA-CV-7424	TCGA-HNSC	-0.139418	1.40519	-1.54461	155	0	0	0	0	0	0	0	0	0	0	0	0	0	0	0	0	0	0	0	0	0	0	0	0	0	0
TCGA-CV-7425	TCGA-HNSC	4.22649	-3.38046	7.60695	88	0	0	0	0	0	0	0	0	0	0	0	0	0	0	0	0	0	0	0	0	0	0	0	0	0	0
TCGA-CV-7427	TCGA-HNSC	12.798	-2.70509	15.5031	347	0.5	0	0	0	0	0	0	0	2.2	0	0	0	0	0	0	0	0	0	0	0	0	0	0	0	0	0
TCGA-CV-7428	TCGA-HNSC	8.73536	-0.71167	9.44703	NA	0	0	0	0	1.2	0	0	0	8.3	0	0	0	0	0	0	0	0	0	0	0	0	0	0	0	0	0
TCGA-CV-7429	TCGA-HNSC	-3.20942	2.47594	-5.68536	47	0	0	0	0	0	0	0	0	0	0	0	0	0	0	0	0	0	0	0	0	0	0	0	0	0	0
TCGA-CV-7430	TCGA-HNSC	-9.8432	-0.914573	-8.92863	94	0	0	0	0	0	0	0	0	1	0	0	0	0	0	0	0	0	0	0	0	0	0	0	0	0	0
TCGA-CV-7432	TCGA-HNSC	-0.754383	-4.02757	3.27319	125	0	0	0	0	0	0	0	0	0	0	0	0	0	0	0	0	0	0	0	0	0	0	0	0	0	0
TCGA-CV-7433	TCGA-HNSC	10.2158	1.39553	8.82027	99	0	0	0	0	0	0	0	0	0	0	0	0	0	0	0	0	0	0	0	0	0	0	0	0	0	0
TCGA-CV-7434	TCGA-HNSC	4.33451	-1.65085	5.98536	74	0	0	0	0	0	0	0	0	0	0	0	0	0	0	0	0	0	0	0	0	0	0	0	0	0	0
TCGA-CV-7435	TCGA-HNSC	-0.0201959	3.37914	-3.39933	77	0	0	0	0	0	0	0	0	0	0	0	0	0	0	0	0	0	0	0	0	0	0	0	0	0	0
TCGA-CV-7437	TCGA-HNSC	-5.97631	-4.15888	-1.81743	115	0	0	0	0	0	0	0	0	0	0	0	0	0	3.4	0	0	0	0	0	0	0	0	0	0	0	0
TCGA-CV-7438	TCGA-HNSC	3.20894	3.17271	0.0362309	84	0	0	0	0	0	0	0	0	0	0	0	0	0	0	0	0	0	0	0	0	0	0	0	0	0	0
TCGA-CV-7440	TCGA-HNSC	-0.923684	-0.731967	-0.191717	191	0	0	0	1.2	0	0	0	0	0	0	0	0	0	0	0	0	0	0	0	0	0	0	0	0	0	0
TCGA-CV-A45O	TCGA-HNSC	-4.02985	-6.98266	2.95281	131	0	0	0	0	0	0	0	0	8.5	0	0	0	0	0	0	0	0	0	0	0	0	0	0	0	0	0
TCGA-CV-A45P	TCGA-HNSC	-2.48965	-3.30655	0.816896	131	0	0	0	0	0	0	0	0	7.3	0	0	0	0	0	0	0	0	0	0	0	0	0	0	0	0	0
TCGA-CV-A45Q	TCGA-HNSC	-5.50362	-7.49644	1.99282	263	0	0	0	0	0	0	0	0	0	0	0	0	0	0	0	0	0	0	0	0	0	0	0	0	0	0
TCGA-CV-A45R	TCGA-HNSC	4.24549	2.51558	1.72991	75	0	0	0	0	0	0	0	0	0	0	0	0	0	0	0	0	0	0	0	0	0	0	0	0	0	0
TCGA-CV-A45T	TCGA-HNSC	8.27681	-0.695753	8.97256	144	0	0	0	0	0	0	0	0	0	0	0	0	0	0	0	0	0	0	0	0	0	0	0	0	0	0
TCGA-CV-A45U	TCGA-HNSC	0.132042	-0.0504553	0.182498	189	0	0	0	0	0	0	0	0	0	0	0	0	0	0	0	0	0	0	0	0	0	0	0	0	0	0
TCGA-CV-A45V	TCGA-HNSC	0.195189	-1.70464	1.89983	89	0	0	0	1.5	0	0	0	0	0	0	0	0	0	0	0	0	0	0	0	0	0	0	0	0	0	0
TCGA-CV-A45W	TCGA-HNSC	1.0742	-2.14806	3.22226	559	0	0	0	0	0	0	0	0	0	0	0	0	0	0	0	0	0	0	0	0	0	0	0	0	0	0
TCGA-CV-A45X	TCGA-HNSC	-8.07261	-3.67981	-4.3928	92	0	0	0	1.5	0	0	0	0	0	0	0	0	0	0	0	0	0	0	0	0	0	0	0	0	0	0
TCGA-CV-A45Y	TCGA-HNSC	2.46196	1.15851	1.30345	54	0	0	0	0	0	0	0	0	0	0	0	0	0	0	0	0	0	0	0	0	0	0	0	0	0	0
TCGA-CV-A45Z	TCGA-HNSC	2.66039	-0.283356	2.94374	608	0	0	0	0	0	0	0	0	0	0	0	0	0	0	0	0	0	0	0	0	0	0	0	0	0	0
TCGA-CV-A460	TCGA-HNSC	4.05518	-0.582572	4.63776	61	0	0	0	9.9	0	0	0	0	0	0	0	0	0	0	0	0	0	0	0	0	0	0	0	0	0	0
TCGA-CV-A461	TCGA-HNSC	7.96275	0.920278	7.04247	492	0	0	0	0	0	0	0	0	0	0	0	0	0	0	0	0	0	0	0	0	0	0	0	0	0	0
TCGA-CV-A463	TCGA-HNSC	-2.90476	-2.97932	0.0745593	179	0	0	0	0.7	0	0	0	0	0	0	0	0	0	0	0	0	0	0	0	0	0	0	0	0	0	0
TCGA-CV-A464	TCGA-HNSC	3.31648	3.1497	0.16678	18	0	0	0	0	0	0	0	0	0	0	0	0	0	0	0	0	0	0	0	0	0	0	0	0	0	0
TCGA-CV-A465	TCGA-HNSC	-6.89382	-3.24367	-3.65014	32	0	0	0	0	0	0	0	0	0	0	0	0	0	0	0	0	0	0	0	0	0	0	0	0	0	0
TCGA-CV-A468	TCGA-HNSC	6.39943	0.926792	5.47264	400	0	0	0	0	0	0	0	0	0	0	0	0	0	0	0	0	0	0	0	0	0	0	0	0	0	0
TCGA-CV-A6JD	TCGA-HNSC	9.2253	0.283557	8.94175	77	0	0	0	1.4	0	0	0	0	0	0	0	0	0	0	0	0	0	0	0	0	0	0	0	0	0	0
TCGA-CV-A6JE	TCGA-HNSC	2.7456	-3.0685	5.8141	117	0	0	0	0	0	0	0	0	0	0	0	0	0	0	0	0	0	0	0	0	0	0	0	0	0	0
TCGA-CV-A6JM	TCGA-HNSC	-8.22925	-4.0842	-4.14505	197	0	0	0	1.2	0	15	0	0	0	0	0	0	0	0	0	0	0	0	0	0	0	0	0	0	0	0
TCGA-CV-A6JN	TCGA-HNSC	-0.366829	-4.26089	3.89406	69	0	0	0	0	0	0	0	0	0	0	0	0	0	0	0	0	0	0	0	0	0	0	0	0	0	0
TCGA-CV-A6JO	TCGA-HNSC	8.53273	-2.53422	11.0669	62	0	0	0	0	0	0	0	0	0	0	0	0	0	0	0	0	0	0	0	0	0	0	0	0	0	0
TCGA-CV-A6JU	TCGA-HNSC	-6.48421	-0.218884	-6.26533	106	0	0	0	0	0	0	0	0	0	0	0	0	0	0	0	0	0	0	0	0	0	0	0	0	0	0
TCGA-CV-A6JY	TCGA-HNSC	-10.7401	-3.08845	-7.65165	75	0	0	0	0	0	0.8	0	0	0	0	0	0	0	0	0	0	0	0	0	0	0	0	0	0	0	0
TCGA-CV-A6JZ	TCGA-HNSC	9.02202	-0.964051	9.98607	87	0	0	0	0	0	0	0	0	0	0	0	0	0	0	0	0	0	0	0	0	0	0	0	0	0	0
TCGA-CV-A6K1	TCGA-HNSC	-3.51264	-4.84547	1.33282	433	0	0	0	0	0	0	0	0	0	0	0	0	0	0	0	0	0	0	0	0	0	0	0	0	0	0
TCGA-CX-7082	TCGA-HNSC	1.63617	0.597308	1.03887	75	0	0	0	0	0	0	0	0	0	0	0	0	0	0	0	0	0	0	0	0	0	0	0	0	0	0
TCGA-CX-7085	TCGA-HNSC	5.1258	2.91194	2.21386	92	0	0	0	8.3	0	0	0	0	0	0	0	0	0	0	0	0	0	0	0	0	0	0	0	0	0	0
TCGA-CX-7086	TCGA-HNSC	-1.5651	-3.19711	1.63202	190	0	0	0	3.1	0	0	0	0	0	0	0	0	0	0	3.6	0	0	0	0	0	0	0	0	0	0	0
TCGA-CX-7219	TCGA-HNSC	4.25956	1.91634	2.34321	88	0	0	0	0	0	0	0	0	0	0	0	0	0	0	0	0	0	0	0	0	0	0	0	0	0	0
TCGA-CX-A4AQ	TCGA-HNSC	2.10484	0.429053	1.67578	88	0	0	0	0	0	0	0	0	0	0	0	0	0	0	0	0	0	0	0	0	0	0	0	0	0	0
TCGA-D5-5537	TCGA-COAD	-5.14744	0.518905	-5.66634	92	0	0	0	0	0	0	0	0	0	0	0	0	0	0	0	0	0	0	0	0	0	0	0	0	0	0
TCGA-D5-5538	TCGA-COAD	4.20706	1.9073	2.29975	99	0	0	0	0	0	0	0	0	0	0	0	0	0	0	0	0	0	0	0	0	0	0	0	0	0	0
TCGA-D5-5539	TCGA-COAD	-1.68389	2.05631	-3.74019	81	0	0	0	0	0	0	0	0	0	0	0	0	0	0	0	0	0	0	0	0	0	0	0	0	0	0
TCGA-D5-5540	TCGA-COAD	2.57894	-2.78401	5.36296	90	0	0	0	0	0	0	0	0	0	0	0	0	0	0	0	0	0	0	0	0	0	0	0	0	0	0
TCGA-D5-5541	TCGA-COAD	5.47294	1.8556	3.61733	53	0	0	0	2	0	0	0	0	0	0	0	0	0	0	0	0	0	0	0	0	0	0	0	0	0	0
TCGA-D5-6529	TCGA-COAD	2.51852	1.98158	0.53694	95	0	0	0	2.8	155.9	0	0	0	0	0	0	0	0	0	0	0	0	0	0	0	0	0	0	0	0	0
TCGA-D5-6530	TCGA-COAD	6.70115	-1.7934	8.49455	1004	0	0	0	0	0	0	0	0	0	0	0	0	0	0	0	0	0	0	0	0	0	0	0	0	0	0
TCGA-D5-6531	TCGA-COAD	5.5697	-1.01342	6.58312	159	0	0	0	0	0	0	0	0	0	0	0	0	0	0	0	0	0	0	0	0	0	0	0	0	0	0
TCGA-D5-6532	TCGA-COAD	-1.25994	-1.57049	0.310553	89	0	0	1.6	0	0	0	0	0	0	0	0	0	0	0	0	0	0	0	0	0	0	0	0	0	0	0
TCGA-D5-6533	TCGA-COAD	1.87486	-0.564001	2.43886	136	0	0	0	0	0	0	0	0	0	0	0	0	0	0	0	0	0	0	0	0	0	0	0	0	0	0
TCGA-D5-6534	TCGA-COAD	6.17946	7.27245	-1.09299	137	0	0	0	0	0	0	0	0	0	0	0	0	0	0	0	0	0	0	0	0	0	0	0	0	0	0
TCGA-D5-6535	TCGA-COAD	4.08063	0.168343	3.91229	146	0	0	0	5.2	0	0	0	0	0	0	0	0	0	0	0	0	0	0	0	0	0	0	0	0	0	0
TCGA-D5-6536	TCGA-COAD	-5.53313	1.30813	-6.84126	91	0	0	0	0	81.2	0	0	0	0	0	0	0	0	0	0	0	0	0	0	0	0	0	0	0	0	0
TCGA-D5-6537	TCGA-COAD	1.36452	-2.30905	3.67357	96	30.4	0	0	0	0	0	0	0	0	0	0	0	0	0	0	0	0	0	0	0	0	0	0	0	0	0
TCGA-D5-6538	TCGA-COAD	-9.46181	-1.45393	-8.00789	116	0	0	0	0	0	0	0	0	0	0	0	0	0	0	0	0	0	0	0	0	0	0	0	0	0	0
TCGA-D5-6539	TCGA-COAD	-1.5204	0.512422	-2.03282	97	0	0	0	0	0	0	0	0	0	0	0	0	0	0	0	0	0	0	0	0	0	0	0	0	0	0
TCGA-D5-6540	TCGA-COAD	4.46779	-0.127846	4.59564	1180	0	0	0	0	0	0	0	0	0	0	0	0	0	0	0	0	0	0	0	0	0	0	0	0	0	0
TCGA-D5-6541	TCGA-COAD	5.16242	2.06097	3.10145	83	0	0	0	0	0	0	0	0	0	0	0	0	0	0	0	0	0	0	0	0	0	0	0	0	0	0
TCGA-D5-6898	TCGA-COAD	3.93796	4.76699	-0.829029	67	0	0	0	0	1.4	0	0	0	0	0	0	0	0	0	0	0	0	0	0	0	0	0	0	0	0	0
TCGA-D5-6920	TCGA-COAD	-0.444172	-0.171344	-0.272828	100	0	0	0	29.4	0	0	0	0	0	0	0	0	0	0	0	0	0	0	0	0	0	0	0	0	0	0
TCGA-D5-6922	TCGA-COAD	4.77901	5.87026	-1.09125	93	0	0	0	0	0	0	0	0	0	0	0	0	0	0	0	0	0	0	0	0	0	0	0	0	0	0
TCGA-D5-6923	TCGA-COAD	0.0321956	4.15667	-4.12447	NA	0	0	0	0	0	0	0	0	0	0	0	0	0	0	0	0	0	0	0	0	0	0	0	0	0	0
TCGA-D5-6924	TCGA-COAD	5.63559	3.85961	1.77598	131	0	0	0	1.2	42.8	0	0	0	0	0	0	0	0	0	0	0	0	0	0	0	0	0	0	0	0	0
TCGA-D5-6926	TCGA-COAD	5.61825	5.0289	0.589346	94	0	0	0	0	0	277.4	0	0	0	0	0	0	0	0	0	0	0	0	0	0	0	0	0	0	0	0
TCGA-D5-6927	TCGA-COAD	7.82421	1.68998	6.13423	691	0	0	0	0	0	0	0	0	0	0	0	0	0	0	0	0	0	0	0	0	0	0	0	0	0	0
TCGA-D5-6928	TCGA-COAD	16.0637	3.19434	12.8694	1594	0	0	0	7	53.6	0	0	0	0	0	0	0	0	0	0	0	0	0	0	0	0	0	0	0	0	0
TCGA-D5-6929	TCGA-COAD	0.223862	1.36004	-1.13618	106	0	0	0	28.2	0	0	0	0	0	0	0	0	0	1.9	0	0	0	0	0	0	0	0	0	0	0	0
TCGA-D5-6930	TCGA-COAD	7.43742	1.71333	5.72409	1236	0	0	0	0	0	3.9	0	0	0	0	0	0	0	0	0	0	0	0	0	0	0	0	0	0	0	0
TCGA-D5-6931	TCGA-COAD	1.52612	1.28956	0.236556	270	0	0	0	0	1.7	0	0	0	0	0	0	0	0	0	0	0	0	0	0	0	0	0	0	0	0	0
TCGA-D5-6932	TCGA-COAD	-1.05873	1.65513	-2.71386	118	0	0	0	0	0	0	0	0	0	0	0	0	0	0	0	0	0	0	0	0	0	0	0	0	0	0
TCGA-D5-7000	TCGA-COAD	3.71864	1.37995	2.33868	98	0	0	0	0	0	0	0	0	0	0	0	0	0	0	0	0	0	0	0	0	0	0	0	0	0	0
TCGA-D6-6515	TCGA-HNSC	11.238	3.38613	7.85186	35	0	0	0	0	0	0	0	0	0	0	0	0	0	0	0	0	0	0	0	0	0	0	0	0	0	0
TCGA-D6-6516	TCGA-HNSC	4.06994	-4.35127	8.42121	1441	0	0	0	0	0	0	0	0	0	0	0	0	0	0	0	0	0	0	0	0	0	0	0	0	0	0
TCGA-D6-6517	TCGA-HNSC	-6.28056	0.522901	-6.80346	58	0	0	0	0	0	0	0	0	0	0	0	0	0	0	0	0	0	0	0	0	0	0	0	0	0	0
TCGA-D6-6823	TCGA-HNSC	-2.77336	-2.02717	-0.746193	89	0	0	0	0	0	0	0	0	0	0	0	0	0	0	0	0	0	0	0	0	0	0	0	0	0	0
TCGA-D6-6824	TCGA-HNSC	3.3568	2.75657	0.60023	34	0	0	0	0	0	0	0	0	0	0	0	0	0	0	0	0	0	0	0	0	0	0	0	0	0	0
TCGA-D6-6825	TCGA-HNSC	9.47658	1.36364	8.11293	53	0	0	0	0	0	0	0	0	0	0	0	0	0	0	0	0	0	0	0	0	0	0	0	0	0	0
TCGA-D6-6826	TCGA-HNSC	1.33291	2.69147	-1.35856	82	0.4	0	0	0	149.6	0	0	0	0	0	0	0	0	0	0	0	0	0	0	0	0	0	0	0	0	0
TCGA-D6-6827	TCGA-HNSC	-2.46811	2.10908	-4.57719	11	0	0	0	0	0	0	0	0	0	0	0	0	0	0	0	0	0	0	0	0	0	0	0	0	0	0
TCGA-D6-8568	TCGA-HNSC	1.16498	2.49698	-1.332	97	0	0	0	0	0	1	0	0	0	0	0	0	0	0	0	0	0	0	0	0	0	0	0	0	0	0
TCGA-D6-8569	TCGA-HNSC	3.11261	0.422904	2.68971	114	0	0	0	0	0	0	0	0	0	0	0	0	0	0	0	0	0	0	0	0	0	0	0	0	0	0
TCGA-D6-A4Z9	TCGA-HNSC	2.91803	-0.544368	3.4624	80	0	0	0	0	0	0	0	0	0	0	0	0	0	0	0	0	0	0	0	0	0	0	0	0	0	0
TCGA-D6-A4ZB	TCGA-HNSC	-5.97582	1.22471	-7.20052	128	0	0	0	0	0	0	0	0	0	0	0	0	0	0	0	0	0	0	0	0	0	0	0	0	0	0
TCGA-D6-A6EK	TCGA-HNSC	0.438301	-6.0962	6.5345	141	0	0	0	0	0	0	0	0	0	0	0	0	0	0	0	0	0	0	0	0	0	0	0	0	0	0
TCGA-D6-A6EM	TCGA-HNSC	8.93055	-1.34704	10.2776	81	0	0	0	0	0	0	0	0	0	0	0	0	0	0	0	0	0	0	0	0	0	0	0	0	0	0
TCGA-D6-A6EN	TCGA-HNSC	10.9528	-5.1398	16.0926	84	0	0	0	0	0	0	0	0	0	0	0	0	0	0	0	0	0	0	0	0	0	0	0	0	0	0
TCGA-D6-A6EO	TCGA-HNSC	-3.70644	-0.684454	-3.02199	68	0	0	0	0	37.7	0	0	0	0	0	0	0	0	0	0	0	0	0	0	0	0	0	0	0	0	0
TCGA-D6-A6EP	TCGA-HNSC	-8.19204	0.336363	-8.52841	106	0	0	0	0	0	0	0	0	0	0	0	0	0	0	0	0	0	0	0	0	0	0	0	0	0	0
TCGA-D6-A6ES	TCGA-HNSC	-12.2446	-5.54166	-6.70291	158	0	0	0	0	0	0	0	0	0	0	0	0	0	0	0	0	0	0	0	0	0	0	0	0	0	0
TCGA-D6-A74Q	TCGA-HNSC	-2.89502	-1.1339	-1.76112	337	0	0	0	0	0	0	0	0	0	0	0	0	0	0	0	0	0	0	0	0	0	0	0	0	0	0
TCGA-D7-5577	TCGA-STAD	11.3911	-3.89685	15.288	102	0	0	0	4992.3	0	0	0	0	0	0	0	0	0	0	0	0	0	0	0	0	0	0	0	0	0	0
TCGA-D7-5578	TCGA-STAD	0.636009	0.103532	0.532477	182	0	0	0	9.3	10.7	0	0	0	0	0	0	0	0	0	0	0	0	0	0	0	0	0	0	0	0	0
TCGA-D7-6519	TCGA-STAD	-4.08968	-1.35663	-2.73305	48	0	0	0	0	0	0	0	0	0	0	0	0	0	0	0	0	0	0	0	0	0	0	0	0	0	0
TCGA-D7-6520	TCGA-STAD	-0.325887	1.30061	-1.6265	51	0	0	0	0	0	0	0	0	0	0	0	0	0	0	0	0	0	0	0	0	0	0	0	0	0	0
TCGA-D7-6521	TCGA-STAD	-2.72096	0.827192	-3.54816	64	0	0	0	0	0	0	0	0	0	0	0	0	0	0	0	0	0	0	0	0	0	0	0	0	0	0
TCGA-D7-6522	TCGA-STAD	3.0737	3.20902	-0.13532	34	0	0	0	26.4	0	0	0	0	0	0	0	0	0	0	0	0	0	0	0	0	0	0	0	0	0	0
TCGA-D7-6524	TCGA-STAD	-1.3959	4.6853	-6.0812	85	0	0	0	5.6	0	0	0	0	0	0	0	0	0	0	0	0	0	0	0	0	0	0	0	0	0	0
TCGA-D7-6525	TCGA-STAD	-1.28236	-0.235708	-1.04665	132	0	0	0	13.1	0	0	0	0	0	0	0	0	0	0	0	0	0	0	0	0	0	0	0	0	0	0
TCGA-D7-6526	TCGA-STAD	-7.05577	-1.73152	-5.32425	173	0	0	0	0	0	0	0	0	0	0	0	0	0	0	0	0	0	0	0	0	0	0	0	0	0	0
TCGA-D7-6527	TCGA-STAD	-4.44067	-0.954101	-3.48657	176	0	0	0	16.6	0	0	0	0	0	0	0	0	0	0	0	0	0	0	0	0	0	0	0	0	0	0
TCGA-D7-6528	TCGA-STAD	-3.40651	-4.45145	1.04494	283	0	0	0	0	0	0	0	0	0	0	0	0	0	0	0	0	0	0	0	0	0	0	0	0	0	0
TCGA-D7-6815	TCGA-STAD	-2.30231	-0.618317	-1.68399	108	0	0	0	27.3	0	0	0	0	0	0	0	0	0	0	0	0	0	0	0	0	0	0	0	0	0	0
TCGA-D7-6818	TCGA-STAD	-4.47406	1.94949	-6.42355	141	0	0	0	0	0	0	0	0	0	0	0	0	0	0	0	0	0	0	0	0	0	0	0	0	0	0
TCGA-D7-6822	TCGA-STAD	3.4638	-0.509912	3.97371	216	0	0	0	2.8	1.4	0	0	0	0	0	0	0	0	0	0	0	0	0	0	0	0	0	0	0	0	0
TCGA-D7-8570	TCGA-STAD	6.90649	-2.12161	9.0281	93	0	0	0	1844.5	0	0	0	0	0	0	0	0	0	0	0	0	0	0	0	0	0	0	0	0	0	0
TCGA-D7-8572	TCGA-STAD	2.35744	3.96119	-1.60375	163	0	0	0	15	0	0	0	0	0	0	0	0	0	0	0	0	0	0	0	0	0	0	0	0	0	0
TCGA-D7-8573	TCGA-STAD	0.378964	-6.07559	6.45455	70	0	0	0	7586.9	0	0	0	0	0	0	0	0	0	0	0	0	0	0	0	0	0	0	0	0	0	0
TCGA-D7-8574	TCGA-STAD	-1.55039	3.86606	-5.41644	25	0	0	0	9.1	0	0	0	0	0	0	0	0	0	0	0	0	0	0	0	0	0	0	0	0	0	0
TCGA-D7-8575	TCGA-STAD	-2.10719	1.3637	-3.47088	46	0	0	0	1.9	0	0	0	0	0	0	0	0	0	0	0	0	0	0	0	0	0	0	0	0	0	0
TCGA-D7-8576	TCGA-STAD	-2.01035	-0.573555	-1.43679	42	0	0	0	7.9	0	0	0	0	0	0	0	0	0	0	0	0	0	0	0	0	0	0	0	0	0	0
TCGA-D7-8578	TCGA-STAD	-4.07724	4.47792	-8.55516	49	0	0	0	2	0	0	0	0	0	0	0	0	0	0	0	0	0	0	0	0	0	0	0	0	0	0
TCGA-D7-8579	TCGA-STAD	-4.51203	8.08301	-12.595	96	0	0	0	0.5	0	0	0	0	0	0	0	0	0	0	0	0	0	0	0	0	0	0	0	0	0	0
TCGA-D7-A4YU	TCGA-STAD	10.9638	3.57606	7.38772	181	0	0	0	0	0	0	0	0	0	0	0	0	0	0	0	0	0	0	0	0	0	0	0	0	0	0
TCGA-D7-A4YX	TCGA-STAD	12.4994	-5.55989	18.0593	68	0	0	0	15937	84.2	0	0	0	0	0	0	0	0	0	0	0	0	0	0	0	0	0	0	0	0	0
TCGA-D7-A4Z0	TCGA-STAD	-5.02001	2.75632	-7.77633	261	0	0	0	0	0	0	0	0	0	0	0	0	0	0	0	0	0	0	0	0	0	0	0	0	0	0
TCGA-DD-A113	TCGA-LIHC	1.38186	0.710419	0.671437	138	0	0.5	0	0	0	0	0	0	0	0	0	0	0	0	0	0	0	0	0	0	0	0	0	0	0	0
TCGA-DD-A114	TCGA-LIHC	14.3329	5.55951	8.77334	95	0	5.3	0	0	0	0	0	0	0	0	0	0	0	0	0	0	0	0	0	0	0	0	0	0	0	0
TCGA-DD-A115	TCGA-LIHC	1.60911	-0.349194	1.95831	73	0	0	0	0	0	0	0	0	0	0	0	0	0	0	0	0	0	0	0	0	0	0	0	0	0	0
TCGA-DD-A116	TCGA-LIHC	-2.2513	-1.09102	-1.16028	89	50371.5	0	0	0	0	0	0	0	0	0	0	0	0	0	0	0	0	0	0	0	0	0	0	0	0	0
TCGA-DD-A118	TCGA-LIHC	-4.8202	1.22672	-6.04691	109	0	0	0	0	0	0	0	0	0	0	0	0	0	0	0	0	0	0	0	0	0	0	0	0	0	0
TCGA-DD-A119	TCGA-LIHC	-3.67674	-0.158293	-3.51845	53	3880.5	0	0	0	0	0	0	0	0	0	0	0	0	0	0	0	0	0	0	0	0	0	0	0	0	0
TCGA-DD-A11A	TCGA-LIHC	-3.0276	-0.0935767	-2.93402	109	18610.4	0	0	0	0	0	0	0	0	0	0	0	0	0	0	0	0	0	0	0	0	0	0	0	0	0
TCGA-DD-A11B	TCGA-LIHC	-3.29223	-0.571081	-2.72115	39	0	0	0	0	0	0	0	0	0	0	0	0	0	0	0	0	0	0	0	0	0	0	0	0	0	0
TCGA-DD-A11C	TCGA-LIHC	-0.577541	0.39268	-0.970221	78	0	0	0	0	0	0	0	0	0	0	0	0	0	0	0	0	0	0	0	0	0	0	0	0	0	0
TCGA-DD-A11D	TCGA-LIHC	-4.15706	-0.172838	-3.98423	107	1.3	0	0	0	0	0	0	0	0	0	0	0	0	0	0	0	0	0	0	0	0	0	0	0	0	0
TCGA-DD-A1EA	TCGA-LIHC	6.08591	-2.39335	8.47926	65	117900	0	0	0	0	0	0	0	0	0	0	0	0	0	0	0	0	0	0	0	0	0	0	0	0	0
TCGA-DD-A1EB	TCGA-LIHC	0.755682	-2.08685	2.84253	124	0	0	0	0	0	0	0	0	0	0	0	0	0	0	0	0	0	0	0	0	0	0	0	0	0	0
TCGA-DD-A1EC	TCGA-LIHC	12.2401	-0.764692	13.0048	23	0	0.6	0	0	0	0	0	0	0	0	0	0	0	0	0	0	0	0	0	0	0	0	0	0	0	0
TCGA-DD-A1ED	TCGA-LIHC	-2.80387	-1.46044	-1.34343	20	0	0.5	0	0	0	0	0	0	0	0	0	0	0	0	0	0	0	0	0	0	0	0	0	0	0	0
TCGA-DD-A1EE	TCGA-LIHC	-2.50895	0.0958131	-2.60477	529	0	0	0	0	0	0	0	0	0	0	0	0	0	0	0	0	0	0	0	0	0	0	0	0	0	0
TCGA-DD-A1EF	TCGA-LIHC	1.12252	0.591828	0.530688	91	0	17.1	0	2.4	0	0	0	0	0	0	0	0	0	0	0	0	0	0	0	0	0	0	0	0	0	0
TCGA-DD-A1EG	TCGA-LIHC	5.01714	0.978351	4.03879	NA	0	2.4	0	0	0	0	0	0	0	0	0	0	0	0	0	0	0	0	0	0	0	0	0	0	0	0
TCGA-DD-A1EH	TCGA-LIHC	1.79696	1.58371	0.213244	28	1.2	0	0	0	0	0	0	0	0	0	0	0	0	0	0	0	0	0	0	0	0	0	0	0	0	0
TCGA-DD-A1EI	TCGA-LIHC	-0.947662	4.38916	-5.33682	49	26744.5	0.5	0	0	0	0	0	0	0	0	0	0	0	0	0	0	0	0	0	0	0	0	0	0	0	0
TCGA-DD-A1EJ	TCGA-LIHC	-1.13847	-0.319234	-0.819233	54	0	0	0	0	0	0	0	0	0	0	0	0	0	0	0	0	0	0	0	0	0	0	0	0	0	0
TCGA-DD-A1EK	TCGA-LIHC	-3.31381	-1.56268	-1.75113	50	1.7	0	0	0	0	0	0	0	0	0	0	0	0	0	0	0	0	0	0	0	0	0	0	0	0	0
TCGA-DD-A1EL	TCGA-LIHC	-0.707566	-0.699475	-0.00809054	77	13418.9	0	0	0	0	0	0	0	0	0	0	0	0	0	0	0	0	0	0	0	0	0	0	0	0	0
TCGA-DD-A39V	TCGA-LIHC	3.54518	-1.61016	5.15534	63	0	0	0	0	0	0	0	0	0	0	0	0	0	0	0	0	0	0	0	0	0	0	0	0	0	0
TCGA-DD-A39W	TCGA-LIHC	0.0245774	-1.83327	1.85785	33	0	0	0	0	0	0	0	0	0	0	0	0	0	0	0	0	0	0	0	0	0	0	0	0	0	0
TCGA-DD-A39X	TCGA-LIHC	-3.68111	1.67688	-5.35799	60	0	0	0	0	0	0	0	0	0	0	0	0	0	0	0	0	0	0	0	0	0	0	0	0	0	0
TCGA-DD-A39Y	TCGA-LIHC	-3.51664	-0.403728	-3.11291	NA	0	0	0	0	0	0	0	0	0	0	0	0	0	0	0	0	0	0	0	0	0	0	0	0	0	0
TCGA-DD-A39Z	TCGA-LIHC	-3.69675	-2.98138	-0.715375	65	0	0	0	0	0	0	0	0	0	0	0	0	0	0	0	0	0	0	0	0	0	0	0	0	0	0
TCGA-DD-A3A1	TCGA-LIHC	-1.63343	-2.21626	0.582834	NA	0	0	0	0	0	0	0	0	0	0	0	0	0	0	0	0	0	0	0	0	0	0	0	0	0	0
TCGA-DD-A3A2	TCGA-LIHC	-5.10054	-4.00131	-1.09922	67	0	0	0	0	0	0	0	0	0	0	0	0	0	0	0	0	0	0	0	0	0	0	0	0	0	0
TCGA-DD-A3A3	TCGA-LIHC	-4.9406	-1.06603	-3.87457	47	1623.2	0	0	0	0	0	0	0	0	0	0	0	0	0	0	0	0	0	0	0	0	0	0	0	0	0
TCGA-DD-A3A4	TCGA-LIHC	-9.21597	-2.3321	-6.88387	31	0	0	0	0	0	0	0	0	0	0	0	0	0	0	0	0	0	0	0	0	0	0	0	0	0	0
TCGA-DD-A3A5	TCGA-LIHC	-1.26595	-1.62208	0.356126	55	0	0	0	0	0	0	0	0	0	0	0	0	0	0	0	0	0	0	0	0	0	0	0	0	0	0
TCGA-DD-A3A6	TCGA-LIHC	-4.09952	8.71726	-12.8168	21	0	0	0	0	0	0	0	0	0	0	0	0	0	0	0	0	0	0	0	0	0	0	0	0	0	0
TCGA-DD-A3A7	TCGA-LIHC	-4.09644	-2.30759	-1.78884	104	0	0	0	0	0	0	0	0	0	0	0	0	0	0	0	0	0	0	0	0	0	0	0	0	0	0
TCGA-DD-A3A8	TCGA-LIHC	-2.85329	-2.35582	-0.497471	103	0	0	0	0	0	0	0	0	0	0	0	0	0	0	0	0	0	0	0	0	0	0	0	0	0	0
TCGA-DD-A3A9	TCGA-LIHC	-2.39527	2.74862	-5.14389	314	0	0	0	0	0	0	0	0	0	0	0	0	0	0	0	0	0	0	0	0	0	0	0	0	0	0
TCGA-DD-A4NA	TCGA-LIHC	1.83535	4.17155	-2.3362	31	0	0.7	0	0	0	0	0	0	0	0	1.3	0	0	0	0	0	0	0	0	0	0	0	0	0	0	0
TCGA-DD-A4NB	TCGA-LIHC	-1.0415	3.3395	-4.381	25	0	0	0	0	0	0	0	0	0	0	0	0	0	0	0	0	0	0	0	0	0	0	0	0	0	0
TCGA-DD-A4ND	TCGA-LIHC	4.62892	4.70708	-0.0781614	46	0	0.7	0	0	0	0	0	0	0	0	0	0	0	0	0	0	0	0	0	0	0	0	0	0	0	0
TCGA-DD-A4NE	TCGA-LIHC	-2.57564	1.44167	-4.01731	46	0	0	0	0	0	0	0	0	0	0	0	0	0	0	0	0	0	0	0	0	0	0	0	0	0	0
TCGA-DD-A4NF	TCGA-LIHC	-5.92828	-2.17249	-3.75579	98	0	3	0	0	0	0	0	0	0	0	0	0	0	0	0	0	0	0	0	0	0	0	0	0	0	0
TCGA-DD-A4NG	TCGA-LIHC	-1.41364	-1.64139	0.227753	63	0	0	0	0	0	0	0	0	0	0	0	0	0	0	0	0	0	0	0	0	0	0	0	0	0	0
TCGA-DD-A4NH	TCGA-LIHC	-0.842179	3.16547	-4.00765	47	0	0	0	0	0	0	0	0	0	0	0	0	0	0	0	0	0	0	0	0	0	0	0	0	0	0
TCGA-DD-A4NI	TCGA-LIHC	1.48864	-1.56286	3.0515	132	0	0	0	0	0	0	0	0	0	0	0	0	0	0	0	0	0	0	0	0	0	0	0	0	0	0
TCGA-DD-A4NJ	TCGA-LIHC	3.16942	2.22802	0.941401	71	0	0	0	0	0	0	0	0	0	0	0	0	0	0	0	0	0	0	0	0	0	0	0	0	0	0
TCGA-DD-A4NK	TCGA-LIHC	-3.13474	-1.28202	-1.85273	65	0	0	0	0	0	0	0	0	0	0	0	0	0	0	0	0	0	0	0	0	0	0	0	0	0	0
TCGA-DD-A4NL	TCGA-LIHC	-5.17507	-0.89434	-4.28073	23	0	0	0	0	0	0	0	0	0	0	0	0	0	0	0	0	0	0	0	0	0	0	0	0	0	0
TCGA-DD-A4NN	TCGA-LIHC	-4.76459	0.78843	-5.55302	45	18.5	0	0	0	0	0	0	0	0	0	0	0	0	0	0	0	0	0	0	0	0	0	0	0	0	0
TCGA-DD-A4NO	TCGA-LIHC	-2.51293	0.756555	-3.26949	46	9.4	0	0	0	0	0	0	0	0	0	0	0	0	0	0	0	0	0	0	0	0	0	0	0	0	0
TCGA-DD-A4NP	TCGA-LIHC	-6.12232	-2.99407	-3.12825	20	0	0	0	0	0	0	0	0	0	0	0	0	0	0	0	0	0	0	0	0	0	0	0	0	0	0
TCGA-DD-A4NQ	TCGA-LIHC	0.764995	-0.0135245	0.778519	77	0	0	0	0	0	0	0	0	0	0	0	0	0	0	0	0	0	0	0	0	0	0	0	0	0	0
TCGA-DD-A4NR	TCGA-LIHC	10.7491	0.405985	10.3431	44	0	0	0	0	0	0	0	0	0	0	0	0	0	0	0	0	0	0	0	0	0	0	0	0	0	0
TCGA-DD-A4NS	TCGA-LIHC	4.10403	5.32415	-1.22012	47	0	0.7	0	0	0	0	0	0	0	0	0	0	0	0	0	0	0	0	0	0	0	0	0	0	0	0
TCGA-DD-A4NV	TCGA-LIHC	-1.70866	1.95249	-3.66115	120	0	0	0	0	0	0	0	0	0	0	0	0	0	0	0	0	0	0	0	0	0	0	0	0	0	0
TCGA-DD-A73A	TCGA-LIHC	-1.10382	-1.6451	0.541279	90	0	0	0	0	0	0	0	0	0	0	0	0	0	0	9.8	0	0	0	0	0	0	0	0	0	0	0
TCGA-DD-A73B	TCGA-LIHC	-3.86085	-1.62354	-2.23731	67	0	0	0	0	0	0	0	0	0	0	0	0	0	0	0	0	0	0	0	0	0	0	0	0	0	0
TCGA-DD-A73C	TCGA-LIHC	-2.89637	0.122751	-3.01912	70	0	0	0	0	0	0	0	0	0	0	0	0	0	0	0	0	0	0	0	0	0	0	0	0	0	0
TCGA-DD-A73D	TCGA-LIHC	-4.75672	-4.08546	-0.671262	60	0	0	0	0	0	0	0	0	0	0	0	0	0	0	0	0	0	0	0	0	0	0	0	0	0	0
TCGA-DD-A73E	TCGA-LIHC	-4.92348	-0.930393	-3.99308	101	0	0	0	0	0	0	0	0	0	0	0	0	0	0	0	0	0	0	0	0	0	0	0	0	0	0
TCGA-DD-A73F	TCGA-LIHC	7.63834	-1.54217	9.18051	58	0	0	0	0	0	0	0	0	0	0	0	0	0	0	0	0	0	0	0	0	0	0	0	0	0	0
TCGA-DD-A73G	TCGA-LIHC	-6.24538	-1.4046	-4.84078	101	0	0	0	0	0	0	0	0	0	0	0	0	0	0	0	0	0	0	0	0	0	0	0	0	0	0
TCGA-DD-AA3A	TCGA-LIHC	-0.197452	3.90692	-4.10437	38	0	0	0	0	0	0	0	0	0	0	0	0	0	0	0	0	0	0	0	0	0	0	0	0	0	0
TCGA-DG-A2KH	TCGA-CESC	-8.53096	-3.00378	-5.52718	NA	0	0	0	0.9	0	0	0	0	0	29198.4	0	0	0	0	0	0	0	0	0	0	0	0	0	0	0	0
TCGA-DG-A2KJ	TCGA-CESC	-2.29593	-4.19693	1.901	NA	0	0	0	2.5	0	0	0	0	0	659	0	0	0	0	0	0	0	0	0	0	0	0	0	0	0	0
TCGA-DG-A2KK	TCGA-CESC	0.771777	-0.310288	1.08206	NA	0	0	0	0	0	0	0	0	40585.4	0	0	0	0	0	0	0	0	0	0	0	0	0	0	0	0	0
TCGA-DG-A2KL	TCGA-CESC	5.00521	2.67895	2.32626	NA	0	0	0	0	0	0	0	0	22084.5	0	0	0	0	0	0	0	25.3	0	0	0	0	0	0	0	0	0
TCGA-DG-A2KM	TCGA-CESC	12.8328	2.79643	10.0363	NA	0	0	0	0.9	0	0	0	0	3136.7	0	0	0	0	0	0	0	0	0	0	0	0	0	0	0	0	0
TCGA-DK-A1A3	TCGA-BLCA	2.52385	1.91028	0.613573	509	0	0	0	0	0	0	0	0	0	0	0	0	0	0	0	0	0	0	0	0	0	0	0	0	0	0
TCGA-DK-A1A5	TCGA-BLCA	5.10413	3.13745	1.96669	206	0	0	0	0	0	0	0	0	0	0	0	0	0	0	0	0	0	0	0	0	0	0	0	0	0	0
TCGA-DK-A1A6	TCGA-BLCA	5.08705	-4.39387	9.48092	209	0	0	0	0	0	0	0	0	0	0	0	0	0	0	0	0	0	0	0	0	0	0	0	0	0	0
TCGA-DK-A1A7	TCGA-BLCA	-9.71059	-5.21193	-4.49867	201	0	0	0	0	0	0	0	0	0	0	0	0	0	0	0	0	0	0	0	0	0	0	0	0	0	0
TCGA-DK-A1AA	TCGA-BLCA	-5.80423	-0.416955	-5.38728	75	0	0	0	0	0	0	0	0	0	0	0	0	0	0	0	0	0	0	0	0	0	0	0	0	0	0
TCGA-DK-A1AB	TCGA-BLCA	9.15667	6.09755	3.05912	155	0	0	0	0	0	0	0	0	0	0	0	0	0	0	0	0	0	0	0	0	0	0	0	0	0	0
TCGA-DK-A1AC	TCGA-BLCA	4.8246	-2.53967	7.36427	1149	0	0	0	0	0	0	0	0	0	0	0	0	0	0	0	0	0	0	0	0	0	0	0	0	0	0
TCGA-DK-A1AD	TCGA-BLCA	-1.23314	-0.479937	-0.753205	197	0	0	0	0	0	0	0	0	0	0	0	0	0	0	0	0	0	0	0	0	0	0	0	0	0	0
TCGA-DK-A1AE	TCGA-BLCA	-0.759825	-2.31358	1.55376	94	0	0	0	0	0	0	0	0	0	0	0	0	0	0	0	0	0	0	0	0	0	0	0	0	0	0
TCGA-DK-A1AF	TCGA-BLCA	4.9605	6.40408	-1.44358	84	0	0	0	0	834.3	0	0	0	0	0	0	0	0	0	0	0	0	0	0	0	0	0	0	0	0	0
TCGA-DK-A1AG	TCGA-BLCA	-3.95275	-1.0891	-2.86365	198	0	0	0	3.8	0.6	0	0	0	0	0	0	0	0	0	0	0	0	0	0	0	0	0	0	0	0	0
TCGA-DK-A2HX	TCGA-BLCA	-4.80942	7.71767	-12.5271	92	0	0	0	0	0	0	0	0	0	0	0	0	0	0	0	0	0	0	0	0	0	0	0	0	0	0
TCGA-DK-A2I1	TCGA-BLCA	1.30207	1.00094	0.301133	160	0	0	0	0	0	0	0	0	0	0	0	0	0	0	0	0	0	0	0	0	0	0	0	0	0	0
TCGA-DK-A2I2	TCGA-BLCA	1.66257	1.94619	-0.283625	71	0	0	0	0	0	43.8	0	0	0	0	0	0	0	0	0	0	0	0	0	0	0	0	0	0	0	0
TCGA-DK-A2I4	TCGA-BLCA	15.0239	2.49167	12.5323	684	0	0	0	17.4	0	0	0	0	0	0	0	0	0	0	0	0	0	0	0	0	0	0	0	0	0	0
TCGA-DK-A2I6	TCGA-BLCA	-1.02019	-2.80267	1.78248	231	0	0	0	0	0	0	0	0	0	0	0	0	0	0	0	0	0	0	0	0	0	0	0	0	0	0
TCGA-DK-A3IK	TCGA-BLCA	-5.34805	-1.09639	-4.25166	180	0	0	0	0	0	0	0	0	0	0	0	0	0	0	0	0	0	0	0	0	0	0	0	0	0	0
TCGA-DK-A3IL	TCGA-BLCA	-7.66739	0.940602	-8.608	162	0	0	0	0	0	0	0	0	0	0	0	0	0	0	0	0	0	0	0	0	0	0	0	0	0	0
TCGA-DK-A3IM	TCGA-BLCA	-4.6937	-0.155966	-4.53774	70	0	0	0	0	0	0	0	0	0	0	0	0	0	0	0	0	0	0	0	0	0	0	0	0	0	0
TCGA-DK-A3IN	TCGA-BLCA	0.79995	1.63323	-0.833277	300	0	0	0	0	0	0	0	0	0	0	0	0	0	0	0	0	0	0	0	0	0	0	0	0	0	0
TCGA-DK-A3IQ	TCGA-BLCA	-9.37484	9.72605	-19.1009	148	0	0	0	0	0	0	0	0	0	0	0	0	0	0	0	0	0	0	0	0	0	0	0	0	0	0
TCGA-DK-A3IS	TCGA-BLCA	-1.63025	-3.43629	1.80604	272	0	0	0	0	0	0	0	0	0	0	0	0	0	0	0	0	0	0	0	0	0	0	0	0	0	0
TCGA-DK-A3IT	TCGA-BLCA	-1.47685	3.1656	-4.64245	350	0	0	0	9.3	0	0	0	0	0	0	0	0	0	0	0	0	0	0	0	0	0	0	0	0	0	0
TCGA-DK-A3IU	TCGA-BLCA	13.8862	4.86394	9.02225	323	0	0	0	0	0	0	0	0	0	0	0	0	0	0	0	0	0	0	0	0	0	0	0	0	0	0
TCGA-DK-A3IV	TCGA-BLCA	6.776	-1.62209	8.39809	62	0	0	0	0	0	0	0	0	0	0	0	0	0	0	0	0	0	0	0	0	0	0	0	0	0	0
TCGA-DK-A3WW	TCGA-BLCA	15.4463	-2.91202	18.3584	1150	0	0	0	0	0	0	0	0	0	0	0	0	0	0	0	0	0	0	0	0	0	0	0	0	0	0
TCGA-DK-A3WX	TCGA-BLCA	8.72691	2.31154	6.41538	34	0	0	0	0	0	0	0	0	0	0	0	0	0	0	0	0	0	0	0	0	0	0	0	0	0	0
TCGA-DK-A3WY	TCGA-BLCA	7.76125	4.32727	3.43398	14	0	0	0	0	0	0	0	0	0	0	0	0	0	0	0	0	0	0	0	0	0	0	0	0	0	0
TCGA-DK-A3X1	TCGA-BLCA	-5.42372	-3.77701	-1.64671	685	0	0	0	0	0	0	0	0	0	0	0	0	0	0	0	0	0	0	0	0	0	0	0	0	0	0
TCGA-DK-A3X2	TCGA-BLCA	-7.91937	-3.18801	-4.73137	115	0	0	0	0	0	0	0	0	0	0	0	0	0	0	0	0	0	0	0	0	0	0	0	0	0	0
TCGA-DK-A6AV	TCGA-BLCA	-1.31927	-3.00467	1.68539	97	14.8	0	0	0	0	0	0	0	0	0	0	0	0	0	0	0	0	0	0	0	0	0	0	0	0	0
TCGA-DK-A6AW	TCGA-BLCA	-6.29435	-3.11647	-3.17788	3383	1.6	0	0	0	0	0	0	0	0	0	0	0	0	0	0	0	0	0	0	0	0	0	0	0	0	0
TCGA-DK-A6B0	TCGA-BLCA	-7.54237	-4.04078	-3.50159	24	0	0	0	0	0	0	0	0	0	0	0	0	0	0	0	0	0	0	0	0	0	0	0	0	0	0
TCGA-DK-A6B1	TCGA-BLCA	-6.55415	-1.79544	-4.75872	121	0	0	0	0	0	0	0	0	0	0	0	0	0	0	0	0	0	0	0	0	0	0	0	0	0	0
TCGA-DK-A6B2	TCGA-BLCA	4.91385	1.87364	3.04022	162	0	0	0	0	0	0	0	0	0	0	0	0	0	0	0	0	0	0	0	0	0	0	0	0	0	0
TCGA-DK-A6B5	TCGA-BLCA	2.16434	-2.04453	4.20887	106	0	0	0	0	0	0	0	0	0	0	0	0	0	0	0	0	0	0	0	0	0	0	0	0	0	0
TCGA-DK-A6B6	TCGA-BLCA	2.55008	-6.74212	9.2922	714	0	0	0	0	0	0	0	0	0	0	0	0	0	0	0	0	0	0	0	0	0	0	0	0	0	0
TCGA-DM-A0X9	TCGA-COAD	1.5099	-3.46335	4.97325	162	0	0	0	0	0	0	0	0	0	0	0	0	0	0	0	0	0	0	0	0	0	0	0	0	0	0
TCGA-DM-A0XD	TCGA-COAD	-5.64098	-2.80191	-2.83908	144	0	0	0	0	209.7	0	0	0	0	0	0	0	0	0	0	0	0	0	0	0	0	0	0	0	0	0
TCGA-DM-A0XF	TCGA-COAD	2.02288	-0.152437	2.17532	115	0	0	0	0	22.6	0	0	0	0	0	0	0	0	0	0	0	0	0	0	0	0	0	0	0	0	0
TCGA-DM-A1D0	TCGA-COAD	-9.12247	-4.75517	-4.36729	100	0	0	0	0	0	0	0	0	0	0	0	0	0	0	0	0	0	0	0	0	0	0	0	0	0	0
TCGA-DM-A1D4	TCGA-COAD	-2.48497	-5.16366	2.67869	152	0	0	0	7.1	0	0	0	0	0	0	0	0	0	0	0	0	0	0	0	0	0	0	0	0	0	0
TCGA-DM-A1D6	TCGA-COAD	-8.14332	-3.50349	-4.63983	86	0	0	0	0	0	0	0	0	0	0	0	0	0	0	0	0	0	0	0	0	0	0	0	0	0	0
TCGA-DM-A1D7	TCGA-COAD	-2.55428	-2.28717	-0.267109	118	0	0	0	2.3	1.1	0	0	0	0	0	0	0	0	0	0	0	0	0	0	0	0	0	0	0	0	0
TCGA-DM-A1D8	TCGA-COAD	-1.27112	-4.14065	2.86954	137	0	0	0	0	0	0	0	0	0	0	0	0	0	0	0	0	0	0	0	0	0	0	0	0	0	0
TCGA-DM-A1D9	TCGA-COAD	-2.96799	-2.77803	-0.189968	116	0	0	0	0	0	0	0	0	0	0	0	0	0	0	0	0	0	0	0	0	0	0	0	0	0	0
TCGA-DM-A1DA	TCGA-COAD	-0.325914	-5.24994	4.92402	242	0	0	0	7.4	0	0	0	0	0	0	0	0	0	0	0	0	0	0	0	0	0	0	0	0	0	0
TCGA-DM-A1DB	TCGA-COAD	2.03074	-2.29637	4.32711	56	0	0	0	0	0	0	0	0	0	0	0	0	0	0	0	0	0	0	0	0	0	0	0	0	0	0
TCGA-DM-A1HA	TCGA-COAD	0.252457	-4.21522	4.46768	126	0.7	0	0	0	0	0	0	0	0	0	0	0	0	0	0	0	0	0	0	0	0	0	0	0	0	0
TCGA-DM-A1HB	TCGA-COAD	-6.15013	-2.66396	-3.48617	1053	0	0	0	0	0	0	0	2.4	0	0	0	0	0	0	0	0	0	0	0	0	0	0	0	0	0	0
TCGA-DM-A280	TCGA-COAD	-6.62359	-2.34005	-4.28354	116	0	0	0	0	0	0	0	0	0	0	0	0	0	0	0	0	0	0	0	0	0	0	0	0	0	0
TCGA-DM-A282	TCGA-COAD	-5.7524	-2.26804	-3.48436	83	0	0	0	0	0	0	0	3.8	0	0	0	0	0	0	0	0	0	0	0	0	0	0	0	0	0	0
TCGA-DM-A285	TCGA-COAD	-7.11748	0.156712	-7.2742	148	0.6	0	0	3.5	0	0	0	0	0	0	0	0	0	0	0	0	0	0	0	0	0	0	0	0	0	0
TCGA-DM-A288	TCGA-COAD	-10.2629	-3.55843	-6.70449	63	0	0	0	0	0	0	0	0	0	0	0	0	0	0	0	0	0	0	0	0	0	0	0	0	0	0
TCGA-DM-A28A	TCGA-COAD	1.43576	0.149273	1.28649	112	0	0	0	0.7	23.9	0	0	0	0	0	0	0	0	0	0	0	0	0	0	0	0	0	0	0	0	0
TCGA-DM-A28C	TCGA-COAD	-8.68149	-3.93047	-4.75101	96	0	0	0	0	0	0	0	0	0	0	0	0	0	0	0	0	0	0	0	0	0	0	0	0	0	0
TCGA-DM-A28E	TCGA-COAD	-4.11775	-3.37383	-0.743911	77	0	0	0	0	0	42.7	0	0	0	0	0	0	0	0	0	0	0	0	0	0	0	0	0	0	0	0
TCGA-DM-A28F	TCGA-COAD	-1.03707	-2.04329	1.00622	214	0	0	0	78.5	0	3.7	0	0	0	0	0	0	0	0	0	0	0	0	0	0	0	0	0	0	0	0
TCGA-DM-A28G	TCGA-COAD	-5.93666	-2.92626	-3.0104	100	0	0	0	0	0	0	0	0	0	0	0	0	0	0	0	0	0	0	0	0	0	0	0	0	0	0
TCGA-DM-A28H	TCGA-COAD	-6.33411	-2.90133	-3.43279	102	0	0	0	0	0	0	0	1.3	0	0	0	0	0	0	0	0	0	0	0	0	0	0	0	0	0	0
TCGA-DM-A28K	TCGA-COAD	-3.39424	-4.0391	0.64486	93	0	0	0	0	0	0	0	0	0	0	0	0	0	0	0	0	0	0	0	0	0	0	0	0	0	0
TCGA-DM-A28M	TCGA-COAD	-4.68066	-5.43104	0.750379	78	0	0	0	0	0	0	0	1.1	0	0	0	0	0	0	0	0	0	0	0	0	0	0	0	0	0	0
TCGA-DQ-5624	TCGA-HNSC	-5.57557	2.6354	-8.21096	77	0	0	0	3.8	0	0	0	0	0	0	0	0	0	0	0	0	0	0	0	0	0	0	0	0	0	0
TCGA-DQ-5625	TCGA-HNSC	12.4244	1.64547	10.7789	154	0	0	0	0	0	0	0	0	0	0	0	0	0	0	0	0	0	0	0	0	0	0	0	0	0	0
TCGA-DQ-5629	TCGA-HNSC	-7.44197	-0.7134	-6.72857	275	0	0	0	0	0	0	0	0	0	0	0	0	0	0	0	0	0	0	0	0	0	0	0	0	0	0
TCGA-DQ-5630	TCGA-HNSC	10.9242	1.64845	9.27578	51	0	0	0	0	0	0	0	0	0	0	0	0	0	0	0	0	0	0	0	0	0	0	0	0	0	0
TCGA-DQ-5631	TCGA-HNSC	-8.67735	4.2987	-12.9761	71	0	0	0	0	0	0	0	0	0	0	0	0	0	0	0	0	0	0	0	0	0	0	0	0	0	0
TCGA-DQ-7588	TCGA-HNSC	-11.9099	-3.93657	-7.97337	85	0	0	0	0	0	0	0	0	1.3	0	0	0	0	0	0	0	0	0	0	0	0	0	0	0	0	0
TCGA-DQ-7591	TCGA-HNSC	5.65079	-1.94599	7.59677	32	0	0	0	0	0	0	0	0	2.6	0	0	0	0	0	36898.6	0	0	0	0	0	0	0	0	0	0	0
TCGA-DQ-7592	TCGA-HNSC	4.95841	1.07935	3.87906	70	0.5	0	0	0	0	0	0	0	1.9	0	0	0	0	0	0	0	0	0	0	0	0	0	0	0	0	0
TCGA-DR-A0ZL	TCGA-CESC	-8.55513	-1.5583	-6.99683	NA	0.5	0	0	0	0	0	0	0	16671.1	0	0	0	0	0	0	0	0	0	0	0	0	0	0	0	0	0
TCGA-DR-A0ZM	TCGA-CESC	5.44647	-4.37756	9.82402	NA	0	0	0	0	0	0	0	0	14.4	0	0	0	0	0	0	0	0	0	0	0	0	0	0	0	0	0
TCGA-DS-A0VK	TCGA-CESC	-3.63119	2.57247	-6.20366	NA	0	0	0	0	0	0	0	0	21969.6	0	0	0	0	0	0	0	0	0	0	0	0	0	0	0	0	0
TCGA-DS-A0VL	TCGA-CESC	6.23332	0.374328	5.85899	NA	1.1	0	0	0	0	0	0	0	25808.2	0	0	0	0	0	0	0	0	0	0	0	0	0	0	0	0	0
TCGA-DS-A0VM	TCGA-CESC	2.95677	-0.674445	3.63122	NA	0	0	0	0	0	0	0	0	32362.9	0	0	0	0	0.9	0	0	0	0	0	0	0	0	0	0	0	0
TCGA-DS-A0VN	TCGA-CESC	9.22431	-1.37487	10.5992	NA	0	0	0	0	0	0	0	0	15802.5	0	0	0	0	0	0	0	0	0	0	0	0	0	0	0	0	0
TCGA-DS-A1OB	TCGA-CESC	0.243836	-3.11728	3.36112	NA	0	0	0	0	0	0	0	0	7.5	0	0	0	19346.9	0	0	0	0	0	0	0	0	0	0	0	0	0
TCGA-DS-A1OC	TCGA-CESC	2.30222	-2.02579	4.328	NA	0	0	0	0	0	0	0	0	21812.8	9.9	0	0	0	0	0	0	0	0	0	0	0	0	0	0	0	0
TCGA-DS-A1OD	TCGA-CESC	9.80262	2.24434	7.55828	NA	0	0	0	0	0	0	0	0	13581	0	0	0.4	0	0	0	0	0	0	0	0	0	0	0	0	0	0
TCGA-DS-A3LQ	TCGA-CESC	-2.74197	2.13612	-4.87809	NA	0	0	0	0	0	0	0	0	20.4	0	444.2	0	0	0	0	0	0	0	0	0	0	0	12009.1	0	0	0
TCGA-DS-A5RQ	TCGA-CESC	2.87829	-0.506865	3.38515	NA	0	0	0	0	0	0	0	0	11697.7	0	0	0	0	0	0	0	0	0	0	0	0	0	0	0	0	0
TCGA-DS-A7WF	TCGA-CESC	2.77586	1.39895	1.37691	NA	0	0	0	0	0	0	0	0	15252.2	0	0	0	0	0	0	0	0	0	0	0	0	0	0	0	0	0
TCGA-DS-A7WH	TCGA-CESC	-10.2249	3.72707	-13.952	NA	0	0	0	0	0	0	0	0	24136.6	0	0	0	0	0	0	0	0	0	0	0	0	0	0	0	0	0
TCGA-DS-A7WI	TCGA-CESC	-5.73813	-3.01751	-2.72062	NA	0	0	0	0	0	0	0	0	11254	0	0	0	0	0	0	0	0	0	0	0	0	0	0	0	0	0
TCGA-E5-A2PC	TCGA-BLCA	3.88848	-3.73889	7.62737	189	0	0	0	0	0	0	0	0	0	0	0	0	0	0	0	0	0	0	0	0	0	0	0	0	0	0
TCGA-E5-A4TZ	TCGA-BLCA	-4.6804	-2.17358	-2.50683	375	0	0	0	0	0	0	0	0	0	0	0	0	0	0	0	0	0	0	0	0	0	0	0	0	0	0
TCGA-E5-A4U1	TCGA-BLCA	-8.87816	-3.46625	-5.41191	485	0	0	0	0	0	0	0	0	0	0	0	0	0	0	0	0	0	0	0	0	0	0	0	0	0	0
TCGA-E7-A3X6	TCGA-BLCA	10.0161	-1.53125	11.5473	77	0	0	0	0	0	0	0	0	0	0	0	0	0	0	0	0	0	0	0	0	0	0	0	0	0	0
TCGA-E7-A3Y1	TCGA-BLCA	-8.70497	-3.28085	-5.42412	142	0	0	0	0	0	0	0	0	0	0	0	0	0	0	0	0	0	0	0	0	0	0	0	0	0	0
TCGA-E7-A4IJ	TCGA-BLCA	0.766403	-2.98468	3.75108	280	0	0	0	0	0	0	0	0	0	0	0	0	0	0	0	0	0	0	0	0	0	0	0	0	0	0
TCGA-E7-A4XJ	TCGA-BLCA	-10.0265	-4.22639	-5.80011	34	0	0	0	0	0	0	0	0	0	0	0	0	0	0	0	0	0	0	0	0	0	0	0	0	0	0
TCGA-E7-A519	TCGA-BLCA	-4.80819	-2.91878	-1.88941	71	0	0	0	0	0	0	0	0	0	0	0	0	0	0	0	0	0	0	0	0	0	0	0	0	0	0
TCGA-E7-A541	TCGA-BLCA	5.22613	-2.40378	7.62991	395	0	0	0	0	0	0	0	0	0	0	0	0	0	0	0	0	0	0	0	0	0	0	0	0	0	0
TCGA-E7-A5KE	TCGA-BLCA	-8.728	-3.66121	-5.0668	170	0	0	0	0	0	0	0	0	0	0	0	0	0	0	0	0	0	0	0	0	0	0	0	0	0	0
TCGA-E7-A5KF	TCGA-BLCA	-7.86415	-4.2572	-3.60695	164	0	0	0	0	0	0	0	0	0	0	0	0	0	0	0	0	0	0	0	0	0	0	0	0	0	0
TCGA-E7-A677	TCGA-BLCA	0.917132	2.99369	-2.07656	195	0	0	0	0	0	0	0	0	0	0	0	0	0	0	0	0	0	0	0	0	0	0	0	0	0	0
TCGA-E7-A678	TCGA-BLCA	-5.97238	-4.48756	-1.48482	46	0	0	0	0	0	0	0	0	0	0	0	0	0	0	0	0	0	0	0	0	0	0	0	0	0	0
TCGA-E7-A6MD	TCGA-BLCA	-1.98557	1.55848	-3.54405	374	0	0	2.9	0	0	0	0	0	0	0	0	0	0	0	0	0	0	0	0	0	0	0	0	0	0	0
TCGA-E7-A6ME	TCGA-BLCA	2.17595	-0.167017	2.34296	108	0	0	0	2.7	0.9	0	0	0	0	0	0	0	0	0	0	0	0	0	0	0	0	0	0	0	0	0
TCGA-E7-A6MF	TCGA-BLCA	-5.95969	1.80994	-7.76963	33	0	0	0	0	0	0	0	0	0	0	0	0	0	0	0	0	0	0	0	0	0	0	0	0	0	0
TCGA-E7-A7DU	TCGA-BLCA	-7.92948	-3.70017	-4.22931	221	0	0	0	0	0	0	0	0	0	0	0	0	0	0	0	0	0	0	0	0	0	0	0	0	0	0
TCGA-E7-A7DV	TCGA-BLCA	3.58605	0.212037	3.37401	241	0	0	0	0	0	0	0	0	0	0	0	0	0	0	0	0	0	0	0	0	0	0	0	0	0	0
TCGA-E7-A7PW	TCGA-BLCA	-3.13664	-5.38615	2.24952	67	0	0	0	0	0	0	0	0	0	0.7	0	0	0	0	0	0	0	0	0	0	0	0	0	0	0	0
TCGA-E7-A7XN	TCGA-BLCA	19.1569	-3.12763	22.2845	766	1.5	0	0	0	0	0	0	0	0	0	0	0	0	0	0	0	0	0	0	0	0	0	0	0	0	0
TCGA-E7-A85H	TCGA-BLCA	1.93663	-2.60815	4.54478	378	0	0	0	0	0	0	0	0	11.5	0	0	0	0	0	0	0	0	0	0	0	0	0	0	0	0	0
TCGA-E7-A8O7	TCGA-BLCA	-1.87903	-1.16474	-0.714287	27	0	0	0	6.1	0	0	0	0	0	0	0	0	0	0	0	0	0	0	0	0	0	0	0	0	0	0
TCGA-E7-A8O8	TCGA-BLCA	-6.62225	-5.24793	-1.37433	107	0	0	0	0	0	1.4	0	0	9.2	24.1	0	0	0	0	0	0	0	0	0	0	0	0	0	0	0	0
TCGA-E7-A97P	TCGA-BLCA	18.9119	2.47167	16.4402	188	0	0	0	0	0	0	0	0	6.9	0	0	0	0	0	0	0	0	0	0	0	0	0	0	0	0	0
TCGA-E7-A97Q	TCGA-BLCA	-0.523877	0.251923	-0.775799	60	0	0	0	12.3	0	0	0	0	0	47.8	0	0	0	0	0	0	0	0	0	0	0	0	0	0	0	0
TCGA-EA-A1QS	TCGA-CESC	-4.03014	10.7022	-14.7324	NA	0	0	0	0	0	0	0	0	1.6	0	0	0	0	0	0	25721.3	0	0	0	0	0	0	0	0	0	0
TCGA-EA-A1QT	TCGA-CESC	3.36983	-2.28639	5.65622	NA	0	0	0	0	0	0	0	0	35543.8	0	0	0	0	0	0	0	13.4	0	0	0	0	0	0	0	0	0
TCGA-EA-A3HQ	TCGA-CESC	3.87774	1.62005	2.25769	NA	0	0	0	0	0	0	0	0	37594.9	0	0	0	0.4	0	0	0	5.9	0	0	0	0	0	0	0	0	0
TCGA-EA-A3HR	TCGA-CESC	-4.41252	3.80007	-8.21259	NA	0	0	0	0	0	0	0	0	0	0	0	0	0	0	0	0	8.1	0	0	0	0	0	0	0	55895.9	0
TCGA-EA-A3HS	TCGA-CESC	1.86515	2.39389	-0.528745	NA	0	0	0	0	0	0	0	0	22179.6	0	0	0	0	0	0	0	0	0	0	0	0	0	0	0	0	0
TCGA-EA-A3HT	TCGA-CESC	-0.243848	2.32094	-2.56479	NA	0	0	0	0	0	0	0	0	25814.6	0	0.5	0	0	0	0	0	0	0	0	0	0	0	8.7	0	0	0
TCGA-EA-A3HU	TCGA-CESC	10.6319	-0.848829	11.4808	NA	0	0	0	1.9	0	0	0	0	27809.7	0	0	0	0	0.5	0	0	0	0	0	0	0	0	0	0	0	0
TCGA-EA-A3QD	TCGA-CESC	7.36593	1.3817	5.98423	NA	0	0	0	0	0	0	0	0	31568.4	0	0	0	0	0	0	0	0	0	0	0	0	0	0	0	0	0
TCGA-EA-A3QE	TCGA-CESC	9.36425	0.105416	9.25883	NA	0	0	0	0	0	0	0	0	12918	0	0	0	0	0	0	0	0	0	0	0	0	0	0	0	0	0
TCGA-EA-A3Y4	TCGA-CESC	9.83023	-2.81057	12.6408	NA	0	0	0	3	0	0	0	0	18.3	0	0	0	0	0	0	0	1717.5	0	0	0	0	0	0	0	0	0
TCGA-EA-A410	TCGA-CESC	1.76898	1.81766	-0.0486866	NA	0	0	0	0	0	0	0	0	19.4	0	0	0	0	0	0	0	0	0	0	0	0	0	0	0	0	0
TCGA-EA-A411	TCGA-CESC	-3.08475	2.78129	-5.86604	NA	0	0	0	0	0	0	0	0	23999.4	0	0	0	0	0	0	0	0	0	0	0	0	0	0	0	0	0
TCGA-EA-A439	TCGA-CESC	3.68933	4.62212	-0.932787	NA	0	0	0	0	0	0	0	0	27.4	55984	0	0	0	0	0	0	0	0	0	0	0	0	0	0	0	0
TCGA-EA-A43B	TCGA-CESC	5.57919	-2.6707	8.2499	NA	0	0	0	0	0	0	0	0	19456.1	0	0	0	0	0	0	0	0	0	0	0	0	0	0	0	0	0
TCGA-EA-A44S	TCGA-CESC	-2.5895	-0.193722	-2.39578	NA	0	0	0	0	0	0	0	0	899	0	0	0	0	0	0	0	0	0	0	0	0	0	0	0	0	0
TCGA-EA-A4BA	TCGA-CESC	-13.1744	0.828871	-14.0032	NA	0	0	0	0	0	0	0	0	0	0	0	0	0	0	0	0	0	0	0	0	0	0	0	0	0	0
TCGA-EA-A50E	TCGA-CESC	-5.20064	0.54252	-5.74316	NA	0	0	0	0	59.7	54.4	0	0	1725.5	0	0	0	0	0	0	0	0	0	0	0	0	0	0	0	0	0
TCGA-EA-A556	TCGA-CESC	-2.15536	1.97857	-4.13393	NA	0	0	0	0	0	0	0	0	0	0	0	0	0	0	0	0	0	0	0	0	0	0	0	0	0	0
TCGA-EA-A5FO	TCGA-CESC	-5.33721	-0.255284	-5.08192	NA	0	0	0	0	0	0	0	0	41966.2	0	0.9	0	0	0	0	0	0	0	0	0	0	0	0	0	0	0
TCGA-EA-A5O9	TCGA-CESC	0.763473	-1.65181	2.41528	NA	0	0	0	0	0	0	0	0	11855.6	0	0	0	0	0	0	0	0	0	0	0	0	0	0	0	0	0
TCGA-EA-A5ZD	TCGA-CESC	3.78371	0.607615	3.1761	NA	0	0	0	0	42.9	0	0	0	10.7	1.5	0	0	0	0	0	0	0	0	0	0	0	0	0	0	0	0
TCGA-EA-A5ZE	TCGA-CESC	1.11234	2.21435	-1.10201	NA	0	0	0	0	0	0	0	0	0	2.3	0	0	0	0	0	0	0	0	0	0	0	0	0	0	0	0
TCGA-EA-A5ZF	TCGA-CESC	-7.15603	1.54562	-8.70166	NA	0	0	0	0	0	0	0	0	0	11564.6	0	0	0	0	0	0	0	0	0	0	0	0	0	0	0	0
TCGA-EA-A6QX	TCGA-CESC	1.23856	-0.278369	1.51693	NA	0	0	0	0	0	0	0	0	0	0	0	0	0	0	0	0	0	0	0	0	0	0	0	0	0	0
TCGA-EA-A78R	TCGA-CESC	3.67805	-0.790188	4.46824	NA	0	0	0	0	0	0	0	0	0	0	0	0	0	0	0	0	0	0	874.9	0	0	0	0	0	0	0
TCGA-EA-A97N	TCGA-CESC	-1.75849	3.89336	-5.65185	NA	0	0	0	0	0	0	0	0	26366.4	0	0	0	0	0	0	0	0	0	0	0	0	0	0	0	0	0
TCGA-ED-A459	TCGA-LIHC	-0.49585	-0.153311	-0.34254	198	0	0	0	0	0	0	0	0	0	0	0	0	0	0	0	0	0	0	0	0	0	0	0	0	0	0
TCGA-ED-A4XI	TCGA-LIHC	1.4884	1.57327	-0.0848703	137	0	0	0	0	0	0	0	0	0	0	0	0	0	0	0	0	0	0	0	0	0	0	0	0	0	0
TCGA-ED-A5KG	TCGA-LIHC	14.1084	4.49118	9.61723	10	27	8.7	0	0	0	0	0	0	0	0	0	0	0	0	0	0	0	0	0	0	0	0	0	0	0	0
TCGA-ED-A627	TCGA-LIHC	7.29192	4.91357	2.37835	NA	0	173.4	0	0	0	0	0	0	0	0	0	0	0	0	0	0	0	0	0	0	0	0	0	0	0	0
TCGA-ED-A66X	TCGA-LIHC	-0.790554	2.88082	-3.67137	40	0	0	0	0	0	0	0	0	0	0	0	0	0	0	0	0	0	0	0	0	0	0	0	0	0	0
TCGA-ED-A66Y	TCGA-LIHC	-6.05131	0.983778	-7.03509	79	67.8	0	0	0	0	0	0	0	0	0	0	0	0	0	0	0	0	0	0	0	0	0	0	0	0	0
TCGA-ED-A7PX	TCGA-LIHC	-0.286543	4.70752	-4.99406	26	12.4	0.8	0	0	0	0	0	0	0	0	0	0	0	0	0	0	4.7	0	0	0	0	0	0	0	0	0
TCGA-ED-A7PY	TCGA-LIHC	-2.01395	-1.94684	-0.0671103	28	0	0	0	0	0	0	0	0	0	0	0	0	0	0	0	0	0	0	0	0	0	0	0	0	0	0
TCGA-ED-A7PZ	TCGA-LIHC	-6.4128	-2.64339	-3.7694	239	55.3	0	0	0	0	0	0	0	0	0	0	0	0	0	0	0	0	0	0	0	0	0	0	0	0	0
TCGA-ED-A7XO	TCGA-LIHC	0.67182	-0.333315	1.00514	54	27155.8	0	0	0	0	0	0	0	0	0	0	0	0	0	0	0	12.6	0	0	0	0	0	0	0	0	0
TCGA-ED-A7XP	TCGA-LIHC	-0.708672	0.757837	-1.46651	57	157081	0.8	0	0	0	0	0	0	0	0	0	0	0	0	0	0	0	0	0	0	0	0	0	0	0	0
TCGA-ED-A82E	TCGA-LIHC	-2.45569	5.7736	-8.22929	27	59.9	0	0	0	0	0	0	0	0	0	0	0	0	0	0	0	0	0	0	0	0	0	0	0	0	0
TCGA-ED-A8O5	TCGA-LIHC	-2.49417	0.148139	-2.64231	103	0	0	0	0	0	0	0	0	10.7	0	0	0	0	0	0	0	0	0	0	0	0	0	0	0	0	0
TCGA-ED-A8O6	TCGA-LIHC	-0.90622	0.449372	-1.35559	61	186589	0	0	0	0	0	0	0	2.1	0	0	0	0	0	0	0	0	0	0	0	0	0	0	0	0	0
TCGA-ED-A97K	TCGA-LIHC	1.2811	4.1677	-2.8866	46	0	6.5	0	0	2.9	0	0	0	5.1	0	0	0	0	0	0	0	0	0	0	0	0	0	0	0	0	0
TCGA-EK-A2GZ	TCGA-CESC	-2.92541	0.7899	-3.71531	NA	0	0	0	0	0	0	0	0	0	0	0	0	0	0	0	0	0	0	12401.3	0	0	5.8	0	0	0	0
TCGA-EK-A2H0	TCGA-CESC	-1.93666	-4.01124	2.07458	NA	0	0	0	0	0	0	0	0	0	0	0	0	0	0	0	2.1	0	0	4.3	0	0	27067.8	0	0	0	0
TCGA-EK-A2H1	TCGA-CESC	6.41975	2.1964	4.22335	NA	0	0	0	0	0	0	0	0	5813.9	0	0	0	0	0	0	0	0	0	0	0	0	0	0	0	0	0
TCGA-EK-A2IP	TCGA-CESC	-3.91437	-1.2091	-2.70527	NA	0	0	0	0	0	0	0	0	14267.4	0	0	0	0	0	0	0	1110.9	0	0	0	0	0	0	0	0	0
TCGA-EK-A2IR	TCGA-CESC	-13.2769	-1.18715	-12.0898	NA	0	0	0	0	0	0	0	0	25707.8	0	0	0	0.4	0	0	0	0	0	0	0	0	0	0	0	0	0
TCGA-EK-A2PG	TCGA-CESC	-8.94935	-2.35356	-6.5958	NA	0	0	0	0	0	0	0	0	0	8.3	0	0	0	0	0	0	0	0	0	0	0	0	0	0	0	0
TCGA-EK-A2PI	TCGA-CESC	-8.66417	2.3864	-11.0506	NA	0	0	0	0	0	0	0	0	20487.1	14.8	0	0	0	0	0	0	0	0	0	0	0	0	0	0	0	0
TCGA-EK-A2PK	TCGA-CESC	4.66698	-2.67154	7.33851	NA	0	0	0	0	0	0	0	0	0	7246.6	0	0	0	0	0	0	0	0	0	0	0	0	0	0	0	0
TCGA-EK-A2PL	TCGA-CESC	-2.16045	-0.906168	-1.25429	NA	0	0	0	0	0	0	0	0	1.8	0	0	0	0	0	0	2189.5	0	0	0	0	0	0	0	0	0	0
TCGA-EK-A2PM	TCGA-CESC	-12.7413	-0.140342	-12.601	NA	0	0	0	0	0	0	0	0	0	0	0	0	0	0	0	0	0	0	0	0	0	0	0	5.1	0	0
TCGA-EK-A2R7	TCGA-CESC	0.229278	-1.24863	1.4779	NA	0	0	0	0	0	0	0	0	0	5821.8	0	0	0	0	0	0	0	0	0	0	0	0	0	0	0	0
TCGA-EK-A2R8	TCGA-CESC	4.52478	1.19564	3.32914	NA	0	0	0	0	0	0	0	0.7	16.7	0	0	0	0	0	0	0.7	48335.6	0	0	0	0	0	0	0	0	0
TCGA-EK-A2R9	TCGA-CESC	3.7427	2.52811	1.21459	NA	0	0	0	0	0	0	0	0	0	0	0	0	0	37825.7	0	0	0	0	0	0	0	0	0	0	0	0
TCGA-EK-A2RA	TCGA-CESC	8.60078	-0.89711	9.49789	NA	0	0	0	0	0	0	0	0	0.5	0	0	0	0	0	0	0	0	0	6547.2	0	0	0	0	0	0	0
TCGA-EK-A2RB	TCGA-CESC	-2.89326	-3.97489	1.08164	NA	0	0	0	0	0	0	0	0	28109	0	0	0	0	0	0	0	0	0	0	0	0	0	0	0	0	0
TCGA-EK-A2RC	TCGA-CESC	1.171	1.65956	-0.488564	NA	0	0	0	0	0	0	0	0	3783.4	0	0	0	0	0	0	0	0	0	0	0	0	0	0	0	0	0
TCGA-EK-A2RE	TCGA-CESC	-7.36181	0.46315	-7.82495	NA	0	0	0	0	0	0	0	0	7303.2	0	0	0	0	0	0	0.5	0	0	0	0	0	0	0	0	0	0
TCGA-EK-A2RJ	TCGA-CESC	7.00708	-1.87338	8.88046	NA	0	0	0	1.1	0	0	0	0	0	0	0	0	0	0	0	0	0	0	0.5	0	0	0	0	0	0	0
TCGA-EK-A2RK	TCGA-CESC	4.99082	-3.72211	8.71294	NA	80.3	0	0	0	0	0	0	0	3336.3	0	0	0	0	0	0	0	0	0	0	0	0	0	0	0	0	0
TCGA-EK-A2RL	TCGA-CESC	-5.66123	1.44084	-7.10207	NA	0	0	0	0	0	0	0	0	18215.2	0	0	0	0	0	0	0	0	0	0	0	0	0	0	0	0	0
TCGA-EK-A2RM	TCGA-CESC	-3.70685	0.147644	-3.8545	NA	0	0	0	0	0	0	0	0	16.2	21260.9	0	0	0	0	0	0	0	0	0	0	0	0	0	0	0	0
TCGA-EK-A2RN	TCGA-CESC	-7.18374	-4.4977	-2.68604	NA	0	0	0	0	0	0	0	0	8841.3	0	0	0	3.2	0	0	0	0	0	0	0	0	0	0	0	0	0
TCGA-EK-A2RO	TCGA-CESC	-2.11476	1.88848	-4.00324	NA	0	0	0	0	0	0	0	0	1361.8	0	0	0	0	0	0	0	0	0	0	0	0	0	0	0	0	0
TCGA-EK-A3GJ	TCGA-CESC	11.7545	-4.05953	15.814	NA	0	0	0	0	0	0	0	0	0	15.5	0	0	0	0	0	0	0	0	0	0	0	0	0	0	0	0
TCGA-EK-A3GK	TCGA-CESC	0.485815	-1.64285	2.12866	NA	0	0	0	0	0	0	0	0	16290.3	0	0	0	0	0	0	0	0	0	0	0	0	0	0	0	0	0
TCGA-EK-A3GM	TCGA-CESC	-5.84529	-1.90113	-3.94416	NA	0	0	0	0	0	0	0	0	49	0	0	0	0	0	0	0	16275.9	0	0	0	0	0	0	0	0	0
TCGA-EK-A3GN	TCGA-CESC	-9.77017	-1.6359	-8.13426	NA	0	0	0	0	0	0	0	0	34381.3	0	0	0	1	0	1	0	0	0	0	0	0	0	0	0	0	0
TCGA-EP-A12J	TCGA-LIHC	2.34821	-1.38093	3.72914	42	0	124.3	0	0	0	0	0	0	0	0	0	0	0	0	0	0	0	0	0	0	0	0	0	0	0	0
TCGA-EP-A26S	TCGA-LIHC	-4.47202	-2.40079	-2.07122	75	0	0	0	0	0	0	0	0	0	0	0	0	0	0	0	0	0	0	0	0	0	0	0	0	0	0
TCGA-EP-A2KA	TCGA-LIHC	6.18644	-2.54963	8.73606	97	2.5	0	0	0	0	0	0	0	0	0	0	0	0	0	0	0	0	0	0	0	0	0	0	0	0	0
TCGA-EP-A2KB	TCGA-LIHC	-2.2074	-1.59971	-0.607684	69	0	0	0	0	0	0	0	0	0	0	0	0	0	0	0	0	0	0	0	0	0	0	0	0	0	0
TCGA-EP-A2KC	TCGA-LIHC	-0.0954935	-1.27028	1.17479	72	5.3	3.3	0	0	0	0	0	0	0	0	0	0	0	0	0	0	0	0	0	0	0	0	0	0	0	0
TCGA-EP-A3JL	TCGA-LIHC	2.85414	-1.1565	4.01064	84	0	0	0	1.5	0	0	0	0	0	0	0	0	0	0	0	0	0	0	0	0	0	0	0	0	0	0
TCGA-EP-A3RK	TCGA-LIHC	6.52896	0.662857	5.8661	48	0	0.7	0	0	0	0	0	0	0	0	0	0	0	0	0	0	0	0	0	0	0	0	0	0	0	0
TCGA-EQ-8122	TCGA-STAD	-6.2674	2.7621	-9.0295	149	0	0	0	0	0	0	0	0	0	0	0	0	0	0	0	0	0	0	0	0	0	0	0	0	0	0
TCGA-ES-A2HS	TCGA-LIHC	-8.4836	-2.03208	-6.45152	54	1.5	0	0	0	0	0	0	0	0	0	0	0	0	0	0	0	0	0	0	0	0	0	0	0	0	0
TCGA-ES-A2HT	TCGA-LIHC	-3.89891	-2.03863	-1.86029	64	0	0	0	0	0	0	0	0	0	0	0	0	0	0	0	0	0	0	0	0	0	0	0	0	0	0
TCGA-EX-A1H5	TCGA-CESC	-2.20059	0.956712	-3.1573	NA	0	0	0	0	0	0	0	0	24253.9	0	0	0	0	0	0	0	0	0	0	0	0	0	0	0	0	0
TCGA-EX-A1H6	TCGA-CESC	-7.69358	-1.12926	-6.56432	NA	0	0	0	0	0	0	0	0	1330.6	0	0	0	0	0	0	15.9	0	0	0	0	0	0	0	0	0	0
TCGA-EX-A3L1	TCGA-CESC	-4.29822	3.5619	-7.86013	NA	0	0	0	0	0	0	0	0	0	0	0	0	0	0	0	0	14252.2	0	0	5.6	0	0	0	0	0	0
TCGA-EX-A449	TCGA-CESC	-5.0104	-5.00377	-0.00663091	NA	0	0	0	0	0	0	0	0	56484.8	0	0	0	0.7	0	0.7	0	0	0	0	0	0	0	0	0	0	0
TCGA-EX-A69L	TCGA-CESC	9.32855	0.0871267	9.24142	NA	0	0	0	0	0	0	0	0	34220.7	0	0	0	0.7	0	0	0	0	0	8.1	0	0	0	0	0	0	0
TCGA-EX-A69M	TCGA-CESC	6.41239	-4.62127	11.0337	NA	0	0	0	0	0	0	0	0	63.4	0	0	0	0	0	0	0	0	0	22830.7	0	0	0	0	0	0	0
TCGA-EX-A8YF	TCGA-CESC	4.93788	-3.24031	8.17819	NA	25.5	0	0	0	0	0	0	0	0	7669.1	0	0	0	14.5	0	0	0	0	0	0	0	0	0	0	0	0
TCGA-F1-6177	TCGA-STAD	-0.170999	-4.59373	4.42273	1172	0	0	0	0	0	0	0	0	0	0	0	0	0	0	0	0	0	0	0	0	0	0	0	0	0	0
TCGA-F1-6874	TCGA-STAD	4.67819	-0.211471	4.88966	814	0	0	0	53	12.7	0	0	0	0	0	0	0	0	0	0	0	0	0	0	0	0	0	0	0	0	0
TCGA-F1-6875	TCGA-STAD	-10.4838	-2.39663	-8.08714	77	0	0	0	0	5.5	0	0	0	0	49.3	0	0	0	0	0	0	0	0	0	0	0	0	0	0	0	0
TCGA-F1-A448	TCGA-STAD	-3.65597	-0.0329465	-3.62303	529	0	0	0	44.6	17	0	0	0	0	0	0	0	0	0	0	0	0	0	0	0	0	0	0	0	0	0
TCGA-F4-6459	TCGA-COAD	-1.51281	6.91801	-8.43083	118	0	0	0	4.8	0	0	0	0	0	0	0	0	0	0	0	0	0	0	0	0	0	0	0	0	0	0
TCGA-F4-6460	TCGA-COAD	-1.29446	5.14952	-6.44398	115	0	0	0	0	0	0	0	0	0	0	0	0	0	0	0	0	0	0	0	0	0	0	0	0	0	0
TCGA-F4-6461	TCGA-COAD	-2.26348	2.03578	-4.29926	124	0	0	0	0	0	0	0	0	0	0	0	0	0	0	0	0	0	0	0	0	0	0	0	0	0	0
TCGA-F4-6463	TCGA-COAD	1.28503	3.73346	-2.44843	64	0	0	0	1.8	0	0	0	0	0	0	0	0	0	0	0	0	0	0	0	0	0	0	0	0	0	0
TCGA-F4-6569	TCGA-COAD	0.892172	6.2872	-5.39503	110	0	0	0	0	35.2	0	0	0	0	0	0	0	0	0	0	0	0	0	0	0	0	0	0	0	0	0
TCGA-F4-6570	TCGA-COAD	9.21315	1.42281	7.79034	1567	0	0	0	0	0	0	0	0	0	0	0	0	0	0	0	0	0	0	0	0	0	0	0	0	0	0
TCGA-F4-6703	TCGA-COAD	12.0924	6.06065	6.03175	526	0	0	0	0	0	0	0	0	0	0	0	0	0	0	0	0	0	0	0	0	0	0	0	0	0	0
TCGA-F4-6704	TCGA-COAD	0.882643	6.80678	-5.92414	60	0	0	0	0	0	0	0	0	0	0	0	0	0	0	0	0	0	0	0	0	0	0	0	0	0	0
TCGA-F4-6805	TCGA-COAD	2.69418	5.78698	-3.0928	59	0	0	0	0	0	0	0	0	0	0	0	0	0	0	0	0	0	0	0	0	0	0	0	0	0	0
TCGA-F4-6806	TCGA-COAD	-0.950489	0.130933	-1.08142	93	0	0	0	0	0	0	0	0	0	0	0	0	0	0	0	0	0	0	0	0	0	0	0	0	0	0
TCGA-F4-6807	TCGA-COAD	6.50886	5.43391	1.07495	146	0	0	0	0	0	0	0	0	0	0	0	0	0	0	0	0	0	0	0	0	0	0	0	0	0	0
TCGA-F4-6808	TCGA-COAD	-4.63945	-1.71946	-2.91998	116	0	0	0	0	0	0	0	0	0	0	0	0	0	0	0	0	0	0	0	0	0	0	0	0	0	0
TCGA-F4-6809	TCGA-COAD	1.17924	5.06674	-3.8875	134	0	0	0	0	0	0	0	0	0	0	0	0	0	0	0	0	0	0	0	0	0	0	0	0	0	0
TCGA-F4-6854	TCGA-COAD	3.53984	2.61427	0.925568	101	0	0	0	11.7	0	0	0	0	0	0	0	0	0	0	0	0	0	0	0	0	0	0	0	0	0	0
TCGA-F4-6855	TCGA-COAD	-2.41045	4.0639	-6.47435	91	0	0	0	0	0	0	0	0	0	0	0	0	0	0	0	0	0	0	0	0	0	0	0	0	0	0
TCGA-F4-6856	TCGA-COAD	2.78131	-0.0630267	2.84434	940	0	0	0	0	42.9	0	0	0	0	0	0	0	0	0	0	0	0	0	0	0	0	0	0	0	0	0
TCGA-F7-7848	TCGA-HNSC	-4.00407	0.086535	-4.0906	265	0	0	0	0	0	0	0	0	0	0	0	0	0	0	0	0	0	0	0	0	0	0	0	0	0	0
TCGA-F7-8298	TCGA-HNSC	-3.02194	2.40623	-5.42817	118	0	0	0	0	20.5	0	0	0	0	0	0	0	0	0	0	0	0	0	0	0	0	0	0	0	0	0
TCGA-F7-8489	TCGA-HNSC	6.79053	3.30977	3.48076	118	0	0	0	0	0	0	0	0	0	0	0	0	0	0	0	0	0	0	0	0	0	0	0	0	0	0
TCGA-F7-A50G	TCGA-HNSC	5.03404	-1.83991	6.87394	81	0	0	0	0.7	0	0	0	0	0	0	0	0	0	0	0	0	0	0	0	0	0	0	0	0	0	0
TCGA-F7-A50I	TCGA-HNSC	3.8592	-1.17349	5.03269	126	0	0	0	0	0	2	0	0	0	0	0	0	0	0	0	0	0	0	0	0	0	0	0	0	0	0
TCGA-F7-A50J	TCGA-HNSC	0.837025	-2.01278	2.8498	136	0	0	0	0	0	0	0	0	0	0	0	0	0	0	0	0	0	0	0	0	0	0	0	0	0	0
TCGA-F7-A61S	TCGA-HNSC	6.39304	-2.21239	8.60543	92	0	0	0	103.3	0	0	0	0	0	0	0	0	0	0	0	0	0	0	0	0	0	0	0	0	0	0
TCGA-F7-A61V	TCGA-HNSC	-4.39616	-2.21798	-2.17818	84	0	0	0	0	0	0	0	0	0	0	0	0	0	0	0	0	0	0	0	0	0	0	0	0	0	0
TCGA-F7-A61W	TCGA-HNSC	-7.34218	0.325918	-7.6681	50	0	0	0	0	0	0	0	0	0	0	0	0	0	0	0	0	0	0	0	0	0	0	0	0	0	0
TCGA-F7-A620	TCGA-HNSC	12.6834	-1.89177	14.5751	41	0	0	0	4.3	0	0	0	0	0	0	0	0	0	0	0	0	0	0	0	0	0	0	0	0	0	0
TCGA-F7-A622	TCGA-HNSC	-4.99376	-4.50697	-0.486786	54	0	0	0	0	0	0	0	0	0	0	0	0	0	0	0	0	0	0	0	0	0	0	0	0	0	0
TCGA-F7-A623	TCGA-HNSC	-0.686432	-1.54073	0.854296	150	0	0	0	0	0	0	0	0	0	0	0	0	0	0	0	0	0	0	0	0	0	0	0	0	0	0
TCGA-F7-A624	TCGA-HNSC	10.5744	-3.89456	14.469	2613	0	0	0	0	0	0	0	0	0	0	0	0	0	0	0	0	0	0	0	0	0	0	0	0	0	0
TCGA-FD-A3B3	TCGA-BLCA	13.4085	3.84691	9.56155	134	0	0	0	0	0	0	0	0	0	0	0	0	0	0	0	0	0	0	0	0	0	0	0	0	0	0
TCGA-FD-A3B4	TCGA-BLCA	7.46571	4.92793	2.53778	69	0	0	0	0	0	0	0	0	0	0	0	0	0	0	0	0	0	0	0	2703.8	0	0	0	0	0	0
TCGA-FD-A3B5	TCGA-BLCA	-4.62492	1.32012	-5.94504	126	0	0	0	0	0	0	0	0	0	0	0	0	0	0	0	0	0	0	0	0	0	0	0	0	0	0
TCGA-FD-A3B6	TCGA-BLCA	9.0939	0.118938	8.97496	227	0	0	0	0	0	0	0	0	0	0	0	0	0	0	0	0	0	0	0	0	0	0	0	0	0	0
TCGA-FD-A3B7	TCGA-BLCA	10.9581	4.25767	6.70041	58	0	0	0	0	0	0	0	0	0	0	0	0	0	0	0	0	0	0	0	0	0	0	0	0	0	0
TCGA-FD-A3B8	TCGA-BLCA	14.7206	9.74463	4.97597	26	0	0	0	0	0	0	0	0	3.9	0	0	0	0	0	0	0	0	0	0	0	0	0	0	0	0	0
TCGA-FD-A3N5	TCGA-BLCA	5.22687	3.03474	2.19214	276	0	0	0	0	0	0	0	0	0	0	0	0	0	0	0	0	0	0	0	0	6.5	0	0	0	0	0
TCGA-FD-A3N6	TCGA-BLCA	6.62957	-1.62349	8.25306	101	0.4	0	0	0	0	0	101.6	0	0	0	0	0	0	0	0	0	0	0	0	0	21285.8	0	0	0	0	0
TCGA-FD-A3NA	TCGA-BLCA	2.46165	-0.442133	2.90379	140	0	0	0	0	0	0	0	0	1.2	0	0	0	0	0	0	0	0	0	0	0	0	0	0	0	0	0
TCGA-FD-A3SJ	TCGA-BLCA	-4.09386	4.42469	-8.51855	206	0	0	0	0	0	0	0	0	0	0	0	0	0	0	0	0	0	0	0	0	0	0	0	0	0	0
TCGA-FD-A3SL	TCGA-BLCA	2.50537	6.5636	-4.05823	193	0	0	0	0	0	0	0	0	0	0	0	0	0	0	0	0	0	0	0	0	0	0	0	0	0	0
TCGA-FD-A3SM	TCGA-BLCA	-4.75417	2.1389	-6.89307	163	0	0	0	0	0	0	0	0	0	0	0	0	0	0	0	0	0	0	0	0	0	0	0	0	0	0
TCGA-FD-A3SN	TCGA-BLCA	2.32563	0.664033	1.66159	325	0	0	0	0	423.2	0	0	0	0	0	0	0	0	0	0	0	0	0	0	0	0	0	0	0	0	0
TCGA-FD-A3SO	TCGA-BLCA	3.85919	1.38419	2.475	297	0	0	0	0	0	0	0	0	0	0	0	0	0	0	0	0	0	0	0	0	0	0	0	0	0	0
TCGA-FD-A3SP	TCGA-BLCA	7.21191	7.97645	-0.76454	101	0	0	0	0	0	0	0	0	0	0	0	0	0	0	0	0	0	0	0	0	0	0	0	0	0	0
TCGA-FD-A3SQ	TCGA-BLCA	-2.17322	7.58993	-9.76315	65	0	0	0	0	0	0	0	0	0	0	0	0	0	0	0	0	0	0	0	0	0	0	0	0	0	0
TCGA-FD-A3SR	TCGA-BLCA	4.85542	4.68549	0.169922	124	0	0	0	0	0	0	0	0	0	0	0	0	0	0	0	0	0	0	0	0	0	0	0	0	0	0
TCGA-FD-A3SS	TCGA-BLCA	-4.50536	-0.556101	-3.94926	395	0	0	0	0	0	0	0	0	0	0	0	0	0	0	0	0	0	0	0	0	0	0	0	0	0	0
TCGA-FD-A43N	TCGA-BLCA	-2.2025	-1.55942	-0.643076	147	0	0	0	6.6	0	0	0	0	0	0	0	0	0	0	0	0	0	0	0	0	0	0	0	0	0	0
TCGA-FD-A43P	TCGA-BLCA	10.5494	-0.630349	11.1798	320	0	0	0	0	1.7	0	0	0	0	0	0	0	0	0	0	0	0	0	0	0	0	0	0	0	0	0
TCGA-FD-A43S	TCGA-BLCA	0.914431	5.07757	-4.16314	1	0	0	0	0.7	0	0	0	0	0	0	0	0	0	0	0	0	0	0	0	0	0	0	0	0	0	0
TCGA-FD-A43U	TCGA-BLCA	1.12741	1.17285	-0.0454367	72	0	0	0	1.4	0	0	0	0	0	0	0	0	0	0	0	0	0	0	0	0	0	0	0	0	0	0
TCGA-FD-A43X	TCGA-BLCA	-9.9431	-3.90835	-6.03475	255	0	0	0	0	0	0	0	0	0	0	0	0	0	0	0	0	0	0	0	0	0	0	0	0	0	0
TCGA-FD-A43Y	TCGA-BLCA	6.64041	1.17365	5.46676	54	0	0	0	0	0	0	0	0	0	0	0	0	0	0	0	0	0	0	0	0	0	0	0	0	0	0
TCGA-FD-A5BR	TCGA-BLCA	-2.87018	1.97939	-4.84957	76	0	0	0	12.4	0	0	0	0	0	0	0	0	0	0	0	0	0	0	0	0	0	0	0	0	0	0
TCGA-FD-A5BS	TCGA-BLCA	14.6649	1.27967	13.3852	22	0	0	0	1.7	0	0	0	0	0	0	0	0	0	0	0	0	0	0	0	0	0	0	0	0	0	0
TCGA-FD-A5BT	TCGA-BLCA	8.5336	2.80703	5.72657	108	0	0	0	0	0	0	0	0	0	0	0	0	0	0	0	0	0	0	0	0	0	0	0	0	0	0
TCGA-FD-A5BU	TCGA-BLCA	2.87769	4.64916	-1.77147	64	0	0	0	0	0	0	0	0	0	0	0	0	0	0	0	0	0	0	0	0	0	0	0	0	0	0
TCGA-FD-A5BV	TCGA-BLCA	-8.16401	-2.51503	-5.64899	99	0	0	0	0	0	0	0	0	0	0	0	0	0	0	0	0	0	0	0	0	0	0	0	0	0	0
TCGA-FD-A5BX	TCGA-BLCA	-1.51333	4.89571	-6.40903	283	0	0	0	0	0	0	0	0	0	0	0	0	0	0	0	0	0	0	0	0	0	0	0	0	0	0
TCGA-FD-A5BY	TCGA-BLCA	0.576197	1.87455	-1.29835	44	0	0	0	0	0	0	0	0	0	0	0	0	0	0	0	0	0	0	14433.4	0	0	0	0	0	0	0
TCGA-FD-A5BZ	TCGA-BLCA	-3.39202	5.50841	-8.90043	105	0	0	0	0	0	0	0	0	0	0	0	0	0	0	0	0	0	0	0	0	0	0	0	0	0	0
TCGA-FD-A5C0	TCGA-BLCA	-4.31987	4.03699	-8.35687	110	0	0	0	0	0	0	0	0	0	0	0	0	0	0	0	0	0	0	4	0	0	0	0	0	0	0
TCGA-FD-A5C1	TCGA-BLCA	12.9965	-0.53003	13.5265	127	0	0	0	0	0	0	0	0	0	0	0	0	0	0	0	0	0	0	0	0	0	0	0	0	0	0
TCGA-FD-A62N	TCGA-BLCA	17.4962	1.98882	15.5074	77	0	0	0	0	0	0	0	0	0	0	0	0	0	0	0	0	0	0	0	0	0	0	0	0	0	0
TCGA-FD-A62O	TCGA-BLCA	-8.04054	-1.2124	-6.82814	144	0	0	0	0	1.6	0	0	0	0	0	0	0	0	0	0	0	0	0	0	0	0	0	0	0	0	0
TCGA-FD-A62P	TCGA-BLCA	4.4588	2.51702	1.94178	319	0	0	0	3.9	0	0	0	0	0	0	0	0	0	0	0	0	0	0	0	0	0	0	0	0	0	0
TCGA-FD-A62S	TCGA-BLCA	2.89183	5.46978	-2.57795	66	0	0	0	0	0	0	0	0	0	0	0	0	0	0	0	0	0	0	0	0	0	0	0	0	0	0
TCGA-FD-A6TA	TCGA-BLCA	1.0761	1.73758	-0.661484	219	0	0	0	0	0	0	0	0	0	0	0	0	0	0	0	0	0	0	0	0	0	0	0	0	0	0
TCGA-FD-A6TB	TCGA-BLCA	7.37878	4.70973	2.66904	157	0	0	0	3.3	0	0	0	0	0	0	0	0	0	0	0	0	0	0	0	0	0	0	0	0	0	0
TCGA-FD-A6TC	TCGA-BLCA	-5.04628	2.35448	-7.40077	756	0	0	0	0	0	0	0	0	0	0	0	0	0	0	0	0	0	0	0	0	0	0	0	0	0	0
TCGA-FD-A6TD	TCGA-BLCA	6.84254	1.61457	5.22797	101	17.2	0	0	1.6	0	0	0	0	0	0	0	0	0	0	0	0	0	0	0	0	0	0	0	0	0	0
TCGA-FD-A6TE	TCGA-BLCA	1.21373	-2.84797	4.06169	192	0	0	0	0	0	0	0	0	0	0	0	0	0	0	0	0	0	0	0	0	0	0	0	0	0	0
TCGA-FD-A6TF	TCGA-BLCA	-1.99939	5.61467	-7.61406	124	0	0	0	0	0	0	0	0	0	0	0	0	0	0	0	0	0	0	0	0	0	0	0	0	0	0
TCGA-FD-A6TG	TCGA-BLCA	-1.0375	5.54394	-6.58144	330	0	0	0	0	0	0	0	0	0	0	0	0	0	0	0	0	0	0	0	0	0	0	0	0	0	0
TCGA-FD-A6TH	TCGA-BLCA	-0.466159	0.718696	-1.18485	138	0	0	0	0	0	0	0	0	0	0	0	0	0	0	0	0	0	0	0	0	0	0	0	0	0	0
TCGA-FD-A6TI	TCGA-BLCA	-5.46739	-0.541096	-4.92629	111	0	0	0	0	0	0	0	0	0	0	0	0	0	0	0	0	0	0	0	0	0	0	0	0	0	0
TCGA-FD-A6TK	TCGA-BLCA	11.2394	3.32936	7.91006	96	0	0	0	0	0	0	0	0	0	0	0	0	0	0	0	0	0	0	0	0	0	0	0	0	0	0
TCGA-FJ-A3Z7	TCGA-BLCA	-5.74314	-2.2804	-3.46274	284	0	0	0	0	0	0	0	0	0	0	0	0	0	0	0	0	0	0	0	0	0	0	0	0	0	0
TCGA-FJ-A3Z9	TCGA-BLCA	-9.37894	-5.71898	-3.65996	58	0	0	0	0	0	0	0	0	0	0	0	0	0	0	0	0	0	0	0	0	0	0	0	0	0	0
TCGA-FJ-A3ZE	TCGA-BLCA	-9.21257	-3.98922	-5.22335	373	0	0	0	0	0	0	0	0	0	0	0	0	0	0	0	0	0	0	0	0	0	0	0	0	0	0
TCGA-FJ-A3ZF	TCGA-BLCA	-8.08131	-4.59082	-3.49049	204	0	0	0	0	0	0	0	0	0	0	0	0	0	0	0	0	0	0	0	0	0	0	0	0	0	0
TCGA-FJ-A871	TCGA-BLCA	-4.60692	3.84416	-8.45108	44	0	0	0	0	0	0	0	0	0	0	0	0	0	0	0	0	0	0	0	0	0	0	0	0	0	0
TCGA-FP-7735	TCGA-STAD	-2.5077	-2.32601	-0.181686	40	0	0	0	0	0.5	0	0	0	0	0	0	0	0	0	0	0	0	0	0	0	0	0	0	0	0	0
TCGA-FP-7829	TCGA-STAD	-8.12948	-0.547787	-7.58169	201	0	0	0	0	0	0	0	0	0	0	0	0	0	0	0	0	0	0	0	0	0	0	0	0	0	0
TCGA-FP-7916	TCGA-STAD	9.58313	2.66115	6.92198	81	0	0	0	4427.5	13.2	0	0	0	0	0	0	0	0	0	0	0	0	0	0	0	0	0	0	0	0	0
TCGA-FP-7998	TCGA-STAD	14.3703	3.50279	10.8675	55	0	0	0	5168.1	0.5	0	0	0	0	0	0	0	0	0	0	0	0	0	0	0	0	0	0	0	0	0
TCGA-FP-8099	TCGA-STAD	-1.12505	-1.17947	0.0544126	117	0	0	0	0	0	0	0	0	0	0	0	0	0	0	0	0	0	0	0	0	0	0	0	0	0	0
TCGA-FP-8209	TCGA-STAD	0.0842675	12.477	-12.3927	NA	0	0	0	1	0	0	0	0	0	0	0	0	0	0	0	0	0	0	0	0	0	0	0	0	0	0
TCGA-FP-8210	TCGA-STAD	1.572	8.21638	-6.64439	3	0	0	0	0	2	0	0	0	0	0	0	0	0	0	0	0	0	0	0	0	0	0	0	0	0	0
TCGA-FP-8211	TCGA-STAD	-0.834493	-4.36783	3.53334	97	0	0	0.5	0	0	0	0	0	0	0	0	0	0	0	0	0	0	0	0	0	0	0	0	0	0	0
TCGA-FP-8631	TCGA-STAD	-5.68875	-0.377547	-5.3112	77	0	0	0	0	0	0	0	0	0	1.5	0	0	0	0	0	0	0	0	0	0	0	0	0	0	0	0
TCGA-FT-A3EE	TCGA-BLCA	-7.65495	-1.48999	-6.16496	115	0	0	0	0	0	0	0	0	0	0	0	0	0	0	0	0	0	0	0	0	0	0	0	0	0	0
TCGA-FT-A61P	TCGA-BLCA	10.8654	4.8656	5.99982	135	0	0	0	0	0	0	0	0	0	0	0	0	0	0	0	0	0	0	0	0	0	0	0	0	0	0
TCGA-FU-A23K	TCGA-CESC	-0.418704	-2.19173	1.77303	NA	0	0	0	1	0	0	0	0	0	15894.8	0	0	0	0	0	0	0	0	0	0	0	0	0	0	0	0
TCGA-FU-A23L	TCGA-CESC	6.91743	-1.24529	8.16273	NA	0	0	0	0	0	0	0	0	4	0	0	0	0	0	0	0	27748.2	0	0	0	0	0	0	0	0	0
TCGA-FU-A2QG	TCGA-CESC	2.90356	-0.625503	3.52906	NA	0	0	0	0	0	0	0	0	32352.1	0	0	0	0	0	0	0	0	0	0	0	0	0	0	0	0	0
TCGA-FU-A3EO	TCGA-CESC	-7.90899	-4.16681	-3.74218	NA	0	0	0	0	0	0	0	0	10899.4	0	0	0	0	0	0	0	0	0	0	0	0	0	0	0	0	0
TCGA-FU-A3HY	TCGA-CESC	-6.24947	-0.597569	-5.6519	NA	0	0	0	0	0	0	0	0	46038.9	0	0	0	0	0	0	0	0	0	0	0	0	0	0	0	0	0
TCGA-FU-A3HZ	TCGA-CESC	-1.51086	-1.7352	0.224343	NA	0	0	0	0	0	0	0	0	17.2	0	0	0	0	0	0	0	0	0	0	0	0	0	0	0	0	0
TCGA-FU-A3NI	TCGA-CESC	-1.56184	2.28168	-3.84352	NA	0	0	0	0	0	0	0	0	17424	0	0	0	0	0	0	0	0	0	0	0	0	0	0	0	0	0
TCGA-FU-A3TQ	TCGA-CESC	-1.35841	0.506955	-1.86536	NA	0	0	0	0	0	0	0	0	18574.3	0	0	0	0	0	0	0	0	0	0	0	0	0	0	0	0	0
TCGA-FU-A3TX	TCGA-CESC	0.559033	0.286035	0.272998	NA	0	0	0	6.9	0	0	0	0	0	31616.2	0	0	0	0	0	0	0	0	0	0	0	0	0	0	0	0
TCGA-FU-A3WB	TCGA-CESC	-3.51082	1.93875	-5.44956	NA	0	0	0	0	0	0	0	0	15838.8	0	0	0	0	0	0	0	0	0	0	0	0	0	0	0	0	0
TCGA-FU-A3YQ	TCGA-CESC	5.41478	0.00751685	5.40726	NA	0	0	0	0	0	0	0	0	16546.3	0	0	0	0	0	0	0	0	0	0	0	0	0	0	0	0	0
TCGA-FU-A40J	TCGA-CESC	-1.9185	1.52171	-3.44021	NA	0	0	0	0	0	0	0	0	28677.2	61.9	0	0	0	0	0	0	0	0	0	0	0	0	0	0	0	0
TCGA-FU-A57G	TCGA-CESC	-4.97545	4.39496	-9.3704	NA	0	0	0	0	0	0	0	0	0	0	0	0	0	0	0	0	0	0	0	0	0	0	0	0	0	0
TCGA-FU-A5XV	TCGA-CESC	-3.27441	-0.724793	-2.54961	NA	0	0	0	0	0	0	0	0	0	4779.1	0	0	0	0	0	0	0	0	0	0	0	0	0	0	0	0
TCGA-FU-A770	TCGA-CESC	-6.39577	-1.11506	-5.28071	NA	0	0	0	0	0	0	0	0	73590.5	0	0	0	0.8	0	0.8	0	0	0	0	0	0	0	0	0	0	0
TCGA-FV-A23B	TCGA-LIHC	2.55888	-0.410536	2.96941	70	0	0	0	0	0	0	0	0	0	0	0	0	0	0	0	0	0	0	0	0	0	0	0	0	0	0
TCGA-FV-A2QQ	TCGA-LIHC	-0.292087	0.151563	-0.44365	113	0	0	0	1.5	0	0	0	0	0	0	0	0	0	0	0	0	0	0	0	0	0	0	0	0	0	0
TCGA-FV-A2QR	TCGA-LIHC	0.798587	0.620418	0.178169	92	0	0	0	0	0	0	0	0	0	0	0	0	0	0	0	0	0	0	0	0	0	0	0	0	0	0
TCGA-FV-A3I0	TCGA-LIHC	-0.920375	4.94857	-5.86894	77	0	0	0	0	0	0	0	0	0	0	0	0	0	0	0	0	0	0	0	0	0	0	0	0	0	0
TCGA-FV-A3I1	TCGA-LIHC	3.65365	1.65359	2.00005	59	0	0	0	0	0	0	0	0	0	0	0	0	0	0	0	0	0	0	0	0	0	0	0	0	0	0
TCGA-FV-A3R2	TCGA-LIHC	0.533106	2.5328	-1.99969	64	0	0	0	0	0	0	0	0	0	0	0	0	0	0	0	0	0	0	0	0	0	0	0	0	0	0
TCGA-FV-A3R3	TCGA-LIHC	-3.57487	3.9011	-7.47597	43	0	0	0	0	0	0	0	0	0	0	0	0	0	0	0	0	0	0	0	0	0	0	0	0	0	0
TCGA-FV-A495	TCGA-LIHC	1.62455	0.467021	1.15752	90	0	307.5	0	0	0	0	0	0	12.5	0	0	1.7	0	0	0	0	0	0	0	0	0	0	0	0	0	0
TCGA-FV-A496	TCGA-LIHC	-5.13333	-1.2424	-3.89093	106	0	1.3	0	0	0	0	0	0	0	0	0	0	0	0	0	0	0	0	0	0	0	0	0	0	0	0
TCGA-FV-A4ZP	TCGA-LIHC	-0.627537	-2.36183	1.73429	73	0	1.6	0	0	0	0	0	0	0	0	0	0	0	0	0	0	0	0	0	0	0	0	0	0	0	0
TCGA-FV-A4ZQ	TCGA-LIHC	11.8049	-1.59337	13.3983	64	0	0	0	0	0	0	0	0	0	0	0	0	0	0	0	0	0	0	0	0	0	0	0	0	0	0
TCGA-G2-A2EC	TCGA-BLCA	-3.69226	3.37388	-7.06614	141	0	0	0	0.6	0	0	0	0	0	0	0	0	0	0	0	0	0	0	0	0	0	0	0	0	0	0
TCGA-G2-A2EF	TCGA-BLCA	13.2869	0.422481	12.8645	205	0	0	0	0	0	0	0	0	0	0	0	0	0	0	0	0	0	0	0	0	0	0	0	0	0	0
TCGA-G2-A2EJ	TCGA-BLCA	9.08349	-2.64071	11.7242	246	0	0	0	0	0	0	0	0	0	0	0	0	0	0	0	0	0	0	0	0	0	0	0	0	0	0
TCGA-G2-A2EK	TCGA-BLCA	-7.44122	1.53633	-8.97755	57	0	0	0	0	0	0	0	0	0	0	0	0	0	0	0	0	0	0	0	0	0	0	0	0	0	0
TCGA-G2-A2EL	TCGA-BLCA	-3.84956	-0.12251	-3.72705	178	0	0	0	0	0	0	0	0	0	0	0	0	0	0	0	0	0	0	0	0	0	0	0	0	0	0
TCGA-G2-A2EO	TCGA-BLCA	6.05142	-0.110403	6.16182	698	0	0	0	0	0	0	0	0	0	0	0	0	0	0	0	0	0	0	0	0	0	0	0	0	0	0
TCGA-G2-A2ES	TCGA-BLCA	9.5366	-1.92187	11.4585	362	0	0	0	0	0	0	0	0	0	0	0	0	0	0	0	0	0	0	0	0	0	0	0	0	0	0
TCGA-G2-A3IB	TCGA-BLCA	-1.70107	-1.9803	0.279237	82	0	0	0	0	0	0	0	0	0	0	0	0	0	0	0	0	0	0	0	0	0	0	0	0	0	0
TCGA-G2-A3IE	TCGA-BLCA	-9.29571	-5.05187	-4.24385	292	0	0	0	0	0	0	0	0	0	0	0	0	0	0	0	0	0	0	0	0	0	0	0	0	0	0
TCGA-G2-A3VY	TCGA-BLCA	-9.0845	-3.30645	-5.77804	642	0	0	0	0	0	0	0	0	0	0	0	0	0	0	0	0	0	0	0	0	0	0	0	0	0	0
TCGA-G3-A25S	TCGA-LIHC	-2.32845	-2.91237	0.583915	103	0	0	0	0	0	0	0	0	0	0	0	0	0	0	0	0	0	0	0	0	0	0	0	0	0	0
TCGA-G3-A25T	TCGA-LIHC	-1.98619	1.69836	-3.68455	39	58.4	0	0	0	0	0	0	0	0	0	0	0	0	0	0	0	0	0	0	0	0	0	0	0	0	0
TCGA-G3-A25U	TCGA-LIHC	-2.98871	-2.22368	-0.765035	56	182756	0	0	0	0	0	0	0	0	0	0	0	0	0	0	0	0	0	0	0	0	0	0	0	0	0
TCGA-G3-A25V	TCGA-LIHC	2.14905	0.94327	1.20578	51	0	0	0	0	0	0	0	0	0	0	0	0	0	0	0	0	0	0	0	0	0	0	0	0	0	0
TCGA-G3-A25X	TCGA-LIHC	5.18333	2.63048	2.55284	NA	10.2	0	0	0	0	0	0	0	0	0	0	0	0	0	0	0	0	0	0	0	0	0	0	0	0	0
TCGA-G3-A25Y	TCGA-LIHC	3.3147	3.94422	-0.629514	79	35.9	0	0	0	0	0	0	0	0	0	0	0	0	0	0	0	0	0	0	0	0	0	0	0	0	0
TCGA-G3-A25Z	TCGA-LIHC	-5.70052	-1.57778	-4.12274	63	13089.6	0	0	0	0	0	0	0	0	0	0	0	0	0	0	0	0	0	0	0	0	0	0	0	0	0
TCGA-G3-A3CG	TCGA-LIHC	1.16427	-1.35487	2.51913	87	0	0	0	0	0	0	0	0	0	0	0	0	0	0	0	0	0	0	0	0	0	0	0	0	0	0
TCGA-G3-A3CH	TCGA-LIHC	0.163681	0.76678	-0.603099	38	75.2	0	0	0	0	0	0	0	0	0	0	0	0	0	0	0	0	0	0	0	0	0	0	0	0	0
TCGA-G3-A3CI	TCGA-LIHC	-3.56536	-0.894729	-2.67063	15	0	0	0	0	0	0	0	0	0	0	0	0	0	0	0	0	0	0	0	0	0	0	0	0	0	0
TCGA-G3-A3CJ	TCGA-LIHC	-5.92518	-3.53108	-2.39411	NA	6448.1	46.9	0	0	0	0	0	0	0	0	0	0	0	0	0	0	0	0	0	0	0	0	0	0	0	0
TCGA-G3-A3CK	TCGA-LIHC	3.65727	-2.79356	6.45083	187	143317	0	0	0	0	0	0	0	0	0	0	0	0	0	0	0	0	0	0	0	0	0	0	0	0	0
TCGA-G3-A5SI	TCGA-LIHC	-4.96383	-3.00469	-1.95914	27	0	0	0	0	0	0	0	0	0	0	0	0	0	0	0	0	0	0	0	0	0	0	0	0	0	0
TCGA-G3-A5SJ	TCGA-LIHC	5.95948	0.697288	5.2622	85	0	0.8	0	0	0	0	0	0	0	0	0	0	0	0	0	0	0	0	0	0	0	0	0	0	0	0
TCGA-G3-A5SK	TCGA-LIHC	0.153463	-2.8515	3.00496	77	0	17.3	0	0	0	0	0	0	0	0	0	0	0	0	0	0	0	0	0	0	0	0	0	0	0	0
TCGA-G3-A5SL	TCGA-LIHC	-2.03482	-1.23465	-0.80017	111	0	0	0	0	0	0	0	0	0	0	0	0	0	0	0	0	0	0	0	0	0	0	0	0	0	0
TCGA-G3-A5SM	TCGA-LIHC	0.678601	0.345039	0.333562	95	0	0	0	0	0	0	0	0	0	0	0	0	0	0	0	0	0	0	0	0	0	0	0	0	0	0
TCGA-G3-A6UC	TCGA-LIHC	-3.11267	-1.91807	-1.1946	108	0	0	0	0	0	0	0	0	0	0	0	0	0	0	0	0	0	0	0	0	0	0	0	0	0	0
TCGA-G3-A7M5	TCGA-LIHC	-1.82262	-2.60755	0.784929	164	0.7	0	0	0	0	0	0	0	0	0	0	0	0	0	0	0	0	0	0	0	0	0	0	0	0	0
TCGA-G3-A7M6	TCGA-LIHC	1.88896	7.45223	-5.56327	78	0	10.3	0	0	0	0	0	0	0	0	0	0	0	0	0	0	0	0	0	0	0	0	0	0	0	0
TCGA-G3-A7M7	TCGA-LIHC	-5.81095	-0.209015	-5.60193	52	0	0	0	0	0	0	0	0	0	0	0	0	0	0	0	0	0	0	0	0	0	0	0	0	0	0
TCGA-G3-A7M8	TCGA-LIHC	-6.80817	-0.793654	-6.01451	29	0	0	0	0	0	0	0	0	0	0	0	0	0	0	0	0	0	0	0	0	0	0	0	0	0	0
TCGA-G3-A7M9	TCGA-LIHC	-0.210167	2.80165	-3.01182	107	0	0	0	0	0	0	0	0	0	0	0	0	0	0	0	0	0	0	0	0	0	0	0	0	0	0
TCGA-G3-AAUZ	TCGA-LIHC	-0.290313	-1.4649	1.17459	74	0	0	0	0	0	0	0	0	0	0	0	0	0	0	0	0	0	0	0	0	0	0	0	0	0	0
TCGA-G3-AAV0	TCGA-LIHC	-3.49022	-2.76706	-0.723164	146	124693	0	0	0	0	0	0	0	0	3.4	0	0	0	9.3	0	0	0	0	0	0	0	0	0	0	0	0
TCGA-G3-AAV1	TCGA-LIHC	-3.18625	0.538084	-3.72433	45	4053.9	0	0	0	0	0	0	0	0	0	0	0	0	0	0	0	0	0	0	0	0	0	0	0	0	0
TCGA-G3-AAV2	TCGA-LIHC	-4.46558	-2.66038	-1.8052	39	0	0	0	0	0	0	0	0	0	0	0	0	0	0	0	0	0	0	0	0	0	0	0	0	0	0
TCGA-G3-AAV3	TCGA-LIHC	7.43245	-2.23433	9.66678	80	0	0	0	0	0	0	0	0	0	0	0	0	0	0	0	0	0	0	0	0	0	0	0	0	0	0
TCGA-G3-AAV4	TCGA-LIHC	-2.50694	-3.40042	0.893481	82	0	0	0	0	0	0	0	0	5.3	0	0	0	0	0	0	0	0	0	0	0	0	0	0	0	0	0
TCGA-G3-AAV5	TCGA-LIHC	-4.35323	-1.73274	-2.62049	67	0	0	0	0	0	0	0	0	0	0	0	0	0	0	0	0	0	0	0	0	0	0	0	0	0	0
TCGA-G3-AAV6	TCGA-LIHC	-4.3385	-1.80368	-2.53482	59	0	0	0	0	0	0	0	0	0	0	0	0	0	0	0	0	0	0	0	0	0	0	0	0	0	0
TCGA-G3-AAV7	TCGA-LIHC	2.55296	2.26322	0.289748	69	1250.8	0	0	0	0	0	0	0	0	0	0	0	0	0	0	0	0	0	0	0	0	0	0	0	0	0
TCGA-G4-6293	TCGA-COAD	2.3617	-0.522146	2.88384	97	0	0	0	0	0	0	0	0	0	0	0	0	0	0	0	0	0	0	0	0	0	0	0	0	0	0
TCGA-G4-6294	TCGA-COAD	-4.54874	-0.729295	-3.81944	138	0	0	0	0	0	0	0	0	0	0	0	0	0	0	0	0	0	0	0	0	0	0	0	0	0	0
TCGA-G4-6295	TCGA-COAD	6.4283	-2.447	8.8753	122	0	0	0	0	0	0	0	0	0	0	0	0	0	0	0	0	0	0	0	0	0	0	0	0	0	0
TCGA-G4-6297	TCGA-COAD	4.3635	3.87074	0.49276	76	0	0	0	0	0	0	0	0	0	0	0	0	0	0	0	0	0	0	0	0	0	0	0	0	0	0
TCGA-G4-6298	TCGA-COAD	-7.26812	0.194887	-7.46301	74	0	0	0	0	0	0	0	0	0	0	0	0	0	0	0	0	0	0	0	0	0	0	0	0	0	0
TCGA-G4-6299	TCGA-COAD	5.76234	1.46606	4.29628	153	0	0	0	0	0	0	0	0	0	0	0	0	0	0	0	0	0	0	0	0	0	0	0	0	0	0
TCGA-G4-6302	TCGA-COAD	0.59379	11.3359	-10.7421	1050	0	0	0	0	0	0	0	0	0	0	0	0	0	0	0	0	0	0	0	0	0	0	0	0	0	0
TCGA-G4-6303	TCGA-COAD	-1.64041	3.59909	-5.2395	83	0	0	0	0	0	0	0	0	0	0	0	0	0	0	0	0	0	0	0	0	0	0	0	0	0	0
TCGA-G4-6304	TCGA-COAD	3.56223	-4.64455	8.20678	1027	0	0	0	0	0	0	0	0	0	0	0	0	0	0	0	0	0	0	0	0	0	0	0	0	0	0
TCGA-G4-6306	TCGA-COAD	-0.60568	-5.07983	4.47415	101	0	0	0	0	0	0	0	0	0	0	0	0	0	0	0	0	0	0	0	0	0	0	0	0	0	0
TCGA-G4-6307	TCGA-COAD	-7.4995	-2.00547	-5.49403	64	0	0	0	0	0	0	0	0	0	0	0	0	0	0	0	0	0	0	0	0	0	0	0	0	0	0
TCGA-G4-6309	TCGA-COAD	-1.2843	-0.986974	-0.297327	794	0	0	0	0	0	0	0	0	0	0	0	0	0	0	0	0	0	0	0	0	0	0	0	0	0	0
TCGA-G4-6310	TCGA-COAD	-6.74094	7.89485	-14.6358	94	0	0	0	0	0	0	0	0	0	0	0	0	0	0	0	0	0	0	0	0	0	0	0	0	0	0
TCGA-G4-6311	TCGA-COAD	-1.52652	1.84464	-3.37115	121	0	0	0	0	0	0	0	0	0	0	0	0	0	0	0	0	0	0	0	0	0	0	0	0	0	0
TCGA-G4-6314	TCGA-COAD	-1.12778	6.19179	-7.31957	127	0	0	0	4.5	0	0	0	0	0	0	0	0	0	0	0	0	0	0	0	0	0	0	0	0	0	0
TCGA-G4-6315	TCGA-COAD	-6.5625	-2.12882	-4.43369	125	0	0	0	0	0	0	0	0	0	0	0	0	0	0	0	0	0	0	0	0	0	0	0	0	0	0
TCGA-G4-6317	TCGA-COAD	-4.72737	-3.31919	-1.40819	74	0	0	0	0	0	0	0	0	0	0	0	0	0	0	0	0	0	0	0	0	0	0	0	0	0	0
TCGA-G4-6320	TCGA-COAD	-4.73998	-3.35508	-1.3849	953	0	0	0	0	0	0	0	0	0	0	0	0	0	0	0	0	0	0	0	0	0	0	0	0	0	0
TCGA-G4-6321	TCGA-COAD	-2.93648	-3.6305	0.694013	69	0	0	0	0	0	0	0	0	0	0	0	0	0	0	0	0	0	0	0	0	0	0	0	0	0	0
TCGA-G4-6322	TCGA-COAD	-0.781462	-1.89896	1.1175	74	0	0	0	0	0	0	0	0	0	0	0	0	0	0	0	0	0	0	0	0	0	0	0	0	0	0
TCGA-G4-6323	TCGA-COAD	-2.75309	-2.71765	-0.0354359	76	0	0	0	0	0	0	0	0	0	0	0	0	0	0	0	0	0	0	0	0	0	0	0	0	0	0
TCGA-G4-6586	TCGA-COAD	5.53484	-4.37126	9.9061	1094	0	0	0	0	0	0	0	0	0	0	0	0	0	0	0	0	0	0	0	0	0	0	0	0	0	0
TCGA-G4-6588	TCGA-COAD	2.28239	-0.497528	2.77992	1903	0	0	0	0	0	0	0	0	0	0	0	0	0	0	0	0	0	0	0	0	0	0	0	0	0	0
TCGA-G4-6625	TCGA-COAD	8.3496	1.7808	6.56879	96	0	0	0	0	8.1	0	0	0	0	0	0	0	0	0	0	0	0	0	0	0	0	0	0	0	0	0
TCGA-G4-6626	TCGA-COAD	0.00476122	-2.29317	2.29794	111	0	0	0	35.9	0	0	0	0	0	0	0	0	0	0	0	0	0	0	0	0	0	0	0	0	0	0
TCGA-G4-6627	TCGA-COAD	4.1964	5.02004	-0.823643	91	0	0	0	5.9	0	0	0	0	0	0	0	0	0	0	0	0	0	0	0	0	0	0	0	0	0	0
TCGA-G4-6628	TCGA-COAD	12.6067	0.65192	11.9547	1799	0	0	0	0	0	0	0	0	0	0	0	0	0	0	0	0	0	0	0	0	0	0	0	0	0	0
TCGA-GC-A3BM	TCGA-BLCA	0.482441	-0.939481	1.42192	98	0	0	0	0	0	0	0	0	0	0	0	0	0	0	0	0	0	0	0	0	0	0	0	0	0	0
TCGA-GC-A3I6	TCGA-BLCA	7.09622	0.502121	6.5941	152	0	0	0	0	0	0	0	0	22390.7	0	0	0	0	0	0	0	0	0	0	0	0	0	0	0	0	0
TCGA-GC-A3OO	TCGA-BLCA	-3.06382	6.2247	-9.28852	108	0	0	0	10.4	0	0	0	0	0	0	0	0	0	0	0	0	0	0	0	0	0	0	0	0	0	0
TCGA-GC-A3RB	TCGA-BLCA	-2.20238	-2.38994	0.187553	135	0.6	0	0	0	0	0	0	0	0	0	0	0	0	0	0	0	0	0	0	0	0	0	0	0	0	0
TCGA-GC-A3RC	TCGA-BLCA	8.30486	0.875251	7.42961	299	0	0	0	0	0	0	0	0	0	0	0	0	0	0	0	0	0	0	0	0	0	0	0	0	0	0
TCGA-GC-A3RD	TCGA-BLCA	-6.9848	-2.56192	-4.42289	63	0	0	0	0	0	0	0	0	0	0	0	0	0	0	0	0	0	0	0	0	0	0	0	0	0	0
TCGA-GC-A3WC	TCGA-BLCA	10.3238	2.26938	8.05439	132	0	0	0	0	0	0	0	0	0	0	0	0	0	0	0	0	0	0	0	0	0	0	0	0	0	0
TCGA-GC-A3YS	TCGA-BLCA	-0.889994	3.0661	-3.95609	193	0	0	0	0	0	0	0	0	0	0	0	0	0	0	0	0	0	0	0	0	0	0	0	0	0	0
TCGA-GC-A4ZW	TCGA-BLCA	1.1629	-2.56253	3.72543	566	0	0	0	0	0	0	0	0	0	0	0	0	0	0	0	0	0	0	0	0	0	0	0	0	0	0
TCGA-GC-A6I1	TCGA-BLCA	8.17931	-2.40751	10.5868	180	0	0	0	5.9	0	0	0	0	0	0	0	0	0	0	0	0	0	0	0	0	0	0	0	0	0	0
TCGA-GC-A6I3	TCGA-BLCA	2.35619	-2.61724	4.97343	186	0	0	0	0	0	0	0	1.6	0	0	0	0	0	0	0	0	0	0	0	0	0	0	0	0	0	0
TCGA-GD-A2C5	TCGA-BLCA	-7.52441	0.930531	-8.45494	210	0	0	0	0	0	0	0	0	0	0	0	0	0	0	0	0	0	0	0	0	0	0	0	0	0	0
TCGA-GD-A3OP	TCGA-BLCA	-0.755121	1.97405	-2.72917	294	0	0	0	0	0	0	0	0	0	0	0	0	0	0	0	0	0	0	0	0	0	0	0	0	0	0
TCGA-GD-A3OQ	TCGA-BLCA	-0.064457	-0.0389319	-0.0255251	98	0	0	0	0	0	0	0	0	0	0	0	0	0	0	0	0	0	0	0	0	0	0	0	0	0	0
TCGA-GD-A3OS	TCGA-BLCA	-3.14368	7.1669	-10.3106	86	0	0	0	0	0	0	0	0	0	0	0	0	0	0	0	0	0	0	0	0	0	0	0	0	0	0
TCGA-GD-A6C6	TCGA-BLCA	-5.4838	-4.85245	-0.631356	223	0	0	0	0	0	0	0	0	0	0	0	0	0	0	0	0	0	0	0	0	0	0	0	0	0	0
TCGA-GD-A76B	TCGA-BLCA	4.86196	-2.10458	6.96655	156	0	0	0	0	0	0	0	0	0	0	0	0	0	0	0	0	0	0	0	0	0	0	0	0	0	0
TCGA-GH-A9DA	TCGA-CESC	-0.463521	0.75573	-1.21925	NA	0	0	0	0.7	0	0	0	0	0	0	0	0	0	0	0	0	19162.1	0	0	0	0	0	0	0	0	0
TCGA-GJ-A3OU	TCGA-LIHC	5.92561	4.55803	1.36758	52	0	8.2	0	0	0	0	0	0	0	0	0	0	0	0	0	0	0	0	0	0	0	0	0	0	0	0
TCGA-GJ-A6C0	TCGA-LIHC	3.8244	0.444359	3.38004	45	0	0	0	0	0	0	0	0	0	0	0	0	0	0	0	0	0	0	0	0	0	0	0	0	0	0
TCGA-GJ-A9DB	TCGA-LIHC	1.32177	3.90589	-2.58413	67	0	0	0	0	0	0	0	0	0	0	0	0	0	0	0	0	0	0	0	0	0	0	0	0	0	0
TCGA-GU-A42P	TCGA-BLCA	-6.31198	-2.31263	-3.99934	221	0	0	0	0	0	0	0	0	0	0	0	0	0	0	0	0	0	0	0	0	0	0	0	0	0	0
TCGA-GU-A42Q	TCGA-BLCA	-4.89445	-0.00786247	-4.88659	149	0	0	0	0	0.6	0	0	0	0	0	0	0	0	0	0	0	0	0	0	0	0	0	0	0	0	0
TCGA-GU-A42R	TCGA-BLCA	-8.13984	-1.62253	-6.51731	119	0	0	0	0	0	0	0	0	0	0	0	0	0	0	0	0	0	0	0	0	0	0	0	0	0	0
TCGA-GU-A762	TCGA-BLCA	14.9472	1.3615	13.5857	87	14.4	0	0	0	0	0	0	0	0	0	0	0	0	0	0	0	0	0	0	0	0	0	0	0	0	0
TCGA-GU-A763	TCGA-BLCA	-7.51139	-5.3042	-2.20719	58	0	0	0	0	0	0	0	0	0	0	0	0	0	0	0	0	0	0	0	0	0	0	0	0	0	0
TCGA-GU-A764	TCGA-BLCA	4.20307	3.49097	0.7121	98	0	0	0	0	0	0	0	0	0	0	0	0	0	0	0	0	0	0	0	0	0	0	0	0	0	0
TCGA-GU-A766	TCGA-BLCA	19.1826	2.06512	17.1175	157	0	0	0	74.3	0	0	0	0	0	0	0	0	0	0	0	0	0	0	0	0	0	0	0	0	0	0
TCGA-GU-A767	TCGA-BLCA	-5.71611	2.83296	-8.54906	340	0	0	0	0	0	0	0	0	0	0	0	0	0	0	0	0	0	0	0	0	0	0	0	0	0	0
TCGA-GV-A3JV	TCGA-BLCA	2.54407	1.24255	1.30152	94	0	0	0	0	0	0	0	0	0	0	0	0	0	0	0	0	0	0	0	0	0	0	0	0	0	0
TCGA-GV-A3JW	TCGA-BLCA	-9.06321	-1.01744	-8.04577	64	0	0	0	0	0	0	0	0	9	0	0	0	0	0	0	0	0	0	0	0	0	0	0	0	0	0
TCGA-GV-A3JX	TCGA-BLCA	6.7707	-1.42541	8.19611	233	0	0	0	0	0	0	0	0	0	0	0	0	0	0	0	0	0	0	0	0	0	0	0	0	0	0
TCGA-GV-A3JZ	TCGA-BLCA	-1.56511	-0.602931	-0.962175	375	0	0	0	4.8	659.7	0	0	0	0	0	0	0	0	0	0	0	0	0	0	0	0	0	0	0	0	0
TCGA-GV-A3QF	TCGA-BLCA	-7.67741	-3.73486	-3.94256	118	0	0	0	0	0	0	0	0	0	0	0	0	0	0	0	0	0	0	0	0	0	0	0	0	0	0
TCGA-GV-A3QG	TCGA-BLCA	8.3863	3.84386	4.54245	76	0	0	0	1.6	0	0	0	0	0	0	0	0	0	0	0	0	0	0	0	0	0	0	0	0	0	0
TCGA-GV-A3QH	TCGA-BLCA	-5.71435	-4.49431	-1.22004	139	0	0	0	0	0	0	0	0	0	0	0	0	0	0	0	0	0	0	0	0	0	0	0	0	0	0
TCGA-GV-A3QI	TCGA-BLCA	-5.99823	-0.670354	-5.32788	379	0	0	0	0	0	0	0	0	0	0	0	0	0	0	0	0	0	0	0	0	0	0	0	0	0	0
TCGA-GV-A3QK	TCGA-BLCA	-0.575359	-5.18156	4.6062	144	0	0	0	14.6	0	0	0	0	0	0	0	0	0	0	0	0	0	0	0	0	0	0	0	0	0	0
TCGA-GV-A40E	TCGA-BLCA	2.02329	0.190707	1.83258	147	0	0	0	0	0	0	0	0	0	0	0	0	0	0	0	0	0	0	0	0	0	0	0	0	0	0
TCGA-GV-A40G	TCGA-BLCA	-8.22173	-3.53538	-4.68635	131	0	0	0	0	0	0	0	0	0	0	0	0	0	0	0	0	0	0	0	0	0	0	0	0	0	0
TCGA-GV-A6ZA	TCGA-BLCA	1.73185	-4.92596	6.65781	266	0.8	0	0	0	0	0	0	0	0	0	0	0	0	0	0	0	0	0	0	0	0	0	0	0	0	0
TCGA-H4-A2HO	TCGA-BLCA	-5.40513	-2.09778	-3.30736	81	0	0	0	0	0	0	0	0	0	0	0	0	0	0	0	0	0	0	0	0	0	0	0	0	0	0
TCGA-H4-A2HQ	TCGA-BLCA	-1.28349	-0.417133	-0.866362	354	0	0	0	0	0	0	0	0	0	0	0	0	0	0	0	0	0	0	0	0	0	0	0	0	0	0
TCGA-H7-7774	TCGA-HNSC	0.171438	-3.31374	3.48518	117	0	0	0	0	0	0	0	0	0	0	0	0	0	0	0	0	0	0	0	0	0	0	0	0	0	0
TCGA-H7-8501	TCGA-HNSC	16.6188	-1.81067	18.4294	119	0	0	0	0	0	0	0	0	0	0	0	0	0	0	0	0	0	0	0	0	0	0	0	0	0	0
TCGA-H7-8502	TCGA-HNSC	-0.177522	0.142636	-0.320158	NA	0	0	0	0	0	0	0	0	0	0	0	0	0	0	0	0	0	0	0	0	0	0	0	0	0	0
TCGA-H7-A6C4	TCGA-HNSC	-0.197445	0.141876	-0.339321	28	0	0	0	0	0	0	0	0	0	0	0	0	0	0	0	0	0	0	0	0	0	0	0	0	0	0
TCGA-H7-A76A	TCGA-HNSC	5.20371	-0.688007	5.89172	52	0	0	0	0	0	0	0	0	16859.5	0	0	0	0	0	0	0	0	0	0	0	0	0	0	0	0	0
TCGA-HD-7229	TCGA-HNSC	5.44017	-1.11722	6.55739	130	0	0	0	1.9	0	0	0	0	0	0	0	0	0	0	0	0	0	0	0	0	0	0	0	0	0	0
TCGA-HD-7753	TCGA-HNSC	-0.607562	1.08765	-1.69521	93	0	0	0	0	0	0	0	0	0.9	0	0	0	0	0	0	0	0	0	0	0	0	0	0	0	0	0
TCGA-HD-7754	TCGA-HNSC	-6.78798	1.73708	-8.52506	48	0	0	0	0	0	0	0	0	13119.1	0	0	0	0.5	0.5	0	0	0	0	0	0	0	0	0	0	0	0
TCGA-HD-7831	TCGA-HNSC	-7.07639	6.34435	-13.4207	30	0	0	0	0	0	0	0	0	0	0	0	0	0	0	0	0	0	0	0	0	0	0	0	0	0	0
TCGA-HD-7832	TCGA-HNSC	5.98001	-3.02392	9.00392	82	0	0	0	0	0	0	0	0	1.1	0	0	0	0	17297.2	0	0	0	0	0	0	0	0	0	0	0	0
TCGA-HD-8224	TCGA-HNSC	-5.24336	5.7038	-10.9472	65	0	0	0	0	0	0	0	0	0	0	0	0	0	0	0	0	0	0	0	0	0	0	0	0	0	0
TCGA-HD-8314	TCGA-HNSC	-0.126412	3.79411	-3.92052	72	0	0	0	0	0	0	0	0	0	0	0	0	0	0	5941.4	0	0	0	0	0	0	0	0	0	0	0
TCGA-HD-8634	TCGA-HNSC	1.37533	-1.52366	2.89899	98	0	0	0	0	0	1.6	0	0	0	0	0	0	0	0	0.8	0	0	0	0	0	0	0	0	0	0	0
TCGA-HD-8635	TCGA-HNSC	-2.29744	3.17186	-5.4693	455	0	0	0	0.9	0	0	0	0	0	0	0	0	0	0	5.4	0	0	0	0	0	0	0	0	0	0	0
TCGA-HD-A4C1	TCGA-HNSC	0.589425	-1.71908	2.30851	168	0	0	0	0	5.3	0	0	0	0	0	0	0	0	0	0	0	0	0	0	0	0	0	0	0	0	0
TCGA-HD-A633	TCGA-HNSC	-9.20194	-1.73415	-7.46779	112	0	0	0	0	0	0	0	0	38.9	0	0	0	0	0	0	0	0	0	0	0	0	0	0	0	0	0
TCGA-HD-A634	TCGA-HNSC	-11.7579	-5.55929	-6.19859	32	0	0	0	0	0	0	0	0	82152.1	0	0	0	0.8	0	0	0	0	0	0	0	0	0	0	0	0	0
TCGA-HD-A6I0	TCGA-HNSC	0.330551	-5.35376	5.68431	67	0	0	0	0	0	0	0	0	0	0	0	0	0	0	0	0	0	0	0	0	0	0	0	0	0	0
TCGA-HF-7131	TCGA-STAD	-0.253945	-1.07768	0.823735	75	0	0	0	30	0	0	0	0	0	0	0	0	0	0	0	0	0	0	0	0	0	0	0	0	0	0
TCGA-HF-7132	TCGA-STAD	3.74835	1.17442	2.57394	1073	0	0	0	3.5	141.2	3.9	0	0	0	0	0	0	0	0	0	0	0	0	0	0	0	0	0	0	0	0
TCGA-HF-7133	TCGA-STAD	3.44859	-0.618018	4.06661	83	0	0	0	0	0	0	0	0	0	0	0	0	0	0	0	0	0	0	0	0	0	0	0	0	0	0
TCGA-HF-7134	TCGA-STAD	-3.42437	-2.20374	-1.22063	241	0	0	0	10.2	0	0	0	0	0	0	0	0	0	0	0	0	0	0	0	0	0	0	0	0	0	0
TCGA-HG-A2PA	TCGA-CESC	0.817997	1.87207	-1.05407	NA	0	0	0	0	0	0	0	0	4565.1	0	0	0	0	0	0	0	0	0	0	0	0	0	0	0	0	0
TCGA-HJ-7597	TCGA-STAD	10.0602	-1.15661	11.2169	665	0	0	0	11.9	0	0	0	0	0	0	0	0	0	0	0	0	0	0	0	0	0	0	0	0	0	0
TCGA-HL-7533	TCGA-HNSC	8.35615	-0.697228	9.05338	NA	0	0	0	0	0	0	0	0	9594.6	0	0	0	0	0	0	0	0	0	0.7	0	0	0	0	0	0	0
TCGA-HM-A3JJ	TCGA-CESC	4.22261	2.87083	1.35178	NA	0	0	0	0	0	0	0	0	5341.7	0	0	0	0	0	0	0	0	0	0	0	0	0	0	0	0	0
TCGA-HM-A3JK	TCGA-CESC	-0.406074	5.01706	-5.42314	NA	0	0	0	0	0	0	0	0	0.8	0	0	0	0	0	25907	0	0	0	0	0	0	0	0	0	0	0
TCGA-HM-A4S6	TCGA-CESC	6.74673	1.01603	5.7307	NA	0	0	0	0	0	0	0	0	14045.7	0	0	0	0	0	0	0	0	0	0	0	0	0	0	0	0	0
TCGA-HM-A6W2	TCGA-CESC	-5.9241	-0.70395	-5.22015	NA	0	0	0	0	0	0	0	0	0	0	0	0	0	0	0	0	0	0	0	0	0	0	0	0	0	0
TCGA-HP-A5MZ	TCGA-LIHC	1.88781	3.0352	-1.14739	43	0	4.9	0	0	0	0	0	0	0	0	0	0	0	0	0	0	0	0	0	0	0	0	0	0	0	0
TCGA-HP-A5N0	TCGA-LIHC	-0.554622	1.87626	-2.43089	114	0	0	0	0	0	0	0	0	0	0	0	0	0	0	0	0	0	0	0	0	0	0	0	0	0	0
TCGA-HQ-A2OE	TCGA-BLCA	-4.34146	-3.58491	-0.756555	128	0	0	0	0	0	0	0	0	0	0	0	0	0	0	0	0	0	0	0	0	0	0	0	0	0	0
TCGA-HQ-A2OF	TCGA-BLCA	-6.84863	1.25028	-8.0989	84	0	0	0	0	0	0	0	0	0	0	0	0	0	0	0	0	0	0	0	0	0	0	0	0	0	0
TCGA-HQ-A5ND	TCGA-BLCA	4.6495	-0.823892	5.47339	76	0	0	0	0	0	0	0	0	0	0	0	0	0	0	0	0	0	0	0	0	0	0	0	0	0	0
TCGA-HQ-A5NE	TCGA-BLCA	2.46838	2.62749	-0.1591	299	0	0	0	0	0	18.1	0	0	0	0	0	0	0	0	0	0	0	0	0	0	0	0	0	0	0	0
TCGA-HU-8238	TCGA-STAD	-2.68677	-3.89349	1.20673	147	0	0	0	0	0	0	0	0	0	0	0	0	0	0	0	0	0	0	0	0	0	0	0	0	0	0
TCGA-HU-8244	TCGA-STAD	-9.43781	-6.45232	-2.98549	97	0	0	0	0	0	0	0	0	0	0	0	0	0	0	0	0	0	0	0	0	0	0	0	0	0	0
TCGA-HU-8602	TCGA-STAD	11.2429	-3.26213	14.5051	1409	0	0	0	0	0	0	0	0	0	0	0	0	0	0	0	0	0	0	0	0	0	0	0	0	0	0
TCGA-HU-8604	TCGA-STAD	7.13207	-1.71415	8.84623	175	0	0	0	66.5	392.6	0	0	0	0	0	0	0	0	0	0	0	0	0	0	0	0	0	0	0	0	0
TCGA-HU-8608	TCGA-STAD	15.9821	-2.46959	18.4517	79	0	0	0	9280.8	51.3	0	0	0	0	0	0	0	0	0	0	0	0	0	0	0	0	0	0	0	0	0
TCGA-HU-8610	TCGA-STAD	0.591911	0.498454	0.0934576	54	0	0	0	46.9	11.9	0	0	0	0	0	0	0	0	0	0	0	0	0	0	0	0	0	0	0	0	0
TCGA-HU-A4G2	TCGA-STAD	4.34699	-3.49812	7.8451	36	0	0	0	7449.3	0	0	0	0	0	0	0	0	0	0	0	0	0	0	0	0	0	0	0	0	0	0
TCGA-HU-A4G3	TCGA-STAD	-7.87214	-3.8525	-4.01964	92	0	0	0.5	0	0	0	0	0	0	0	0	0	0	0	0	0	0	0	0	0	0	0	0	0	0	0
TCGA-HU-A4G8	TCGA-STAD	6.65023	-4.59433	11.2446	1315	0	0	0	0	31.4	0	0	0	0	0	0	0	0	0	0	0	0	0	0	0	0	0	0	0	0	0
TCGA-HU-A4G9	TCGA-STAD	-7.43076	-8.38014	0.949381	687	0	0	0	0	0	0	0	0	0	0	0	0	0	0	0	0	0	0	0	0	0	0	0	0	0	0
TCGA-HU-A4GC	TCGA-STAD	-1.62452	-2.73734	1.11282	121	0	0	0	0	0	0	0	0	0	0	0	0	0	0	0	0	0	0	0	0	0	0	0	0	0	0
TCGA-HU-A4GF	TCGA-STAD	1.59236	-1.98782	3.58018	126	0	0	0	132.5	469.2	0	0	0	0	0	0	0	0	0	0	0	0	0	0	0	0	0	0	0	0	0
TCGA-HU-A4GH	TCGA-STAD	-7.58694	-4.96216	-2.62478	660	0	0	0	4.2	0	0	0	0	0	0	0	0	0	0	0	0	0	0	0	0	0	0	0	0	0	0
TCGA-HU-A4GJ	TCGA-STAD	-0.707157	-0.773111	0.065954	2	0	0	0	0	0	0	0	0	0	0	0	0	0	0	0	0	0	0	0	0	0	0	0	0	0	0
TCGA-HU-A4GP	TCGA-STAD	-7.45675	-2.86568	-4.59107	159	0	0	0	0	0	0	0	0	0	0	0	0	0	0	0	0	0	0	0	0	0	0	0	0	0	0
TCGA-HU-A4GT	TCGA-STAD	-2.46882	-5.62109	3.15227	1328	0	0	0	15.9	0	0	0	0	0	0	0	0	0	0	0	0	0	0	0	0	0	0	0	0	0	0
TCGA-HU-A4GU	TCGA-STAD	-4.55033	-4.51508	-0.0352516	1264	0	0	0	0	0	0	0	0	0	0	0	0	0	0	0	0	0	0	0	0	0	0	0	0	0	0
TCGA-HU-A4GX	TCGA-STAD	6.26051	-5.36518	11.6257	1094	0	0	0	0	0	0	0	0	0	0	0	0	0	0	0	0	0	0	0	0	0	0	0	0	0	0
TCGA-HU-A4GY	TCGA-STAD	3.44114	3.18822	0.252919	50	0	0	0	0	0	0	0	0	0	0	0	0	0	0	0	0	0	0	0	0	0	0	0	0	0	0
TCGA-HU-A4H0	TCGA-STAD	13.8313	-4.01138	17.8427	151	0	0	0	18368.3	13.3	0	0	0	0	0	0	0	0	0	0	0	0	0	0	0	0	0	0	0	0	0
TCGA-HU-A4H2	TCGA-STAD	-1.55864	-4.71747	3.15883	153	0	0	0	6.4	0	0	0	0	0	0	0	0	0	0	0	0	0	0	0	0	0	0	0	0	0	0
TCGA-HU-A4H3	TCGA-STAD	-0.932645	-4.7777	3.84505	800	0	0	0	1.4	0	0	0	0	0	0	0	0	0	0	0	0	0	0	0	0	0	0	0	0	0	0
TCGA-HU-A4H4	TCGA-STAD	9.10157	-4.22477	13.3263	558	0	0	0	0	0	0	0	0	0	0	0	0	0	0	0	0	0	0	0	0	0	0	0	0	0	0
TCGA-HU-A4H5	TCGA-STAD	-1.69123	-3.07302	1.3818	247	0	0	0	12.3	0	0	0	0	0	0	0	0	0	0	0	0	0	0	0	0	0	0	0	0	0	0
TCGA-HU-A4H6	TCGA-STAD	-2.29597	-2.99682	0.700851	95	0	0	0	0	3.8	0	0	0	0	0	0	0	0	0	0	0	0	0	0	0	0	0	0	0	0	0
TCGA-HU-A4H8	TCGA-STAD	-2.3443	-5.13897	2.79467	1020	0	0	0	0	8.5	0	0	0	0	0	0	0	0	0	0	0	0	0	0	0	0	0	0	0	0	0
TCGA-HU-A4HB	TCGA-STAD	1.16011	-1.57064	2.73075	10	0	0	0	0	0.9	0	0	0	0	0	0	0	0	0	0	0	0	0	0	0	0	0	0	0	0	0
TCGA-HU-A4HD	TCGA-STAD	-5.45335	-1.96609	-3.48726	156	0	0	0	0	0	0	0	0	0	0	0	0	0	0	0	0	0	0	0	0	0	0	0	0	0	0
TCGA-IN-7806	TCGA-STAD	-8.8288	1.35206	-10.1809	66	0	0	0	0	0	0	0	0	0	0	0	0	0	0	0	0	0	0	0	0	0	0	0	0	0	0
TCGA-IN-7808	TCGA-STAD	0.782857	-1.80075	2.58361	93	0	0	0	0	1.4	0	0	0	0	0	0	0	0	0	0	0	0	0	0	0	0	0	0	0	0	0
TCGA-IN-8462	TCGA-STAD	-4.07691	1.59006	-5.66697	102	0	0	0	0	0	0	0	0	0	0	0	0	0	0	0	0	0	0	0	0	0	0	0	0	0	0
TCGA-IN-8663	TCGA-STAD	-2.87217	-1.35807	-1.5141	130	0	0	0	0	0	0	0	0	0	11.5	0	0	0	0	0	0	0	0	0	0	0	0	0	0	0	0
TCGA-IP-7968	TCGA-STAD	4.3682	1.00164	3.36656	99	0	0	0	0	0	0	0	0	0	0	0	0	0	0	0	0	0	0	0	0	0	0	0	0	0	0
TCGA-IQ-7630	TCGA-HNSC	-0.809894	-0.333724	-0.476171	100	0	0	0	0	0	0	0	0	7.4	0	0	0	0	0	0	0	0	0	0	0	0	0	0	0	0	0
TCGA-IQ-7631	TCGA-HNSC	-12.9228	-0.404186	-12.5187	20	0	0	0	0	0	0	0	0	0	0	0	0	0	0	0	0	0	0	0	0	0	0	0	0	0	0
TCGA-IQ-7632	TCGA-HNSC	-5.37646	-2.05444	-3.32202	39	0	0	0	0	0	0	0	0	0	0	0	0	0	0	0	0	0	0	0	0	0	0	0	0	0	0
TCGA-IQ-A61E	TCGA-HNSC	5.02892	-1.30754	6.33645	141	0	0	0	0	0	0	0	0	0	0	0	0	0	0	0	0	0	0	0	0	0	0	0	0	0	0
TCGA-IQ-A61G	TCGA-HNSC	-5.60326	-4.07358	-1.52968	113	0	0	0	0	0	0	0	0	0	0	0	0	0	0	0	0	0	0	0	0	0	0	0	0	0	0
TCGA-IQ-A61H	TCGA-HNSC	-1.48154	0.131453	-1.613	116	0	0	0	0	0	0	0	0	0	0	0	0	0	0	0	0	0	0	0	0	0	0	0	0	0	0
TCGA-IQ-A61I	TCGA-HNSC	3.06796	-1.17879	4.24675	102	0	0	0	0	0	0	0	0	0.7	0	0	0	0	0	45767.7	0	0	0	0	0	0	0	0	0	0	0
TCGA-IQ-A61J	TCGA-HNSC	0.410355	3.83735	-3.42699	31	0	0	0	0	0	0	0	0	0	0	0	0	0	0	11.8	0	0	0	0	0	0	0	0	0	0	0
TCGA-IQ-A61O	TCGA-HNSC	-6.84318	4.79055	-11.6337	31	0	0	0	0	0	0	0	0	0	0	0	0	0	0	0	0	0	0	0	0	0	0	0	0	0	0
TCGA-IQ-A6SG	TCGA-HNSC	-8.97428	-2.14868	-6.8256	82	0	0	0	0	13.4	0	0	0	0	0	0	0	0	0	0	0	0	0	0	0	0	0	0	0	0	0
TCGA-IQ-A6SH	TCGA-HNSC	3.57232	-3.13685	6.70917	63	0	0	0	0	0	0	0	0	0	0	0	0	0	0	0	0	0	0	0	0	0	0	0	0	0	0
TCGA-IR-A3L7	TCGA-CESC	-9.13131	2.19294	-11.3243	NA	0	0	0	0	0	0	0	0	17	19928.2	0	0	0	0	0	0	0	0	0	0	0	0	0	0	0	0
TCGA-IR-A3LA	TCGA-CESC	-2.95623	-2.10485	-0.85138	NA	0	0	0	0	0	0	0	0	59	0	0	0	0	0	0	0	0	0	0	0	0	0	0	0	0	0
TCGA-IR-A3LB	TCGA-CESC	-0.677003	2.47981	-3.15681	NA	0	0	0	0	0	0	0	0	0	0	0	0	0	0	0	0	58991	0	0	0	0	0	0	0	0	0
TCGA-IR-A3LC	TCGA-CESC	-4.63763	-2.24527	-2.39235	NA	0	0	0	0	0	0	0	0	20170.1	0	0	0	0	0	0	0	0	0	0	0	0	0	0	0	0	0
TCGA-IR-A3LF	TCGA-CESC	2.38946	1.94386	0.445596	NA	0	0	0	0	0	0	0	0	41004.8	4.1	0	0	0	0	0	0	0	0	0	0	0	0	0	0	0	0
TCGA-IR-A3LH	TCGA-CESC	13.6618	2.47048	11.1914	NA	0	0	0	1	0	0	0	0	0	0	0	0	0	0	0	0	7952.8	0	0	0	0	0	0	0	37.9	0
TCGA-IR-A3LI	TCGA-CESC	-10.2361	-3.47119	-6.76486	NA	0	0	0	0	0	0	0	0	8282.2	0	0	0	0	0	0	0	0	0	0	0	0	0	0	0	0	0
TCGA-IR-A3LK	TCGA-CESC	5.74068	-1.4978	7.23848	NA	0	0	0	0	0	0	0	0	0.6	0	0	0	57311.8	0	0	0	0	0	0	0	0	0	0	0	0	0
TCGA-IR-A3LL	TCGA-CESC	9.51931	-4.33751	13.8568	NA	0	0	0	0	0	0	0	0	18811.9	0	0	0	0	0	0	0	0	0	0	0	0	0	0	0	0	0
TCGA-JW-A5VG	TCGA-CESC	8.11453	1.06609	7.04843	NA	0	0	0	0	0	0	0	0	0	0	0	0	0	0	0	0	0	0	0	0	0	0	0	0	0	0
TCGA-JW-A5VH	TCGA-CESC	-9.70212	0.0638808	-9.766	NA	0	0	0	0	0	0	0	0	0	3.6	0	6.5	0	0	0	0	0	0	0	0	0	0	0	0	0	0
TCGA-JW-A5VI	TCGA-CESC	0.855923	0.714406	0.141517	NA	0.7	0	0	0	0	0	0	0	0	3.5	0	28949.7	0	0	0	0	0	0	0	0	0	0	0	0	0	0
TCGA-JW-A5VJ	TCGA-CESC	-3.18234	-1.05898	-2.12336	NA	0	0	0	0	0	0	0	0	0	3315.6	0	3.7	0	0	0	0	0	0	0	0	0	0	0	0	0	0
TCGA-JW-A5VK	TCGA-CESC	-11.7335	-0.65212	-11.0814	NA	0	0	0	1.4	0	0	0	0	91.7	0	10332.5	0.7	0	0	0	0	0	0	0	0	0	0	0	0	0	0
TCGA-JW-A5VL	TCGA-CESC	6.88353	-2.79532	9.67885	NA	0	0	0	0	0	0	0	0	101068	0	2.6	0	0	0.6	0	0	0	0	0	0	0	0	0	0	0	0
TCGA-JW-A69B	TCGA-CESC	-7.04822	-0.793346	-6.25488	NA	0	0	0	0	0	0	0	0	23335.2	0	0	0	0	0	0	0	0	0	0	0	0	0	0	0	0	0
TCGA-JW-A852	TCGA-CESC	-5.46238	-3.72105	-1.74133	NA	0	0	0	0	0	0	0	0	700.3	0	0	0	0	0	0	0	0	0	0	0	0	0	0	0	0	0
TCGA-JW-AAVH	TCGA-CESC	-5.64425	0.154245	-5.79849	NA	0	0	0	0	0	0	0	0	19626.3	0	0	0	0	0	0	0	0	0	0	0	0	0	0	0	0	0
TCGA-JX-A3PZ	TCGA-CESC	2.04912	0.399029	1.65009	NA	0	0	0	0	0	0	0	0	0	0	0	0	17.9	0	0	0	27249.7	0	0	0	0	0	0	0	0	0
TCGA-JX-A3Q0	TCGA-CESC	6.30889	-2.01305	8.32194	NA	0	0	0	0	0	0	0	0	0	0	0	0	22392.3	0	0	0	21.8	0	0	0	0	0	0	0	0	0
TCGA-JX-A3Q8	TCGA-CESC	3.84547	-3.94582	7.79129	NA	0	0	0	0	0	0	0	0	49197.5	0	0	0	0	0	0	0	0	0	0	0	0	0	0	0	0	0
TCGA-JX-A5QV	TCGA-CESC	2.52086	-1.8299	4.35076	NA	0	0	0	0	0	0	0	0	24573.3	0	6.4	0	0	0	0	0	0	0	0	0	0	0	0	0	0	0
TCGA-K4-A3WS	TCGA-BLCA	5.82833	7.19914	-1.3708	263	0	0	0	0	0	0	0	0	0	0	0	0	0	0	0	0	0	0	0	0	0	0	0	0	0	0
TCGA-K4-A3WU	TCGA-BLCA	-0.236279	6.62224	-6.85852	160	0	0	0	0	0	0	0	0	0	0	0	0	0	0	0	0	0	0	0	0	0	0	0	0	0	0
TCGA-K4-A3WV	TCGA-BLCA	-4.6153	0.0209879	-4.63629	53	0	0	0	0	0	0	0	0	0	0	0	0	0	0	0	0	0	0	0	0	0	0	0	0	0	0
TCGA-K4-A4AB	TCGA-BLCA	-4.21053	3.75405	-7.96459	80	0	0	0	0	0	0	0	0	0	0	0	0	0	0	0	0	0	0	0	0	0	0	0	0	0	0
TCGA-K4-A4AC	TCGA-BLCA	6.60133	-1.61033	8.21166	130	0	0	0	0	0	0	0	0	0	0	0	0	0	0	0	0	0	0	0	0	0	0	0	0	0	0
TCGA-K4-A54R	TCGA-BLCA	11.0869	0.143015	10.9438	758	0	0	0	0	0	0	0	0	0	0	0	0	0	0	0	0	0	0	0	0	0	0	0	0	0	0
TCGA-K4-A5RH	TCGA-BLCA	16.2026	5.97351	10.2291	150	0	0	0	0	0	0	0	0	0	0	0	0	0	0	0	0	0	2.6	0	0	0	0	0	0	0	0
TCGA-K4-A5RI	TCGA-BLCA	-3.27369	1.81892	-5.09261	110	0	0	0	0	0	0	0	0	0	0	0	0	0	0	0	0	0	0	0	0	0	0	0	0	0	0
TCGA-K4-A5RJ	TCGA-BLCA	14.7997	2.49187	12.3079	300	0	0	0	0	0	0	0	0	0	0	0	0	0	0	0	0	0	0	0	0	0	0	0	0	0	0
TCGA-K4-A6FZ	TCGA-BLCA	5.59289	0.0887235	5.50417	331	0	0	0	0	0	0	0	0	0	0	0	0	0	0	0	0	0	0	0	0	0	0	0	0	0	0
TCGA-K4-A6MB	TCGA-BLCA	-5.63291	1.19864	-6.83154	266	0	0	0	0	0	0	0	0	0	0	0	0	0	0	0	0	0	0	0	0	0	0	0	0	0	0
TCGA-K4-A83P	TCGA-BLCA	2.85067	5.04576	-2.19509	218	0	0	1.2	0	0	0	0	0	0	0	0	0	0	0	0	0	0	0	0	0	0	0	0	0	0	0
TCGA-K4-AAQO	TCGA-BLCA	0.312112	9.01629	-8.70417	210	0	0	0	0	0	0	0	0	0	0	0	0	0	0	0	0	0	0	0	0	0	0	0	0	0	0
TCGA-K7-A5RF	TCGA-LIHC	1.20328	1.28353	-0.0802431	41	0	4.7	0	0	0	0	0	0	0	0	0	0	0	0	0	0	0	0	0	0	0	0	0	0	0	0
TCGA-K7-A5RG	TCGA-LIHC	12.3224	-0.618789	12.9412	108	0	0.8	0	491.6	0	0	0	0	0	0	0	0	0	0	0	0	0	0	0	0	0	0	0	0	0	0
TCGA-K7-A6G5	TCGA-LIHC	1.55808	-1.07788	2.63596	67	0	0.7	0	0	0	0	0	0	0	0	0	0	0	0	0	0	0	0	0	0	0	0	0	0	0	0
TCGA-K7-AAU7	TCGA-LIHC	1.62618	3.65244	-2.02627	60	0	0	0	0	0	0	0	0	0	0	0	0	0	0	0	0	0	0	0	0	0	0	0	0	0	0
TCGA-KQ-A41N	TCGA-BLCA	-9.14891	-3.83487	-5.31404	197	0	0	0	0	0	0	0	0	0	0	0	0	0	0	0	0	0	0	0	0	0	0	0	0	0	0
TCGA-KQ-A41O	TCGA-BLCA	-11.3992	-4.67974	-6.71947	201	0	0	0	0	0	0	0	0	0	0	0	0	0	0	0	0	0	0	0	0	0	0	0	0	0	0
TCGA-KQ-A41P	TCGA-BLCA	-3.58452	-1.27488	-2.30964	257	0	0	0	0	0	0	0	0	0	0	0	0	0	0	0	0	0	0	0	0	0	0	0	0	0	0
TCGA-KQ-A41Q	TCGA-BLCA	-8.77673	-4.50138	-4.27535	123	0	0	0	0	0	0	0	0	0	0	0	0	0	0	0	0	0	0	0	0	0	0	0	0	0	0
TCGA-KQ-A41R	TCGA-BLCA	-7.93454	-4.91734	-3.0172	618	0	0	0	0	0	0	0	0	0	0	0	0	0	0	0	0	0	0	0	0	0	0	0	0	0	0
TCGA-KQ-A41S	TCGA-BLCA	-5.62511	2.69589	-8.321	193	0	0	0	0	0	0	0	0	0	0	0	0	0	0	0	0	0	0	0	0	0	0	0	0	0	0
TCGA-KR-A7K0	TCGA-LIHC	-1.2662	-0.339695	-0.926505	79	0	94.1	0	0	0	0	0	0	0	0	0	0	0	0	0	0	0	0	0	0	0	0	0	0	0	0
TCGA-KR-A7K2	TCGA-LIHC	-2.47406	-1.469	-1.00505	43	0	0	0	0	0	0	0	0	106.8	0	0	0	0.9	0	0	0	0	0	0	0	0	0	0	0	0	0
TCGA-KR-A7K7	TCGA-LIHC	3.81098	-2.68845	6.49943	59	2.8	0	0	0	0	0	0	0	0	0	0	0	0	0	0	0	0	0	0	0	0	0	0	0	0	0
TCGA-KR-A7K8	TCGA-LIHC	6.96765	-0.319674	7.28733	42	0	0	0	0	0	0	0	0	0	0	0	0	0	0	0	0	0	0	0	0	0	0	0	0	0	0
TCGA-KU-A66S	TCGA-HNSC	-2.19139	-1.37547	-0.815924	444	0	0	0	0	0	0	0	0	0	0	0	0	0	0	0	0	0	0	0	0	0	0	0	0	0	0
TCGA-KU-A66T	TCGA-HNSC	-6.82527	-1.56259	-5.26268	91	0	0	0	0	0	0	0	0	0	0	0	0	0	0	0	0	0	0	0	0	0	0	0	0	0	0
TCGA-KU-A6H7	TCGA-HNSC	12.5819	-1.82746	14.4094	110	0	0	0	0	0	0	0	0	10744.8	0	0	0	0	0	0	0	0	0	0	0	0	0	0	0	0	0
TCGA-KU-A6H8	TCGA-HNSC	-3.45361	3.75979	-7.2134	22	0	0	0	0	0	0	0	0	0	0	0	0	0	0	0	0	0	0	0	0	0	0	0	0	0	0
TCGA-LC-A66R	TCGA-BLCA	10.5984	2.80731	7.79105	101	0	0	0	6	0	0	0	0	0	0	0	0	0	0	0	0	0	2.4	0	0	0	0	0	0	0	0
TCGA-LG-A6GG	TCGA-LIHC	-3.80465	-1.32053	-2.48413	171	0	0	0	0	0	0	0	0	0	0	0	0	0	0	0	0	0	0	0	0	0	0	0	0	0	0
TCGA-LG-A9QC	TCGA-LIHC	-5.27927	-1.26503	-4.01424	39	0	0	0	0	0	0	0	0	0	0	0	0	0	0	0	0	0	0	0	0	0	0	0	0	0	0
TCGA-LG-A9QD	TCGA-LIHC	-0.806699	-1.59468	0.787981	89	0	0	0	0	0	0	0	0	0	0	0	0	0	0	0	0	0	0	0	0	0	0	0	0	0	0
TCGA-LP-A4AU	TCGA-CESC	2.91321	0.651427	2.26178	NA	0	0	0	0	2.5	0	0	0	0	7314.8	0	0	0	0	0	0	0	0	0	0	0	0	0	0	0	0
TCGA-LP-A4AV	TCGA-CESC	2.02809	0.336312	1.69178	NA	0	0	0	0	0	0	0	0	0	0	0	0	0	0	0	0	61.6	0	0	21777.1	0	0	0	0	0	0
TCGA-LP-A4AW	TCGA-CESC	-5.77881	7.33564	-13.1144	NA	0	0	0	0	0	0	0	0	2791.8	0	0	0	0	0	0	0	0	0	0	0	0	0	0	0	0	0
TCGA-LP-A4AX	TCGA-CESC	6.93969	0.425935	6.51376	NA	0	0	0	0	0	0	0	0	25497.9	0	0	0	0.9	0	0	0	0	0	0	0	0	0	0	0	0	0
TCGA-LP-A5U2	TCGA-CESC	1.61718	-0.970525	2.5877	NA	0	0	0	0	0	0	0	0	7459.8	0	0	0	0	0	0	0	0	0	0	0	0	0	0	0	0	0
TCGA-LP-A5U3	TCGA-CESC	6.42692	-1.76688	8.1938	NA	0	0	0	0	0	0	0	0	27058.2	0	0	0	0	0	0	0	0	0	0	0	0	0	0	0	0	0
TCGA-LP-A7HU	TCGA-CESC	4.9168	-1.99427	6.91107	NA	0	0	0	0	0	0	0	0	20152.6	0	0	0	0	0	0	0	0	0	0	0	0	0	0	0	0	0
TCGA-LT-A5Z6	TCGA-BLCA	-0.397077	-3.59467	3.1976	412	0	0	0	0	0	0	0	0	0	0	0	0	0	0	0	0	0	0	0	0	0	0	0	0	0	0
TCGA-LT-A8JT	TCGA-BLCA	-3.80817	-2.48761	-1.32056	63	0	0	0	0	0	0	0	0	0	0	0	0	0	0	0	0	0	0	0	0	0	0	0	0	0	0
TCGA-MA-AA3W	TCGA-CESC	11.4085	-0.710422	12.1189	NA	0	0	0	0	0	0	0	0	17464.4	0	0	0	0	0	0	0	0	0	0	0	0	0	0	0	0	0
TCGA-MA-AA3Y	TCGA-CESC	9.44287	0.144654	9.29821	NA	0	0	0	0	0	0	0	0	0	0	0	0	0	0	0	39929.9	0	0	0	0	0	0	0	0	0	0
TCGA-MA-AA3Z	TCGA-CESC	8.47292	-1.40068	9.8736	NA	0	0	0	0	0	0	0	0	9482.2	0	0	0	0	0	0	0	0	0	0	0	0	0	0	0	0	0
TCGA-MA-AA41	TCGA-CESC	2.78051	-1.01215	3.79265	NA	0	0	0	0	0	0	0	0	51572	0	0	0	0	0	0.7	0	0	0	0	0	0	0	0	0	0	0
TCGA-MA-AA42	TCGA-CESC	12.1408	-1.52909	13.6699	NA	0	0	0	0	0	0	0	0	28758.5	0	0	0	0	0	0	0	0	0	0	0	0	0	0	0	0	0
TCGA-MI-A75C	TCGA-LIHC	-1.29222	-3.58469	2.29247	101	0	1.4	0	0	0	0	0	0	0	0	0	0	0	0	0	0	0	0	0	0	0	0	0	0	0	0
TCGA-MI-A75E	TCGA-LIHC	-0.178341	-0.217463	0.0391223	109	0	1.4	0	0	0	0	0	0	0	0	0	0	0	0	0	0	0	0	0	0	0	0	0	0	0	0
TCGA-MI-A75G	TCGA-LIHC	-6.66905	-2.45107	-4.21798	207	0	0	0	0	0	0	0	0	0	0	0	0	0	0	0	0	0	0	0	0	0	0	0	0	0	0
TCGA-MI-A75H	TCGA-LIHC	6.27366	-2.50672	8.78038	119	0	0	0	0	0	0	0	0	0	0	0	0	0	0	0	0	0	0	0	0	0	0	0	0	0	0
TCGA-MI-A75I	TCGA-LIHC	-0.132389	0.764967	-0.897356	156	0	0	0	0	0	0	0	0	0	8.4	0	0	0	0	0	0	0	0	0	0	0	0	0	0	0	0
TCGA-MR-A520	TCGA-LIHC	-5.02158	-2.11147	-2.91012	16	0	0.7	0	0	0	0	0	0	0	0	0	0	0	0	0	0	0	0	0	0	0	0	0	0	0	0
TCGA-MR-A8JO	TCGA-LIHC	-0.762537	2.08054	-2.84308	30	0	0	0	0	0	0	0	0	0	0	0	0	0	0	69.1	0	0	0	0	0	0	0	0	0	0	0
TCGA-MT-A51W	TCGA-HNSC	3.4493	-2.27376	5.72306	58	0	0	0	0	0	0	0	0	0	0	0	0	0	0	0	0	0	0	0	0	0	0	0	0	0	0
TCGA-MT-A51X	TCGA-HNSC	-4.31119	-0.799665	-3.51152	42	0	0	0	0	0	0	0	0	0	0	0	0	0	0	0	0	0	0	0	0	0	0	0	0	0	0
TCGA-MT-A67A	TCGA-HNSC	-1.69716	-6.72703	5.02987	93	0	0	0	0	0	0	0	0	0	0	0	0	0	0	0	0	0	0	0	0	0	0	0	0	0	0
TCGA-MT-A67D	TCGA-HNSC	-2.45769	-1.36814	-1.08954	83	0	0	0	5.2	0	0	0	0	0	0	0	0	0	0	0	0	0	0	0	0	0	0	0	0	0	0
TCGA-MT-A67F	TCGA-HNSC	10.8166	-4.3109	15.1275	260	0	0	0	0	0	0	0	0	2.3	0	0	0	0	0	0	0	0	0	0	0	0	0	0	0	0	0
TCGA-MT-A7BN	TCGA-HNSC	-2.57173	-2.93792	0.36619	53	0	0	0	0	0	0	0	0	0	0	0	0	0	0	0	0	0	0	0	0	0	0	0	0	0	0
TCGA-MU-A51Y	TCGA-CESC	7.38878	2.10084	5.28794	NA	0	0	0	0	0	0	0	0	8564.4	0	0	0	0	0	0	0	0	0	0	0	0	0	0	0	0	0
TCGA-MU-A5YI	TCGA-CESC	-0.283908	6.40782	-6.69173	NA	0	0	0	0	0	0	0	0	3463.4	0	0	0	0	0	0	0	0	0	0	0	0	0	0	0	0	0
TCGA-MV-A51V	TCGA-BLCA	-7.11834	-2.51592	-4.60241	1420	0	0	0	0	0	0	0	0	0	0	0	0	0	0	0	0	0	0	0	0	0	0	0	0	0	0
TCGA-MY-A5BD	TCGA-CESC	-2.71895	0.647893	-3.36685	NA	0	0	0	0	0	0	0	0	5543.2	0	0	0	0	0	0	0	0	0	0	0	0	0	0	0	0	0
TCGA-MY-A5BE	TCGA-CESC	13.1639	-1.21538	14.3793	NA	0	0	0	0	0	0	0	0	4482.9	0	0	0	0	0	0	0	0	0	0	0	0	0	0	0	0	0
TCGA-MY-A5BF	TCGA-CESC	8.26021	-1.69471	9.95492	NA	0	0	0	0	0	0	0	0	16568.4	0	0	0	0	0	0	0	0	0	0	0	0	0	0	0	0	0
TCGA-MY-A913	TCGA-CESC	8.56906	0.764223	7.80483	NA	0	0	0	0	0	0	0	0	0	0	0	0	0	0	0	0	67567.9	0	0	0	0	0	0	0	0	0
TCGA-MZ-A5BI	TCGA-HNSC	4.08893	-1.2552	5.34413	25	0	0	0	0	0	0	0	0	0	0	0	0	0	20265.8	0	0	0	0	0	0	0	0	0	0	0	0
TCGA-MZ-A6I9	TCGA-HNSC	-5.59703	-2.11325	-3.48379	23	0	0	0	0	4.2	0	0	0	35692.1	0	0	0	0	0	0	0	0	0	0	0	0	0	0	0	0	0
TCGA-MZ-A7D7	TCGA-HNSC	-7.43555	-3.82822	-3.60733	126	0	0	0	0	0	0	0	0	0	0	0	0	0	0	0	0	0	0	0	0	0	0	0	0	0	0
TCGA-NH-A50T	TCGA-COAD	-5.08115	-2.67084	-2.41032	116	0	0	0	0	0	0	0	0	0	0	0	0	0	0	0	0	0	0	0	0	0	0	0	0	0	0
TCGA-NH-A50U	TCGA-COAD	-4.71746	-0.830894	-3.88656	74	0	0	0	0	0	0	0	0	0	0	0	0	0	0	0	0	0	0	0	0	0	0	0	0	0	0
TCGA-NH-A50V	TCGA-COAD	0.501034	0.103272	0.397761	132	0.7	0	0	37.2	0	0	0	0	0	0	0	0	0	0	0	0	0	0	0	0	0	0	0	0	0	0
TCGA-NH-A5IV	TCGA-COAD	3.48413	-1.2398	4.72393	2201	0	0	0	0	0	0	0	0	0	0	0	0	0	0	0	0	0	0	0	0	0	0	0	0	0	0
TCGA-NH-A6GA	TCGA-COAD	-2.87995	1.437	-4.31694	66	0	0	0	2.4	25.3	0	0	0	0	0	0	0	0	0	0	0	0	0	0	0	0	0	0	0	0	0
TCGA-NH-A6GB	TCGA-COAD	-1.74691	-1.71147	-0.0354451	133	0	0	0	232.7	0	0	0	0	0	0	0	0	0	0	0	0	0	0	0	0	0	0	0	0	0	0
TCGA-NI-A4U2	TCGA-LIHC	-6.31952	-2.66037	-3.65915	93	0	0	0	0	0	0	0	0	0	0	0	0	0	0	0	0	0	0	0	0	0	0	0	0	0	0
TCGA-NI-A8LF	TCGA-LIHC	-3.02821	0.658617	-3.68683	91	0	0	0	0	0	0	0	0	0	0	0	0	0	0	0	0	0	0	0	0	0	0	0	0	0	0
TCGA-O8-A75V	TCGA-LIHC	-0.536126	1.58156	-2.11769	67	0	5	0	0	0	0	0	0	0	0	0	0	0	0	0	0	0	0	0	0	0	0	0	0	0	0
TCGA-P3-A5Q5	TCGA-HNSC	4.9084	-4.65459	9.56298	225	0	0	0	0	0	0	0	0	10312.9	0	0	0	0	0	0	0	0	0	0	0	0	0	0	0	0	0
TCGA-P3-A5Q6	TCGA-HNSC	-7.22289	0.110299	-7.33318	101	0	0	0	0	0	0	0	0	0	0	0	0	0	0	0	0	0	0	0	0	0	0	0	0	0	0
TCGA-P3-A5QA	TCGA-HNSC	-3.47548	4.11243	-7.58791	63	0	0	0	0	0	0	0	0	0	0	0	0	0	0	0	0	0	0	0	0	0	0	0	0	0	0
TCGA-P3-A5QE	TCGA-HNSC	7.22293	-1.29505	8.51798	34	0	0	0	1.4	0	0	0	0	48466.8	0	0	0	0	0	0	0	0	0	0	0	0	0	0	0	0	0
TCGA-P3-A5QF	TCGA-HNSC	-0.72191	-4.83993	4.11802	267	0	0	0	0	0	0	0	0	18259.6	0	0	0	0	0	0	0	0	0	0	0	0	0	0	0	0	0
TCGA-P3-A6SW	TCGA-HNSC	2.29013	-4.22045	6.51059	78	0	0	0	0	0	0	0	0	3236.6	0	0	0	0	0	0	0	0	0	0	0	0	0	0	0	0	0
TCGA-P3-A6SX	TCGA-HNSC	-9.92964	-0.224314	-9.70533	150	0	0	0	0	0	0	0	0	0	0	0	0	0	0	0	0	0	0	0	0	0	0	0	0	0	0
TCGA-P3-A6T0	TCGA-HNSC	-10.8418	0.44616	-11.2879	68	0	0	0	0	0	0	0	0	5.2	0	0	0	0	0	0	0	0	0	0	0	0	0	0	0	0	0
TCGA-P3-A6T2	TCGA-HNSC	-0.193248	-1.17006	0.976815	40	0	0	0	0	0	0	0	0	0	0	0	0	0	0	0	0	0	0	0	0	0	0	0	0	0	0
TCGA-P3-A6T3	TCGA-HNSC	-6.60739	-2.3093	-4.29809	86	0	0	0	0	0	0	0	0	0	0	0	0	0	0	0	0	0	0	0	0	0	0	0	0	0	0
TCGA-P3-A6T4	TCGA-HNSC	-5.62733	-1.27164	-4.3557	113	0	0	0	0	0	0	0	0	0	0	0	0	0	0	0	0	0	0	0	0	0	0	0	0	0	0
TCGA-P3-A6T5	TCGA-HNSC	-6.31569	-1.11307	-5.20262	171	0	0	0	3.5	0	0	0	0	3.5	0	0	0	0	0	0	0	0	0	0	0	0	0	0	0	0	0
TCGA-P3-A6T6	TCGA-HNSC	-6.62925	-5.41096	-1.21829	103	0	0	0	0	0	0	0	0	21069.7	0	0	0	0	0	0	0	0	0	0	0	0	0	0	0	0	0
TCGA-P3-A6T7	TCGA-HNSC	2.43067	-2.8961	5.32678	112	0	0	0	0	0	0	0	0	14.1	0	0	0	0	0	0	0	0	0	0	0	0	0	0	0	0	0
TCGA-P3-A6T8	TCGA-HNSC	-8.12689	4.93002	-13.0569	84	0	0	0	0	0	0	0	0	26	0	0	0	0	0	0	0	0	0	0	0	0	0	0	0	0	0
TCGA-PD-A5DF	TCGA-LIHC	1.72607	1.62281	0.103259	40	0	0	0	0	0	0	0	0	0	0	0	0	0	0	0	0	0	0	0	0	0	0	0	0	0	0
TCGA-PN-A8MA	TCGA-CESC	0.734889	0.257353	0.477536	NA	0	0	0	0	0	0	0	0	4706.5	0	0	0	0	0	0	0	0	0	0	0	0	0	0	0	0	0
TCGA-PQ-A6FI	TCGA-BLCA	3.58174	-0.849056	4.43079	131	0	0	0	0	0	0	0	0	0	0	0	0	0	0	0	0	0	0	0	0	0	0	0	0	0	0
TCGA-PQ-A6FN	TCGA-BLCA	-1.09043	-0.192525	-0.897903	74	0	0	0	0	338.5	0	0	0	0	0	0	0	0	0	0	0	0	0	0	0	0	0	0	0	0	0
TCGA-Q1-A5R1	TCGA-CESC	-4.55726	-0.940872	-3.61639	NA	0	0	0	0	0	0	0	0	64311.3	2.5	0	0	0	0.8	0	0	0	0	0	0	0	0	0	0	0	0
TCGA-Q1-A5R2	TCGA-CESC	4.5147	-0.617538	5.13224	NA	0	0	0	0	0	0	0	0	22661.9	0	0	0	0	0	0	0	0	0	0	0	0	0	0	0	0	0
TCGA-Q1-A5R3	TCGA-CESC	-1.31556	-3.28752	1.97196	NA	0	0	0	0	0	0	0	0	33	2750.5	0	0	0	0	0	0	0	0	0	0	0	0	0	0	0	0
TCGA-Q1-A6DT	TCGA-CESC	-8.43086	1.59265	-10.0235	NA	0	0	0	0	0	0	0	0	97717.1	0	0	0	0	0	0.8	0	0	0	0	0	0	0	0	0	0	0
TCGA-Q1-A6DV	TCGA-CESC	-3.80126	0.13882	-3.94008	NA	0	0	0	0	0	0	0	0	41417.7	0	0	0	0	0	0	0	0	0	0	0	0	0	0	0	0	0
TCGA-Q1-A6DW	TCGA-CESC	-2.70772	-0.749587	-1.95814	NA	0	0	0	0	0	0	0	0	64428.3	0	0	0	0	0	0	0	0	0	0	0	0	0	0	0	0	0
TCGA-Q1-A73O	TCGA-CESC	8.03497	-0.055807	8.09077	NA	0	0	0	0	0	0	0	0	0	41669.6	0	0.6	0	13.3	0	0	0	0	0	0	0	0	0	0	0	0
TCGA-Q1-A73P	TCGA-CESC	4.32033	-2.13316	6.45349	NA	0	0	0	0	0	0	0	0	0.7	121017	0	0	0	35.2	0	0	0	0	0	0	0	0	0	0	0	0
TCGA-Q1-A73Q	TCGA-CESC	-5.77859	1.51203	-7.29062	NA	0	0	0	0	0	0	0	0	0	237.2	0	0	0	64494.7	0.7	0	0	0	0	0	0	0	0	0	0	0
TCGA-Q1-A73R	TCGA-CESC	-0.626225	0.447113	-1.07334	NA	0	0	0	0	0	0	0	0	65823.4	0	0	0	1	0	0	0	0	0	0	0	0	0	0	0	0	0
TCGA-Q1-A73S	TCGA-CESC	-11.6525	-4.09814	-7.55437	NA	0	0	0	0	9.1	0	0	0	0	11576.8	0	0	0	0	0	0	0	0	0	0	0	0	0	0	0	0
TCGA-QA-A7B7	TCGA-LIHC	0.984329	-0.91757	1.9019	71	140981	0	0	0	0	0	0	0	0	0	0	0	0	0	0	0	0	0	0	0	0	0	0	0	0	0
TCGA-QG-A5YV	TCGA-COAD	-0.105695	-1.90495	1.79925	150	0	0	0	0	0	0	0	0	33.6	0	0	0	0	0	0	0	0	0	0	0	0	0	0	0	0	0
TCGA-QG-A5YW	TCGA-COAD	0.0610939	-0.985796	1.04689	127	0.6	0	0	0	0	0	0	0	0	0	0	0	0	0	0	0	0	0	0	0	0	0	0	0	0	0
TCGA-QG-A5YX	TCGA-COAD	-5.36271	-2.7042	-2.65851	73	0	0	0	0	0	0	0	0	0	0	0	0	0	0	0	0	0	0	0	0	0	0	0	0	0	0
TCGA-QG-A5Z1	TCGA-COAD	-5.86611	2.9485	-8.81461	86	0.6	0	0	0	0	0	0	0	0	0	0	0	0	0	0	0	0	0	0	0	0	0	0	0	0	0
TCGA-QG-A5Z2	TCGA-COAD	3.7885	-2.4935	6.282	980	0	0	0	0	0	0	0	0	0	0	0	0	0	0	0	0	0	0	0	0	0	0	0	0	0	0
TCGA-QK-A64Z	TCGA-HNSC	1.93402	-0.652926	2.58695	63	0	0	0	0	97.1	0	0	0	21.4	0	0	0	0	0	0	0	0	0	0	0	0	0	0	0	0	0
TCGA-QK-A652	TCGA-HNSC	2.27277	1.51745	0.755317	39	0	0	0	0	0	0	0	0	0	0	0	0	0	0	0	0	0	0	0	0	0	0	0	0	0	0
TCGA-QK-A6IH	TCGA-HNSC	-7.7722	-2.8897	-4.8825	63	0	0	0	0	0	0	0	0	0	0	0	0	0	0	0	0	0	0	0	0	0	0	0	0	0	0
TCGA-QK-A6II	TCGA-HNSC	-2.40025	-6.46872	4.06847	142	0	0	0	0	0	0	0	0	0	0	0	0	0	0	0	0	0	0	0	0	0	0	0	0	0	0
TCGA-QK-A6IJ	TCGA-HNSC	-1.66073	-4.14617	2.48544	58	0	0	0	0	0	0	0	0	0	0	0	0	0	0	0	0	0	0	0	0	0	0	0	0	0	0
TCGA-QK-A6V9	TCGA-HNSC	8.39355	-1.82141	10.215	59	0	0	0	0	0	0	0	0	33217.2	0	0	0	0	0	0	0	0	0	0	0	0	0	0	0	0	0
TCGA-QK-A6VB	TCGA-HNSC	-9.11037	-1.95268	-7.15768	400	0	0	0	0	0	0	0	0	0	0	0	0	0	0	0	0	0	0	0	0	0	0	0	0	0	0
TCGA-QK-A6VC	TCGA-HNSC	6.12078	-3.05357	9.17436	167	0	0	0	0	0	0	0	0	0	0	0	0	0	0	0	0	0	0	0	0	0	0	0	0	0	0
TCGA-R2-A69V	TCGA-CESC	11.9101	-0.706916	12.617	NA	0	0	0	0	0	0	0	0	0	0	0	0	0	0	0	6587.9	0	0	0	0	0	0	0	0	0	0
TCGA-R3-A69X	TCGA-BLCA	-0.0439042	5.89236	-5.93627	176	0	0	0	0	0	0	0	0	0	0	0	0	0	0	0	0	0	0	0	0	0	0	0	0	0	0
TCGA-RA-A741	TCGA-CESC	2.21082	-0.544906	2.75573	NA	0	0	0	1.7	0	0	0	0	9318.2	0	0	0	0	0	0	0	0	0	0	0	0	0	0	0	0	0
TCGA-RC-A6M3	TCGA-LIHC	-1.01402	-2.42811	1.41409	70	64.7	0	0	0	0	0	0	0	0	0	0	0	0	0	0	0	0	0	0	0	0	0	0	0	0	0
TCGA-RC-A6M4	TCGA-LIHC	-4.43014	-2.50526	-1.92489	146	0	0	0	0	0	0	0	0	0	0	0	0	0	0	0	0	0	0	0	0	0	0	0	0	0	0
TCGA-RC-A6M5	TCGA-LIHC	-6.14778	2.6386	-8.78638	24	0	0.6	0	0	0	0	0	0	0	0	0	0	0	0	0	0	0	0	0	0	0	0	0	0	0	0
TCGA-RC-A6M6	TCGA-LIHC	-0.625157	0.389191	-1.01435	164	0	0	0	0	0	0	0	0	0	0	0	0	0	0	0	0	0	0	0	0	0	0	0	0	0	0
TCGA-RC-A7S9	TCGA-LIHC	1.0852	-2.04108	3.12628	51	25589.2	0	0	0	0	0	0	0	0	0	0	0	0	0	0	0	0	0	0	0	0	0	0	0	0	0
TCGA-RC-A7SB	TCGA-LIHC	-1.86789	-0.638834	-1.22906	48	35740.7	0	0	0	0	0	0	0	121.3	0	0	0	0	0	0	0	0	0	0	0	0	0	0	0	0	0
TCGA-RC-A7SF	TCGA-LIHC	-1.40219	-0.781823	-0.620364	67	5	0	0	0	0	0	0	0	0	0	0	0	0	0	0	0	0	0	0	0	0	0	0	0	0	0
TCGA-RC-A7SH	TCGA-LIHC	-3.84804	-0.640786	-3.20726	59	1.8	0	0	0	0	0	0	0	4.5	0	0	0	0	0	0	0	0	0	0	0	0	0	0	0	0	0
TCGA-RC-A7SK	TCGA-LIHC	-4.78766	-0.0500677	-4.7376	128	1.3	0	0	0	0	0	0	0	0	0	0	0	0	0	0	0	0	0	0	0	0	0	0	0	0	0
TCGA-RG-A7D4	TCGA-LIHC	6.98198	-2.53392	9.5159	89	0	472.4	0	0	0	0	0	0	0	0	0	0	0	0	0	0	0	0	0	0	0	0	0	0	0	0
TCGA-RS-A6TO	TCGA-HNSC	6.2487	0.37537	5.87333	131	0	0	0	0	0	0	0	0	21.8	0	0	0	0	0	0	0	0	0	0	0	0	0	0	0	0	0
TCGA-RS-A6TP	TCGA-HNSC	7.20776	-4.02273	11.2305	104	0	0	0	0	0	0	0	0	22104.4	0	0	0	0	0	0	0	0	0	0	0	0	0	0	0	0	0
TCGA-RU-A8FL	TCGA-COAD	-7.60269	-5.20067	-2.40202	115	0	0	0	0	0	0	0	0	0	0	0	0	0	0	0	0	0	0	0	0	0	0	0	0	0	0
TCGA-S5-A6DX	TCGA-BLCA	4.56098	-0.616629	5.17761	525	0	0	0	0	0	0	0	0	0	0	0	0	0	0	0	0	0	0	0	0	0	0	0	0	0	0
TCGA-S5-AA26	TCGA-BLCA	-7.36854	-3.1846	-4.18394	198	0	0	0	0	0	0	0	0	0	0	0	0	0	0	0	0	0	0	0	0	0	0	0	0	0	0
TCGA-SS-A7HO	TCGA-COAD	-6.85143	-0.501513	-6.34992	143	0	0	0	4.4	0	0	0	0	0	0	0	0	0	0	0	0	0	0	0	0	0	0	0	0	0	0
TCGA-SY-A9G0	TCGA-BLCA	-4.2372	9.91963	-14.1568	44	0	0	0	0	0	0	0	0	0	0	0	0	0	0	0	0	0	0	0	0	0	0	0	0	0	0
TCGA-SY-A9G5	TCGA-BLCA	12.6495	2.2674	10.3821	804	0	0	0	0	0	0	0	0	2.9	0	0	0	0	0	0	0	0	0	0	0	0	0	0	0	0	0
TCGA-T1-A6J8	TCGA-LIHC	-4.16724	-0.261821	-3.90542	72	0	0	0	0	0	0	0	0	0	0	0	0	0	0	0	0	0	0	0	0	0	0	0	0	0	0
TCGA-T2-A6WX	TCGA-HNSC	13.3631	-2.6711	16.0342	155	0	0	0	0	0	0	0	0	3	0	0	0	0	0	0	0	0	0	0	0	0	0	0	0	0	0
TCGA-T2-A6WZ	TCGA-HNSC	-6.80272	-2.39203	-4.41068	79	0	0	0	0	0	0	0	0	14.9	0	0	0	0	0	0	0	0	0	0	0	0	0	0	0	0	0
TCGA-T2-A6X0	TCGA-HNSC	4.12424	-1.74273	5.86697	48	0	0	0	0	0	0	0	0	10732.7	0	0	0	0	0	0	0	0	0	0	0	0	0	0	0	0	0
TCGA-T2-A6X2	TCGA-HNSC	7.95454	-1.28168	9.23621	296	0	0	0	0	0	0	0	0	0	0	0	0	0	0	0	0	0	0	0	0	0	0	0	0	0	0
TCGA-T9-A92H	TCGA-COAD	-3.43343	-2.00213	-1.4313	150	0	0	0	0	0	0	0	0	0	0	0	0	0	0	0	0	0	0	0	0	0	0	0	0	0	0
TCGA-TN-A7HI	TCGA-HNSC	1.39552	-3.60538	5.00091	44	0	0	1.8	0	0	0	0	0	0	0	0	0	0	21141.1	0	0	0	0	0	0	0	0	0	0	0	0
TCGA-TN-A7HJ	TCGA-HNSC	-8.49679	-2.1767	-6.32009	85	0	0	0	0	14.2	0	0	0	7.5	0	0	0	0	0	0	0	0	0	0	0	0	0	0	0	0	0
TCGA-TN-A7HL	TCGA-HNSC	10.1487	-4.92659	15.0753	463	0	0	0	0	0	0	0	0	7404.6	0	0	0	0	0	0	0	0	0	0	0	0	0	0	0	0	0
TCGA-UB-A7MA	TCGA-LIHC	-0.08188	4.81797	-4.89985	72	0	0	0	0	0	0	0	0	0	0	0	0	0	0	0	0	0	0	0	0	0	0	0	0	0	0
TCGA-UB-A7MB	TCGA-LIHC	-0.375263	0.473346	-0.848609	1250	0	0	0	0	0	0	0	0	0	0	0	0	0	0	0	0	0	0	0	0	0	0	0	0	0	0
TCGA-UB-A7MC	TCGA-LIHC	-1.32789	-1.81178	0.483883	63	165307	0	0	0	0	0	0	0	0	0	0	0	0	0	0	0	0	0	0	0	0	0	0	0	0	0
TCGA-UB-A7MD	TCGA-LIHC	1.75774	0.816561	0.941177	96	0	6	0	0	0	0	0	0	0	0	0	0	0	0	0	0	0	0	0	0	0	0	0	0	0	0
TCGA-UB-A7ME	TCGA-LIHC	4.6388	0.0360103	4.60279	80	14288.3	2.8	0	0	0	0	0	0	0	0	0	0	0	0	0	0	0	0	0	0	0	0	0	0	0	0
TCGA-UB-A7MF	TCGA-LIHC	14.7832	-1.93263	16.7159	95	0	0	0	0	0	0	0	0	0	0	0	0	0	0	0	0	0	0	0	0	0	0	0	0	0	0
TCGA-UB-AA0U	TCGA-LIHC	3.14556	2.7	0.445563	69	0	1.6	0	0	0	0	0	0	0	0	0	0	0	0	0	0	0	0	0	0	0	0	0	0	0	0
TCGA-UB-AA0V	TCGA-LIHC	-1.47999	2.29629	-3.77627	35	0	0	0	0	0	0	0	0	0	0	0	0	0	0	0	0	7.6	0	0	0	0	0	0	0	0	0
TCGA-UC-A7PD	TCGA-CESC	-3.47249	0.817603	-4.29009	NA	0	0	0	0	0	0	0	0	5486.5	0	0	0	0	0	0	0	0	0	0.7	0	0	0	0	0	0	0
TCGA-UC-A7PF	TCGA-CESC	7.64267	1.42205	6.22062	NA	30	0	0	0	0	0	0	0	16906.1	0	0	0	0	0	0	0	0	0	26	0	0	0	0	0	0	0
TCGA-UF-A718	TCGA-HNSC	-2.64833	1.4601	-4.10842	46	0	0	0	1.2	0	0	0	0	0	0	0	0	0	0	0	0	0	0	0	0	0	0	0	0	0	0
TCGA-UF-A719	TCGA-HNSC	-4.96306	-2.66706	-2.296	100	0	0	0	4	0	0	0	0	0	0	0	0	0	0	0	0	0	0	0	0	0	0	0	0	0	0
TCGA-UF-A71A	TCGA-HNSC	-10.037	2.52007	-12.5571	157	0	0	0	0	0	0	0	0	0	0	0	0	0	0	0	0	0	0	0	0	0	0	0	0	0	0
TCGA-UF-A71B	TCGA-HNSC	-3.59881	0.796637	-4.39545	118	0	0	0	0	0	0	0	0	0	0	0	0	0	0	0	0	0	0	0	0	0	0	0	0	0	0
TCGA-UF-A71D	TCGA-HNSC	-6.51118	-2.87035	-3.64083	372	0	0	0	0	0	0	0	0	0	0	0	0	0	0	0	0	0	0	0	0	0	0	0	0	0	0
TCGA-UF-A71E	TCGA-HNSC	-10.1104	-1.44141	-8.66895	122	0	0	0	0	0	0	0	0	0	0	0	0	0	0	0	0	0	0	0	0	0	0	0	0	0	0
TCGA-UF-A7J9	TCGA-HNSC	-2.46293	4.60029	-7.06322	204	0	0	0	0	199.7	0	0	0	0	0	0	0	0	0	0	0	0	0	0	0	0	0	0	0	0	0
TCGA-UF-A7JA	TCGA-HNSC	-4.40644	2.762	-7.16843	172	0	0	0	0	0	0	0	0	0	0	0	0	0	0	0	0	0	0	0	0	0	0	0	0	0	0
TCGA-UF-A7JC	TCGA-HNSC	-5.17638	-3.89651	-1.27987	52	0	0	0	0	0	0	0	0	0	0	0	0	0	0	0	0	0	0	0	0	0	0	0	0	0	0
TCGA-UF-A7JD	TCGA-HNSC	-5.49304	4.46037	-9.95341	94	0	0	0	0	3.1	0	0	0	0	0	0	0	0	0	0	0	0	0	0	0	0	0	0	0	0	0
TCGA-UF-A7JF	TCGA-HNSC	-6.56637	-2.71908	-3.84729	87	0	0	0	1.7	0	0	0	0	0	0	0	0	0	0	0	0	0	0	0	0	0	0	0	0	0	0
TCGA-UF-A7JJ	TCGA-HNSC	2.03276	1.48603	0.546729	74	0	0	0	0	0	0	0	0	0	0	0	0	0	0	0	0	0	0	0	0	0	0	0	0	0	0
TCGA-UF-A7JK	TCGA-HNSC	-11.8644	0.165482	-12.0299	91	0	0	0	0	0	0	0	0	0	0	0	0	0	0	0	0	0	0	0	0	0	0	0	0	0	0
TCGA-UF-A7JO	TCGA-HNSC	10.4487	-3.37388	13.8226	143	0	0	0	0	0	0	0	0	0	0	0	0	0	0	0	0	0	0	0	0	0	0	0	0	0	0
TCGA-UF-A7JS	TCGA-HNSC	-2.38305	-4.06471	1.68166	55	0	0	0	0	0	0	0	0	0	0	0	0	0	0	0	0	0	0	0	0	0	0	0	0	0	0
TCGA-UF-A7JT	TCGA-HNSC	12.1704	-2.89778	15.0682	165	0	0	0	0	0	0	0	0	0	0	0	0	0	0	0	0	0	0	0	0	0	0	0	0	0	0
TCGA-UF-A7JV	TCGA-HNSC	1.92015	3.70918	-1.78902	57	0	0	0	0	0	2.8	0	0	5	0	0	0	0	0	0	0	0	0	0	0	0	0	0	0	0	0
TCGA-UP-A6WW	TCGA-HNSC	0.718288	-1.14679	1.86508	35	0	0	0	0	0	0	0	0	13211	0	0	0	0	0	0	0	0	0	0	0	0	0	0	0	0	0
TCGA-UY-A78K	TCGA-BLCA	7.15265	-1.59244	8.74508	726	0	0	0	1.4	0	0	0	0	0	0	0	0	0	0	0	0	0	0	0	0	0	0	0	0	0	0
TCGA-UY-A78L	TCGA-BLCA	-4.12134	-1.06667	-3.05467	167	0	0	0	0	0	0	0	0	0	0	0	0	0	0	0	0	0	0	0	0	0	0	0	0	0	0
TCGA-UY-A78M	TCGA-BLCA	-7.65987	-1.26935	-6.39052	120	0	0	0	0	0	0	0	0	0	0	0	0	0	0	0	0	0	0	0	0	0	0	0	0	0	0
TCGA-UY-A78N	TCGA-BLCA	-6.67783	0.5779	-7.25573	206	0	0	0	0	0	0	0	0	0	0	0	0	0	0	0	0	0	0	0	0	0	0	0	0	0	0
TCGA-UY-A78O	TCGA-BLCA	-5.68346	-3.87309	-1.81036	156	0	0	0	0	0	0	0	0	0	0	0	0	0	0	0	0	0	0	0	0	0	0	0	0	0	0
TCGA-UY-A78P	TCGA-BLCA	11.5855	-0.548747	12.1343	229	0.8	0	0	0	0	0	0	0	0	0	0	0	0	0	0	0	0	0	0	0	0	0	0	0	0	0
TCGA-UY-A8OC	TCGA-BLCA	-5.55355	4.29944	-9.85299	81	0	0	0	0	0	0	0	0	0	0	0	0	0	0	0	0	0	0	0	0	0	0	0	0	0	0
TCGA-UY-A8OD	TCGA-BLCA	-1.85906	4.25425	-6.11331	78	0	0	0	0	0	0	0	0	0	0	0	0	0	0	0	0	0	0	0	0	0	0	0	0	0	0
TCGA-UY-A9PA	TCGA-BLCA	6.49143	-2.78632	9.27775	144	0	0	0	0	0	0	0	0	0	0	0	0	0	0	0	0	0	0	0	0	0	0	0	0	0	0
TCGA-UY-A9PB	TCGA-BLCA	13.5168	2.70473	10.812	471	0	0	0	0	0	0	0	0	0	0	0	0	0	0	0	0	0	0	0	0	0	0	0	0	0	0
TCGA-UY-A9PD	TCGA-BLCA	-1.8175	-0.236489	-1.58101	253	0	0	0	0	0	0	0	0	0	0	0	0	0	0	0	0	0	0	0	0	0	0	0	0	0	0
TCGA-UY-A9PE	TCGA-BLCA	-4.28609	-0.44671	-3.83938	179	0	0	0	0	0	0	0	0	0	0	0	0	0	0	0	0	0	0	0	0	0	0	0	0	0	0
TCGA-UY-A9PF	TCGA-BLCA	-3.45761	-1.98595	-1.47167	374	8.5	0	0	0	0	0	0	0	0	0	0	0	0	0	0	0	0	0	0	0	0	0	0	0	0	0
TCGA-UY-A9PH	TCGA-BLCA	8.77994	-2.48438	11.2643	285	0	0	0	4.8	0	0	0	0	0	0	0	0	0	0	0	0	0	0	0	0	0	0	0	0	0	0
TCGA-VS-A8EB	TCGA-CESC	2.65658	-0.847657	3.50423	NA	0	0	0	0	0	0	0	0	38657.5	0	0	0	0	0	0	0	0	0	0	0	0	0	0	0	0	0
TCGA-VS-A8EC	TCGA-CESC	-11.5436	-0.945801	-10.5978	NA	0	0	0	0	0	0	0	0	20775	0	0	0.7	0	0	0	0	0	0	0	0	0	0	0	0	0	0
TCGA-VS-A8EG	TCGA-CESC	-5.23754	0.339207	-5.57674	NA	215.7	0	0	0	0	0	0	0	4216.5	0	0	0	0	0	0	0	0	0	0	0	0	0	0	0	0	0
TCGA-VS-A8EH	TCGA-CESC	-9.44083	-1.05079	-8.39004	NA	0	0	0	0	0	0	0	0	5297.2	0	0	0	0	0	0	0	0	0	0	0	0	0	0	0	0	0
TCGA-VS-A8EI	TCGA-CESC	3.8139	1.21461	2.59929	NA	0	0	1.5	0	0	0	0	0	7547.1	0	0	0	0	0	0	0	0	0	0	0	0	0	0	0	0	0
TCGA-VS-A8EJ	TCGA-CESC	-2.46207	-2.17628	-0.285791	NA	0	0	0	0	0	0	0	0	17.2	0	0	0	0	0	0	0	0	0	0	0	0	0	0	0	0	0
TCGA-VS-A8EK	TCGA-CESC	-4.93205	-1.75342	-3.17864	NA	0	0	0	0	0	0	0	0	0	0	0	0	0	0	31822.5	0	0	0	0	0	0	0	0	0	0	0
TCGA-VS-A8EL	TCGA-CESC	5.89969	0.0408398	5.85885	NA	0	0	0	0	0	0	0	0	0.7	0	0	0	24843.2	0	0	0	0	0	0	0	0	0	0	0	0	0
TCGA-VS-A8Q8	TCGA-CESC	4.48528	-2.62656	7.11183	NA	0	0	0	0	0	0	0	0	467.3	0	0	0	0	0	0	0	0	0	0	0	0	0	0	0	0	0
TCGA-VS-A8Q9	TCGA-CESC	-1.49025	-2.2922	0.801946	NA	0	0	0	0	0	0	0	0	5.7	0	0	0	0	0	0	0	0	28330.5	0	0	0	0	0	0	0	0
TCGA-VS-A8QA	TCGA-CESC	1.80146	-1.60597	3.40743	NA	0	0	0	0	0	0	0	0	15202.4	0	0	0	0	0	0	0	0	12.1	0	0	0	0	0	0	0	0
TCGA-VS-A8QC	TCGA-CESC	-3.71742	1.59743	-5.31485	NA	0	0	0	0	0	0	0	0	5623.5	0	0	0	0	0	0	0	0	0	0	0	0	0	0	0	0	0
TCGA-VS-A8QF	TCGA-CESC	-1.81534	-1.47012	-0.345218	NA	0	0	0	0	0	0	0	0	35121.8	0	0	0	0	0	0	0	0	0	0	0	0	0	0	0	0	0
TCGA-VS-A8QH	TCGA-CESC	-7.67193	-1.34134	-6.33059	NA	0	0	0	0	0	0	0	0	83	0	0	0	0	0	0	0	0	0	0	0	0	0	0	0	0	0
TCGA-VS-A8QM	TCGA-CESC	2.54176	4.73935	-2.19759	NA	0	0	0	0	0	0	0	0	16624.1	0	0	0	0	0	0	0	0	0	0	0	0	0	0	0	0	0
TCGA-VS-A94W	TCGA-CESC	6.73373	0.894447	5.83928	NA	0	0	0	0	1.3	0	0	0	32219.8	0	0	0	0.7	0	0	0	0	0	0	0	0	0	0	0	0	0
TCGA-VS-A94X	TCGA-CESC	2.47427	-1.39729	3.87157	NA	0	0	0	0	0	0	0	0	0	0	0	0	0	0	0	0	11354.6	0	0	0	0	0	0	0	0	0
TCGA-VS-A94Y	TCGA-CESC	-2.98239	2.10746	-5.08985	NA	0	0	0	0	0	0	0	0	0	0	0	0	0	0	0	0	8212.9	0	0	0	0	0	0	0	0	0
TCGA-VS-A94Z	TCGA-CESC	7.04063	1.14604	5.89459	NA	0	0	0	0	0	0	0	0	11710.8	0	0	0	0	0	0	0	0	0	0	0	0	0	0	0	0	0
TCGA-VS-A952	TCGA-CESC	-6.67806	-1.13195	-5.54611	NA	0	0	0	0	0	0	0	0	27037	0	0	0	0	0	0	0	0	0	0	0	0	0	0	0	0	0
TCGA-VS-A953	TCGA-CESC	0.94332	0.816448	0.126873	NA	0	0	0	0	0	0	0	0	36753.5	0	0	0	0	0	0	0	0	0	0	0	0	0	0	0	0	0
TCGA-VS-A954	TCGA-CESC	-2.51054	-1.0518	-1.45874	NA	0	0	0	0	0	0	0	0	0	0	0	0	0	0	29598.2	0	0	0	0	0	0	0	0	0	0	0
TCGA-WA-A7GZ	TCGA-HNSC	-4.18955	-0.192238	-3.99731	173	0	0	0	0	0	0	0	0	0	0	0	0	0	0	0	0	0	0	0	0	0	0	0	0	0	0
TCGA-WA-A7H4	TCGA-HNSC	-5.19371	3.76132	-8.95503	54	0	0	0	0	0	0	0	0	0	0	0	0	0	0	0	0	0	0	0	0	0	0	0	0	0	0
TCGA-WL-A834	TCGA-CESC	-7.06282	-0.743363	-6.31946	NA	0	0	0	0	0	0	0	0	25078.6	0	0	0	0	0	0	0	0	0	0	0	0	0	0	0	0	0
TCGA-WQ-A9G7	TCGA-LIHC	-4.25802	0.749006	-5.00702	412	0	0	0	0	0	0	0	0	0	0	0	0	0	0	0	0	0	0	0	0	0	0	0	0	0	0
TCGA-XF-A8HB	TCGA-BLCA	-6.4886	-1.98674	-4.50186	69	0	0	0	0	0	0	0	0	11229.6	0	0	0	0	0	0	0	0	0	0	0	0	0	0	0	0	0
TCGA-XF-A8HC	TCGA-BLCA	-9.75035	-5.2464	-4.50394	111	0	0	0	0	0	0	0	0	0	0	0	0	0	1.8	0	0	0	0	0	0	0	0	0	0	0	0
TCGA-XF-A8HD	TCGA-BLCA	14.9253	-2.00965	16.935	387	0	0	0	0	0	0	0	0	0	0	0	0	0	0	0	0	0	0	0	0	0	0	0	0	0	0
TCGA-XF-A8HE	TCGA-BLCA	10.7103	-1.5817	12.292	320	0	0	0	1.5	0	0	0	0	0	0	0	0	0	0	0	0	0	0	0	0	0	0	0	0	0	0
TCGA-XF-A8HF	TCGA-BLCA	-5.97464	-1.85971	-4.11493	138	0	0	0	0	0	0	0	0	0	0	0	0	0	0	0	0	0	0	0	0	0	0	0	0	0	0
TCGA-XF-A8HG	TCGA-BLCA	-11.3944	-6.5391	-4.85535	234	0	0	0	0	0	0	0	0	0	0	0	0	0	0	0	0	0	0	0	0	0	0	0	0	0	0
TCGA-XF-A8HH	TCGA-BLCA	-4.06725	2.03772	-6.10497	83	2.6	0	0	0	0	0	0	0	0	0	0	0	0	0	0	0	0	0	0	0	0	0	0	0	0	0
TCGA-XF-A8HI	TCGA-BLCA	-7.38065	-1.5639	-5.81675	60	0	0	0	0	0	0	0	0	0	0	0	0	0	0	0	0	0	0	0	0	0	0	0	0	0	0
TCGA-XR-A8TC	TCGA-LIHC	-3.44516	-0.742083	-2.70307	45	7.4	0	0	0	0	0	0	0	0	0	0	0	0	0	0	0	0	0	0	0	0	0	0	0	0	0
TCGA-XR-A8TE	TCGA-LIHC	-2.5261	0.109877	-2.63598	11	0	0	0	0	0	0	0	0	0	0	0	0	0	0	0	0	0	0	0	0	0	0	0	0	0	0
TCGA-XR-A8TF	TCGA-LIHC	-2.05517	-2.84852	0.793343	121	0	0	0	0	0	0	0	0	0	0	0	0	0	0	0	0	0	0	0	0	0	0	0	0	0	0
TCGA-XR-A8TG	TCGA-LIHC	0.700817	0.87836	-0.177542	77	0	1.4	0	0	0	0	0	0	0	0	0	0	0	0	0	0	0	0	0	0	0	0	0	0	0	0
TCGA-XS-A8TJ	TCGA-CESC	2.77038	0.66692	2.10346	NA	0	0	0	0	0	0	0	0	8579.8	36.7	0	0	0	0	0	0	0	0	0	0	0	0	0	0	0	0
TCGA-YA-A8S7	TCGA-LIHC	2.61308	5.63382	-3.02074	60	0	0	0	0	0	0	0	0	0	0	0	0	0	15.8	0	0	0	0	0	0	0	14.3	0	0	0	0
TCGA-YC-A89H	TCGA-BLCA	0.366176	-2.43381	2.79999	1273	0	0	0	0	0	0	0	0	0	0	0	0	0	0	0	0	0	0	0	0	0	0	0	0	0	0
TCGA-YC-A8S6	TCGA-BLCA	-1.91246	5.02213	-6.9346	94	0	0	0	0	0	0	0	0	43.5	0	0	0	0	0	0	0	0	0	0	0	0	0	0	0	0	0
TCGA-YF-AA3L	TCGA-BLCA	-9.10287	-3.16063	-5.94224	271	0	0	0	0	0	0	0	0	0	0	0	0	0	0	0	0	0	0	0	0	0	0	0	0	0	0
TCGA-ZF-A9R0	TCGA-BLCA	-2.61863	0.0774632	-2.69609	163	0	0	0	0	0	0	0	0	0	0	0	0	0	0	0	0	0	0	0	0	0	0	0	0	0	0
TCGA-ZF-A9R3	TCGA-BLCA	-4.58233	-1.24743	-3.3349	75	0	0	0	0	0	0	0	0	0	0	0	0	0	0	0	0	0	0	0	0	0	0	0	0	0	0
TCGA-ZF-A9R4	TCGA-BLCA	2.41754	-6.0201	8.43764	204	13.8	0	0	0	0	0	0	0	1.4	0	0	0	0	0	0	0	0	0	0	0	0	0	0	0	0	0
TCGA-ZF-A9R7	TCGA-BLCA	11.9675	-3.68257	15.6501	568	0	0	0	0	0	0	0	0	0	0	0	0	0	0	0	0	9	0	0	0	0	0	0	0	0	0
TCGA-ZF-A9R9	TCGA-BLCA	-5.09434	1.73291	-6.82725	157	0	0	0	0	0	0	0	0	0	0	0	0	0	0	0	0	0	0	0	0	0	0	0	0	0	0
TCGA-ZF-A9RC	TCGA-BLCA	-7.48166	3.75823	-11.2399	780	0	0	0	0	0	0	0	0	0	0	0	0	0	0	0	0	0	0	0	0	0	0	0	0	0	0
TCGA-ZF-A9RE	TCGA-BLCA	-3.59464	-1.20677	-2.38786	55	0	0	0	0	0	0	0	0	0	0	0	0	0	0	0	3.6	0	0	0	0	0	0	0	0	0	0
TCGA-ZF-A9RF	TCGA-BLCA	7.52878	0.524477	7.0043	213	0	0	0	6.2	0	0	0	0	0	0	0	0	0	0	0	0	0	0	0	0	0	0	0	0	0	0
TCGA-ZF-A9RL	TCGA-BLCA	-7.851	-3.44636	-4.40464	287	0	0	0	0	0	0	0	0	0	38.7	0	0	0	0	0	0	0	0	0	0	0	0	0	0	0	0
TCGA-ZF-A9RM	TCGA-BLCA	-7.84359	-3.06157	-4.78202	72	0	0	0	0	0	0	0	0	0	0	0	0	0	0	0	0	0	0	0	0	0	0	0	0	0	0
TCGA-ZF-AA4N	TCGA-BLCA	3.1194	0.955492	2.16391	133	0	0	0	0	0	0	0	0	10.1	0	0	0	0	0	0	0	0	0	0	0	0	0	0	0	0	0
TCGA-ZF-AA4R	TCGA-BLCA	3.16356	2.75203	0.411527	56	0	0	0	0	0	0	0	0	0	0	0	0	0	0	0	0	0	0	0	0	0	0	0	0	0	0
TCGA-ZF-AA4T	TCGA-BLCA	-4.68631	-3.93722	-0.749091	87	0	0	0	0	0	0	0	0	0	0	0	0	0	0	0	0	0	0	0	0	0	0	0	0	0	0
TCGA-ZF-AA4U	TCGA-BLCA	-5.63841	-2.14005	-3.49837	51	0	0	0	0	0	0	0	0	16.2	0	0	0	0	0	0	0	0	0	0	0	0	0	0	0	0	0
TCGA-ZF-AA4V	TCGA-BLCA	5.31524	-2.62651	7.94174	548	0	0	0	0	0	0	0	0	0	0	0	0	0	0	0	0	0	0	0	0	0	0	0	0	0	0
TCGA-ZF-AA4W	TCGA-BLCA	2.85468	-0.416411	3.27109	472	0	0	0	0	0	0	0	0	0	0	0	0	0	0	0	0	0	0	0	0	0	0	0	0	0	0
TCGA-ZF-AA4X	TCGA-BLCA	-4.91794	-3.9251	-0.992845	507	0	0	0	0	0	0	0	0	0	0	0	0	0	0	0	0	0	0	0	0	0	0	0	0	0	0
TCGA-ZJ-A8QO	TCGA-CESC	4.47442	2.33044	2.14398	NA	0	0	0	0	0	0	0	0	0	0	0	0	0	46175.1	0	0	0	0	0	0	0	6.5	0	0	0	0
TCGA-ZJ-A8QQ	TCGA-CESC	-0.444036	-2.90054	2.45651	NA	0	0	0	0	0	0	0	0	5.4	0	0	0	0	24.8	0	0	0	0	0	0	0	20324.5	0	0	0	0
TCGA-ZJ-A8QR	TCGA-CESC	-0.973227	-1.20301	0.229784	NA	0	0	0	0	0	0	0	0	29773.5	0	0	0	0	0	0.8	0	0	0	0	0	0	0	0	0	0	0
TCGA-ZP-A9CV	TCGA-LIHC	3.21647	0.084842	3.13163	94	0	1.7	0	0	0	0	0	0	0	0	0	0	0	0	0	0	0	0	0	0	0	0	0	0	0	0
TCGA-ZP-A9CY	TCGA-LIHC	-1.40518	-0.0200231	-1.38516	75	0	0	0	0	0	0	0	0	0	0	0	0	0	0	0	0	0	0	0	0	0	0	0	0	0	0
TCGA-ZP-A9CZ	TCGA-LIHC	5.18876	1.8477	3.34106	46	0	0	0	0	0	0	0	0	0	0	0	0	0	0	0	0	0	0	0	0	0	0	0	0	0	0
TCGA-ZP-A9D0	TCGA-LIHC	-4.97618	-0.850295	-4.12588	50	0	0	0	0	0	0	0	0	0	0	0	0	0	0	0	0	0	0	0	0	0	0	0	0	0	0
TCGA-ZP-A9D1	TCGA-LIHC	0.533319	1.90217	-1.36885	112	0	0	0	0	0	0	0	0	0	0	0	0	0	0	68	0	0	0	0	0	0	0	0	0	0	0
TCGA-ZP-A9D2	TCGA-LIHC	2.2947	6.83807	-4.54337	52	0	4.7	0	0	0	0	0	0	0	0	0	0	0	0	0	0	0	0	0	0	0	0	0	0	0	0
TCGA-ZP-A9D4	TCGA-LIHC	-1.04495	-1.58045	0.535497	56	0	0	0	0	0	0	0	0	0	0	0	0	0	0	0	0	0	0	0	0	0	0	0	0	0	0
TCGA-ZS-A9CD	TCGA-LIHC	-1.00231	0.134041	-1.13635	89	0	0	0	0	0	0	0	0	0	0	0	0	0	0	0	0	0	0	0	0	0	0	0	0	0	0
TCGA-ZS-A9CE	TCGA-LIHC	-4.77754	-2.92692	-1.85063	109	0	0	0	0	0	0	0	0	0	0	0	0	0	0	0	0	0	0	0	0	0	0	0	0	0	0
TCGA-ZS-A9CF	TCGA-LIHC	2.13687	-0.881538	3.0184	80	0	0	0	0	0	0	0	0	0	0	0	0	0	0	0	0	0	0	0	0	0	0	0	0	0	0
TCGA-ZS-A9CG	TCGA-LIHC	-2.32895	-0.164367	-2.16458	71	0	0	0	0	0	0	0	0	0	0	0	0	0	0	0	0	0	0	0	0	0	0	0	0	0	0

## Sheet: S9
Table S9: Mutations associated with TME relevant signatures in TCGA-STAD cohort
								Fisher exact test
gene	p.value	log10pvalue	adjust_pvalue	log10adjustedpvalue	count	frequency		gene	pvalue	adj.pvalue
ARID1A	4.58753e-10	9.33842	2.22576e-07	6.65252	85	0.242857		ARID1A	2.63371e-10	4.45571e-06
KMT2D	8.90304e-10	9.05046	2.22576e-07	6.65252	56	0.16		KMT2D	5.06309e-08	0.000428287
PIK3CA	1.56123e-09	8.80653	2.60206e-07	6.58468	54	0.154286		PIK3CA	5.02686e-07	0.00283482
RYR1	1.51207e-07	6.82043	1.89008e-05	4.72352	49	0.14		CELSR3	1.02773e-06	0.00434678
PLEC	2.3361e-07	6.63151	2.3361e-05	4.63151	47	0.134286		CIC	3.65065e-06	0.0123523
ANK3	4.08581e-07	6.38872	3.40484e-05	4.4679	44	0.125714		NCOA7	4.77079e-06	0.013452
DNAH10	9.56664e-07	6.01924	6.43553e-05	4.19142	28	0.08		BCOR	9.72869e-06	0.0205737
KMT2C	1.02969e-06	5.9873	6.43553e-05	4.19142	40	0.114286		SPECC1	9.72869e-06	0.0205737
ZBTB20	1.53567e-06	5.8137	8.21898e-05	4.08518	34	0.0971429		DENND1C	1.20121e-05	0.0225802
COL7A1	1.6438e-06	5.78415	8.21898e-05	4.08518	29	0.0828571		OBSCN	1.56438e-05	0.0240601
EIF5B	2.56801e-06	5.5904	0.000108171	3.96589	22	0.0628571		ZBTB20	1.52742e-05	0.0240601
WDFY3	2.59609e-06	5.58568	0.000108171	3.96589	31	0.0885714		FRMPD2	1.89743e-05	0.0267507
CIC	2.99845e-06	5.5231	0.000115325	3.93808	24	0.0685714		DNAH10	2.09177e-05	0.0272219
ARID1B	3.91983e-06	5.40673	0.000123543	3.90818	22	0.0628571		EIF5B	2.75824e-05	0.029165
SPECC1	3.96262e-06	5.40202	0.000123543	3.90818	25	0.0714286		MXRA5	2.5914e-05	0.029165
SSPO	4.1055e-06	5.38663	0.000123543	3.90818	36	0.102857		YLPM1	2.71639e-05	0.029165
MDN1	4.20045e-06	5.3767	0.000123543	3.90818	44	0.125714		NIPBL	3.43246e-05	0.0309261
BCOR	4.45977e-06	5.35069	0.000123882	3.90699	25	0.0714286		PLEC	3.15167e-05	0.0309261
HERC2	6.2708e-06	5.20268	0.000165021	3.78246	37	0.105714		RYR1	3.4732e-05	0.0309261
GTF3C1	8.61317e-06	5.06484	0.000205075	3.68809	24	0.0685714		C10orf2	5.85292e-05	0.0309437
KMT2B	9.53451e-06	5.0207	0.000215194	3.66717	32	0.0914286		CPSF1	5.80172e-05	0.0309437
XYLT2	9.89893e-06	5.00441	0.000215194	3.66717	28	0.08		ENTPD7	5.85292e-05	0.0309437
ZNF292	1.20775e-05	4.91802	0.000251614	3.59926	24	0.0685714		FAM160B1	5.85292e-05	0.0309437
NEB	1.41674e-05	4.84871	0.000277799	3.55627	40	0.114286		ICE2	5.80172e-05	0.0309437
ABCA10	1.44456e-05	4.84027	0.000277799	3.55627	22	0.0628571		IFT172	5.80172e-05	0.0309437
RNF213	1.71469e-05	4.76581	0.000307097	3.51272	42	0.12		KMT2C	3.66474e-05	0.0309437
OBSCN	1.71974e-05	4.76454	0.000307097	3.51272	63	0.18		MRC2	5.85292e-05	0.0309437
HUWE1	2.27209e-05	4.64358	0.000384102	3.41555	28	0.08		RASAL1	5.85292e-05	0.0309437
BIRC6	2.30461e-05	4.6374	0.000384102	3.41555	27	0.0771429		SLC7A14	5.80172e-05	0.0309437
ZNF462	2.43693e-05	4.61316	0.000386336	3.41303	30	0.0857143		TRIM45	5.85292e-05	0.0309437
ITPR3	2.47255e-05	4.60685	0.000386336	3.41303	27	0.0771429		USP8	5.85292e-05	0.0309437
CHD6	2.96734e-05	4.52763	0.000449345	3.34742	28	0.08		WDFY3	4.57213e-05	0.0309437
CELSR3	3.21129e-05	4.49332	0.000449345	3.34742	33	0.0942857		KLHL14	7.04893e-05	0.0331049
VCAN	3.2681e-05	4.4857	0.000449345	3.34742	27	0.0771429		MAGI1	7.63146e-05	0.0331049
SPEG	3.30853e-05	4.48036	0.000449345	3.34742	23	0.0657143		NOTCH4	6.74414e-05	0.0331049
NRXN3	3.32515e-05	4.47819	0.000449345	3.34742	27	0.0771429		PLEKHA5	7.04893e-05	0.0331049
TCHH	4.12902e-05	4.38415	0.00053225	3.27388	34	0.0971429		RAI1	7.32948e-05	0.0331049
ACVR2A	5.33681e-05	4.27272	0.000667101	3.17581	31	0.0885714		SPEG	6.74414e-05	0.0331049
NFASC	5.51114e-05	4.25876	0.00067209	3.17257	25	0.0714286		TP53BP1	7.63146e-05	0.0331049
LRP1	5.67152e-05	4.2463	0.000675181	3.17058	26	0.0742857		KMT2B	8.11301e-05	0.034314
DOCK3	6.07956e-05	4.21613	0.000688541	3.16207	33	0.0942857		ANK3	9.04366e-05	0.0373172
HDLBP	6.2807e-05	4.20199	0.000688541	3.16207	24	0.0685714		RANBP2	0.000103197	0.0415688
DMD	6.3114e-05	4.19987	0.000688541	3.16207	51	0.145714		ADD2	0.000173988	0.0472495
NIPBL	6.33745e-05	4.19809	0.000688541	3.16207	37	0.105714		ARHGEF15	0.000201174	0.0472495
FRAS1	6.47229e-05	4.18894	0.000688541	3.16207	32	0.0914286		ARID1B	0.00017125	0.0472495
TRRAP	6.91294e-05	4.16034	0.000720098	3.14261	37	0.105714		CACNA1I	0.000204106	0.0472495
DYNC1H1	7.37311e-05	4.13235	0.000752358	3.12358	30	0.0857143		CAMSAP2	0.000204106	0.0472495
SYNE2	7.58343e-05	4.12013	0.000758343	3.12013	47	0.134286		CASD1	0.000209464	0.0472495
VPS13B	8.11742e-05	4.09058	0.000795826	3.09918	41	0.117143		CHD6	0.000134824	0.0472495
CNTLN	0.000101116	3.99518	0.000936259	3.0286	31	0.0885714		CLDN9	0.000202783	0.0472495
FBN3	0.000104015	3.9829	0.000944107	3.02498	26	0.0742857		DIP2C	0.00019006	0.0472495
SLC3A2	0.000106394	3.97308	0.000944107	3.02498	22	0.0628571		DOCK1	0.000209464	0.0472495
PCNT	0.000110897	3.95508	0.000956005	3.01954	23	0.0657143		ERCC6	0.000201174	0.0472495
HCN1	0.000127109	3.89582	0.00106498	2.97266	22	0.0628571		FAM81B	0.000202783	0.0472495
MUC4	0.000127797	3.89348	0.00106498	2.97266	26	0.0742857		HCN1	0.00017125	0.0472495
FCGBP	0.000130884	3.88311	0.00107282	2.96947	35	0.1		HDAC4	0.00019006	0.0472495
ZFHX4	0.000136666	3.86434	0.00110214	2.95776	58	0.165714		LRRC49	0.000202783	0.0472495
PCDH10	0.000146964	3.83279	0.00116638	2.93316	38	0.108571		MITF	0.000202783	0.0472495
KMT2A	0.000155188	3.80914	0.00120429	2.91927	34	0.0971429		NAA15	0.000202783	0.0472495
GOLGB1	0.000156558	3.80532	0.00120429	2.91927	24	0.0685714		PCNX	0.000201174	0.0472495
MXRA5	0.000170236	3.76895	0.00128966	2.88952	24	0.0685714		PCNXL3	0.000209464	0.0472495
SAMD9L	0.000182733	3.73818	0.00133906	2.8732	23	0.0657143		PPARD	0.000202783	0.0472495
RNF43	0.000185281	3.73217	0.00133906	2.8732	32	0.0914286		PPP5C	0.000202783	0.0472495
ITPR2	0.000188429	3.72485	0.00133906	2.8732	22	0.0628571		PTPN23	0.000201174	0.0472495
ANK2	0.000189132	3.72324	0.00133906	2.8732	33	0.0942857		RERE	0.000204106	0.0472495
STAB1	0.000204382	3.68956	0.00139988	2.85391	24	0.0685714		SLC7A13	0.000202783	0.0472495
PDZD2	0.000221915	3.65381	0.00149942	2.82408	31	0.0885714		SLC8A2	0.000209464	0.0472495
BCORL1	0.000231246	3.63593	0.00154164	2.81202	24	0.0685714		SLTM	0.000173988	0.0472495
AHNAK2	0.000236937	3.62537	0.0015588	2.80721	54	0.154286		TBC1D4	0.000204106	0.0472495
ADGRV1	0.000241972	3.61623	0.00157125	2.80375	44	0.125714		THSD1	0.000201174	0.0472495
CELSR1	0.000245762	3.60948	0.0015754	2.80261	31	0.0885714		TLR5	0.000173988	0.0472495
MYCBP2	0.000264145	3.57816	0.0016509	2.78228	33	0.0942857		VPS13A	0.000184646	0.0472495
CACNA1D	0.000279149	3.55416	0.00171951	2.7646	22	0.0628571		XYLT2	0.000134824	0.0472495
EP400	0.000288132	3.54041	0.00173574	2.76052	24	0.0685714		ZNF180	0.000202783	0.0472495
PTEN	0.00031933	3.49576	0.00187841	2.72621	22	0.0628571		ZNF609	0.000201174	0.0472495
KCNB2	0.000366533	3.43589	0.00210783	2.67616	25	0.0714286		COL7A1	0.000232554	0.0517677
RIF1	0.000370978	3.43065	0.00210783	2.67616	22	0.0628571		USH2A	0.0002531	0.0548967
VPS13A	0.000378451	3.42199	0.00212613	2.67241	26	0.0742857		ZFHX4	0.000250929	0.0548967
DIDO1	0.000401349	3.39648	0.00219158	2.65924	28	0.08		GTF3C1	0.000271361	0.057386
LARP4B	0.000403251	3.39442	0.00219158	2.65924	24	0.0685714		ZNF292	0.000271361	0.057386
RANBP2	0.000418733	3.37806	0.00225126	2.64758	30	0.0857143		ITPR3	0.000297493	0.0599205
MGA	0.00043827	3.35826	0.00233122	2.63242	25	0.0714286		KMT2A	0.000301055	0.0599205
MYO15A	0.000460819	3.33647	0.00242536	2.61522	34	0.0971429		NRXN3	0.000297493	0.0599205
HIVEP3	0.000468357	3.32942	0.00242562	2.61518	24	0.0685714		TCHH	0.000301055	0.0599205
KALRN	0.000472042	3.32602	0.00242562	2.61518	24	0.0685714		VCAN	0.000297493	0.0599205
PKD1	0.000475421	3.32292	0.00242562	2.61518	26	0.0742857		ALDH18A1	0.000392591	0.0651161
ZNF236	0.000483258	3.31582	0.0024407	2.61249	24	0.0685714		B2M	0.000392591	0.0651161
MACF1	0.00049133	3.30863	0.00244997	2.61084	33	0.0942857		CNNM1	0.000392591	0.0651161
ZFHX3	0.000494895	3.30549	0.00244997	2.61084	32	0.0914286		DAGLB	0.000392591	0.0651161
USH2A	0.000518907	3.28491	0.00254366	2.59454	51	0.145714		EGF	0.000392591	0.0651161
BSN	0.000582154	3.23496	0.00279981	2.55287	31	0.0885714		FBXO31	0.000392591	0.0651161
MED12L	0.00058236	3.23481	0.00279981	2.55287	24	0.0685714		GEMIN5	0.000392591	0.0651161
HSPG2	0.000590152	3.22904	0.00281025	2.55126	29	0.0828571		HMHA1	0.000392591	0.0651161
PLXNA4	0.000613033	3.21252	0.00289167	2.53885	33	0.0942857		NFASC	0.000392396	0.0651161
ADGRG4	0.000625266	3.20393	0.00289475	2.53839	28	0.08		NLGN3	0.000392591	0.0651161
HIVEP2	0.000646582	3.18938	0.00296597	2.52783	25	0.0714286		PIP5K1C	0.000392591	0.0651161
HERC1	0.000657965	3.1818	0.00299075	2.52422	32	0.0914286		POLD1	0.000392591	0.0651161
FBN1	0.00069804	3.15612	0.00308914	2.51016	36	0.102857		SAP130	0.000392591	0.0651161
HECTD4	0.000703554	3.1527	0.00308914	2.51016	29	0.0828571		SSPO	0.000383163	0.0651161
SCN5A	0.000737146	3.13245	0.00320498	2.49417	26	0.0742857		UBQLN3	0.000392591	0.0651161
ASCC3	0.000827019	3.08248	0.00356474	2.44797	25	0.0714286		WDR55	0.000392591	0.0651161
COL6A6	0.000849279	3.07095	0.0036294	2.44017	27	0.0771429		WIZ	0.000392591	0.0651161
JARID2	0.000898624	3.04642	0.00377573	2.423	22	0.0628571		ITGB4	0.000423591	0.0689068
SORL1	0.0010027	2.99883	0.00409159	2.38811	23	0.0657143		LAMB4	0.000423591	0.0689068
CREBBP	0.00100653	2.99717	0.00409159	2.38811	27	0.0771429		ABL2	0.000560559	0.0692229
MIA3	0.001018	2.99225	0.00410485	2.3867	23	0.0657143		AKAP11	0.000560559	0.0692229
NRXN2	0.00104926	2.97912	0.00419703	2.37706	23	0.0657143		ARAP2	0.000560559	0.0692229
FLNC	0.00107312	2.96935	0.0042584	2.37075	26	0.0742857		ARHGEF10L	0.000560559	0.0692229
PLXNA1	0.00112285	2.94968	0.00442066	2.35451	23	0.0657143		ATXN7	0.000510743	0.0692229
CARD11	0.00115953	2.93572	0.00446029	2.35064	22	0.0628571		CCAR2	0.000529023	0.0692229
AHNAK	0.00115967	2.93566	0.00446029	2.35064	33	0.0942857		CDH6	0.000529023	0.0692229
PCDH9	0.00123503	2.90832	0.00471387	2.32662	24	0.0685714		CDHR2	0.00048009	0.0692229
POLQ	0.00128979	2.88948	0.00488556	2.31109	26	0.0742857		DMAP1	0.000510743	0.0692229
ATM	0.0013482	2.87025	0.00503757	2.29778	31	0.0885714		EBF3	0.000560559	0.0692229
MKI67	0.00135007	2.86964	0.00503757	2.29778	22	0.0628571		FAM171B	0.000510743	0.0692229
EPG5	0.00139368	2.85584	0.00512488	2.29032	23	0.0657143		FSTL4	0.000560559	0.0692229
EVC2	0.00139397	2.85575	0.00512488	2.29032	25	0.0714286		GPATCH8	0.000529023	0.0692229
LAMA5	0.00146495	2.83418	0.00534654	2.27193	25	0.0714286		INTS8	0.000510743	0.0692229
NOS1	0.00149638	2.82496	0.00542084	2.26593	25	0.0714286		KCNH1	0.000529023	0.0692229
LRRC7	0.00150699	2.82189	0.00542084	2.26593	25	0.0714286		LAMB3	0.000560559	0.0692229
NBEA	0.00159171	2.79814	0.00564435	2.24839	43	0.122857		LTBP3	0.000510743	0.0692229
ABCA13	0.00165619	2.78089	0.00583164	2.23421	41	0.117143		LTN1	0.000560559	0.0692229
AKAP9	0.00167284	2.77655	0.00583271	2.23413	39	0.111429		MYH6	0.000560559	0.0692229
PTPRT	0.00174125	2.75914	0.00600432	2.22154	39	0.111429		NR4A2	0.000510743	0.0692229
ABCC9	0.0018162	2.74084	0.00621988	2.20622	32	0.0914286		PARD3B	0.000529023	0.0692229
RGS12	0.00196825	2.70592	0.00660487	2.18014	29	0.0828571		PBRM1	0.00048009	0.0692229
EPHA5	0.00206131	2.68586	0.00687105	2.16298	26	0.0742857		PCSK5	0.000529023	0.0692229
FSIP2	0.00237191	2.6249	0.00785137	2.10505	27	0.0771429		RB1CC1	0.000560559	0.0692229
SRCAP	0.00238682	2.62218	0.00785137	2.10505	30	0.0857143		RNF213	0.000514619	0.0692229
SLITRK5	0.00249922	2.6022	0.00802923	2.09533	32	0.0914286		RUSC1	0.000510743	0.0692229
ANKRD11	0.00250147	2.60181	0.00802923	2.09533	28	0.08		SHROOM3	0.000560559	0.0692229
SIPA1L1	0.00250147	2.60181	0.00802923	2.09533	28	0.08		ST8SIA6	0.00048009	0.0692229
CSMD3	0.00251379	2.59967	0.00802923	2.09533	87	0.248571		SUPT6H	0.00048009	0.0692229
ASH1L	0.00254681	2.594	0.00802923	2.09533	31	0.0885714		SVIL	0.000529023	0.0692229
SCN11A	0.00254923	2.59359	0.00802923	2.09533	25	0.0714286		TRIM46	0.000510743	0.0692229
ERBB3	0.00258269	2.58793	0.00802923	2.09533	27	0.0771429		WFIKKN2	0.000560559	0.0692229
PCLO	0.00259627	2.58565	0.00802923	2.09533	70	0.2		ZNRF3	0.000560559	0.0692229
DSP	0.00260049	2.58494	0.00802923	2.09533	22	0.0628571		ZNF462	0.000577933	0.0708512
TDRD6	0.00260147	2.58478	0.00802923	2.09533	25	0.0714286		CDH9	0.000655629	0.0737597
PTPRS	0.00264532	2.57752	0.008065	2.0934	23	0.0657143		CENPT	0.000697573	0.0737597
SLITRK1	0.00272077	2.56531	0.00817729	2.08739	27	0.0771429		DCAF5	0.000697573	0.0737597
SPEN	0.00272431	2.56474	0.00817729	2.08739	29	0.0828571		EPS8L2	0.000697573	0.0737597
RYR3	0.00273122	2.56364	0.00817729	2.08739	37	0.105714		FKBP8	0.000697573	0.0737597
FBXW7	0.00276412	2.55844	0.00822656	2.08478	25	0.0714286		GLCE	0.000697573	0.0737597
SDK1	0.00280051	2.55276	0.00828554	2.08168	42	0.12		HPS4	0.000697573	0.0737597
CNTN6	0.0028375	2.54706	0.00834558	2.07854	35	0.1		LOXL4	0.000697573	0.0737597
IGSF10	0.00286675	2.54261	0.00838232	2.07664	34	0.0971429		LRP1	0.000655629	0.0737597
UNC13C	0.00301285	2.52102	0.00870766	2.0601	26	0.0742857		MACF1	0.000628196	0.0737597
TNN	0.00306214	2.51398	0.00879925	2.05555	23	0.0657143		MUC4	0.000655629	0.0737597
TUBGCP6	0.00312868	2.50464	0.00893909	2.04871	22	0.0628571		NCOA4	0.000697573	0.0737597
TG	0.00316303	2.4999	0.00898587	2.04644	43	0.122857		NDOR1	0.000697573	0.0737597
PTPRZ1	0.0032637	2.48629	0.00921949	2.03529	22	0.0628571		PMEPA1	0.000697573	0.0737597
TLN2	0.00330361	2.48101	0.0092798	2.03246	23	0.0657143		PRPF4B	0.000697573	0.0737597
MYH7	0.00335344	2.47451	0.00936714	2.02839	25	0.0714286		RNF19B	0.000697573	0.0737597
ADAMTS12	0.00339296	2.46942	0.00938969	2.02735	28	0.08		SETD6	0.000697573	0.0737597
GRM1	0.00344727	2.46253	0.00941876	2.02601	31	0.0885714		TAF1A	0.000697573	0.0737597
MUC17	0.00348278	2.45807	0.00946408	2.02392	40	0.114286		TBC1D2	0.000697573	0.0737597
MYH2	0.00368587	2.43346	0.00990826	2.004	23	0.0657143		XKRX	0.000697573	0.0737597
EPHA2	0.0037242	2.42897	0.00995774	2.00184	27	0.0771429		ZMYND15	0.000697573	0.0737597
ARFGEF2	0.0038023	2.41995	0.0101125	1.99514	24	0.0685714		ZNF480	0.000697573	0.0737597
CENPF	0.00384928	2.41462	0.0101833	1.99211	25	0.0714286		ACVR2A	0.000834582	0.0861948
CSMD2	0.00392846	2.40578	0.0102901	1.98758	31	0.0885714		BCORL1	0.000845747	0.0861948
DCHS1	0.0039308	2.40552	0.0102901	1.98758	24	0.0685714		CNTLN	0.000834582	0.0861948
DNAH5	0.00396078	2.40222	0.0103145	1.98655	61	0.174286		HDLBP	0.000845747	0.0861948
FRY	0.00404545	2.39303	0.0103812	1.98375	29	0.0828571		PTPN13	0.000845747	0.0861948
FAT4	0.00407603	2.38976	0.0103812	1.98375	67	0.191429		STAB1	0.000845747	0.0861948
ABCA12	0.00408204	2.38912	0.0103812	1.98375	40	0.114286		HUWE1	0.00085781	0.0869008
CHD4	0.00409021	2.38825	0.0103812	1.98375	24	0.0685714		DMD	0.000864725	0.0870798
STAB2	0.00414463	2.38251	0.0104257	1.98189	24	0.0685714		ABCA10	0.00112941	0.0939139
BRCA2	0.00417028	2.37983	0.0104257	1.98189	27	0.0771429		ABCF3	0.00121256	0.0939139
KCNMA1	0.00430602	2.36592	0.0106585	1.97231	23	0.0657143		ACTN4	0.00146384	0.0939139
FER1L6	0.00433502	2.36301	0.0106741	1.97167	23	0.0657143		ADNP2	0.00152101	0.0939139
REV3L	0.00435503	2.36101	0.0106741	1.97167	36	0.102857		AOC2	0.00121256	0.0939139
MYH10	0.0044055	2.356	0.0107064	1.97036	26	0.0742857		ARHGAP32	0.00152101	0.0939139
TRIO	0.00441103	2.35546	0.0107064	1.97036	27	0.0771429		ARHGEF10	0.00133297	0.0939139
PCDHA11	0.00446803	2.34988	0.0107923	1.96688	25	0.0714286		ARID5B	0.00152101	0.0939139
GRM5	0.00450993	2.34583	0.0107939	1.96682	29	0.0828571		ATXN2L	0.00133297	0.0939139
CACNA1C	0.00452588	2.3443	0.0107939	1.96682	25	0.0714286		AXL	0.00133297	0.0939139
ASXL3	0.00453342	2.34357	0.0107939	1.96682	21	0.06		BICD1	0.00152101	0.0939139
BTBD11	0.00479168	2.31951	0.0113547	1.94482	23	0.0657143		BRD4	0.00152101	0.0939139
CDH8	0.0050225	2.29908	0.0118455	1.92645	27	0.0771429		C17orf74	0.00146384	0.0939139
TNXB	0.00505216	2.29652	0.0118595	1.92593	29	0.0828571		C9orf114	0.00121256	0.0939139
KIAA1109	0.00513692	2.2893	0.0119472	1.92273	31	0.0885714		CASZ1	0.00117886	0.0939139
CUBN	0.00516641	2.28681	0.0119593	1.9223	46	0.131429		CCDC108	0.00145902	0.0939139
RIMS1	0.00522634	2.2818	0.0120423	1.91929	31	0.0885714		CCDC144A	0.00121256	0.0939139
TECTA	0.00531594	2.27442	0.0121083	1.91692	34	0.0971429		CEP83	0.00121256	0.0939139
DNAH8	0.0053682	2.27017	0.0121083	1.91692	35	0.1		DDC	0.00121256	0.0939139
PCDHA8	0.0053761	2.26953	0.0121083	1.91692	25	0.0714286		DHX38	0.00121256	0.0939139
CACNA1E	0.00576602	2.23912	0.0129283	1.88846	36	0.102857		DLG3	0.00121256	0.0939139
CDH10	0.00585525	2.23245	0.0130578	1.88413	29	0.0828571		DOCK8	0.00152101	0.0939139
NUMA1	0.00587602	2.23092	0.0130578	1.88413	23	0.0657143		DVL1	0.00121256	0.0939139
UBR5	0.00592034	2.22765	0.0130981	1.88279	32	0.0914286		EFCAB6	0.00146384	0.0939139
TTN	0.0060608	2.21747	0.0133498	1.87453	181	0.517143		EP300	0.00117886	0.0939139
RPL22	0.00628924	2.2014	0.0137922	1.86037	25	0.0714286		ERF	0.00146384	0.0939139
EPHA3	0.00631959	2.19931	0.0137982	1.86018	26	0.0742857		EVX2	0.00121256	0.0939139
LAMA1	0.00645467	2.19013	0.0140127	1.85348	49	0.14		FAM160A2	0.00121256	0.0939139
GLI3	0.00648462	2.18812	0.0140127	1.85348	42	0.12		FAM188B	0.00121256	0.0939139
PXDNL	0.00650189	2.18696	0.0140127	1.85348	28	0.08		FBXO11	0.00146384	0.0939139
NF1	0.00653361	2.18485	0.0140206	1.85323	22	0.0628571		FBXO38	0.00146384	0.0939139
DSCAML1	0.00659719	2.18064	0.0140803	1.85139	30	0.0857143		FBXO43	0.00146384	0.0939139
AFF2	0.00661772	2.17929	0.0140803	1.85139	28	0.08		FKBP10	0.00146384	0.0939139
SYNE1	0.00670649	2.1735	0.0142087	1.84745	91	0.26		FOXM1	0.00146384	0.0939139
CHD5	0.00679627	2.16773	0.014283	1.84518	22	0.0628571		FOXP1	0.00152101	0.0939139
CDH9	0.0067987	2.16757	0.014283	1.84518	26	0.0742857		FRMPD3	0.00145902	0.0939139
CHD7	0.00709983	2.14875	0.0147974	1.82982	28	0.08		FXR2	0.00121256	0.0939139
ALMS1	0.00710274	2.14857	0.0147974	1.82982	30	0.0857143		GLB1L2	0.00146384	0.0939139
FAT3	0.00718594	2.14352	0.0149086	1.82656	53	0.151429		GLI2	0.00133297	0.0939139
PRKDC	0.00738071	2.1319	0.0152266	1.8174	33	0.0942857		GLYR1	0.00146384	0.0939139
NCOR2	0.00766995	2.11521	0.015715	1.80368	24	0.0685714		GPR50	0.00121256	0.0939139
ICE1	0.00804745	2.09434	0.0162904	1.78807	22	0.0628571		GTF3C4	0.00146384	0.0939139
COL12A1	0.00811439	2.09074	0.0163597	1.78623	51	0.145714		GUCY2C	0.00145902	0.0939139
ASPM	0.00817026	2.08776	0.0164062	1.78499	35	0.1		HIPK4	0.00146384	0.0939139
GPR158	0.00836432	2.07757	0.0167104	1.77701	24	0.0685714		IQGAP1	0.00145902	0.0939139
DST	0.00861238	2.06488	0.0170205	1.76903	37	0.105714		IREB2	0.00146384	0.0939139
DNAH2	0.00873731	2.05862	0.0171994	1.76449	30	0.0857143		IRX1	0.00145902	0.0939139
PRUNE2	0.00926315	2.03324	0.018163	1.74081	22	0.0628571		JARID2	0.00112941	0.0939139
FAT1	0.00951944	2.02139	0.0185927	1.73066	28	0.08		JMJD7-PLA2G4B	0.00121256	0.0939139
FBN2	0.00990344	2.00421	0.0191927	1.71686	28	0.08		KANK4	0.00145902	0.0939139
VPS13D	0.0104719	1.97998	0.020216	1.69431	33	0.0942857		KCNJ4	0.00146384	0.0939139
PCDH17	0.0105608	1.9763	0.0203093	1.6923	35	0.1		KIAA0355	0.00146384	0.0939139
DNAH1	0.0110894	1.95509	0.021244	1.67276	31	0.0885714		KIF1B	0.00133297	0.0939139
GPR179	0.0111668	1.95207	0.0213107	1.6714	25	0.0714286		KLC2	0.00152101	0.0939139
CUL9	0.0113128	1.94643	0.0215072	1.66742	23	0.0657143		KLHL34	0.00121256	0.0939139
HECW1	0.0113941	1.94332	0.0215519	1.66651	27	0.0771429		KLHL36	0.00121256	0.0939139
NRXN1	0.0114225	1.94224	0.0215519	1.66651	36	0.102857		LGI3	0.00146384	0.0939139
ANK1	0.0114983	1.93937	0.0216133	1.66528	25	0.0714286		LOXL2	0.00121256	0.0939139
ZC3H13	0.0115989	1.93558	0.0217207	1.66313	24	0.0685714		LRRC4B	0.00117886	0.0939139
RIMS2	0.0119036	1.92432	0.0221256	1.65511	39	0.111429		MAN2B2	0.00145902	0.0939139
PEG3	0.0119925	1.92109	0.0222083	1.65349	38	0.108571		MAPK15	0.00121256	0.0939139
ARHGAP5	0.0120469	1.91912	0.0222268	1.65312	22	0.0628571		MDN1	0.00133048	0.0939139
CELSR2	0.012117	1.9166	0.0222739	1.6522	25	0.0714286		MICU3	0.00121256	0.0939139
PCDH20	0.0121624	1.91498	0.0222755	1.65217	24	0.0685714		MTCL1	0.00133297	0.0939139
ITPR1	0.0129009	1.88938	0.0234563	1.62974	24	0.0685714		MVK	0.00152101	0.0939139
SLCO5A1	0.0133698	1.87387	0.0242207	1.61581	22	0.0628571		MYO6	0.00152101	0.0939139
DNAH3	0.0139044	1.85685	0.0250981	1.60036	38	0.108571		NEDD9	0.00146384	0.0939139
CHD9	0.0141209	1.85014	0.0253062	1.59677	22	0.0628571		NEK8	0.00146384	0.0939139
HTT	0.0144141	1.84121	0.0256478	1.59095	24	0.0685714		NOSTRIN	0.00121256	0.0939139
ADAMTS5	0.0148779	1.82746	0.0263793	1.57874	27	0.0771429		PCDHGA10	0.00146384	0.0939139
SULF1	0.0152717	1.81611	0.0269818	1.56893	24	0.0685714		PHKG2	0.00121256	0.0939139
COL11A1	0.0155232	1.80902	0.0271825	1.56571	36	0.102857		PIAS1	0.00121256	0.0939139
NLGN4X	0.0155484	1.80832	0.0271825	1.56571	22	0.0628571		PIK3AP1	0.00152101	0.0939139
DNAH17	0.0156295	1.80605	0.0272291	1.56497	37	0.105714		PKD1L2	0.00145902	0.0939139
ABCA2	0.0157355	1.80312	0.0273185	1.56354	22	0.0628571		PLXNA3	0.00133297	0.0939139
SLITRK2	0.0157976	1.80141	0.0273316	1.56334	27	0.0771429		POLG	0.00121256	0.0939139
ZDBF2	0.016833	1.77384	0.028965	1.53813	24	0.0685714		POU3F4	0.00121256	0.0939139
ADCY8	0.0168576	1.7732	0.028965	1.53813	27	0.0771429		PPP1R26	0.00117886	0.0939139
NBEAL2	0.0169447	1.77097	0.0290148	1.53738	23	0.0657143		PRMT2	0.00121256	0.0939139
TAF1L	0.0170719	1.76772	0.0291329	1.53562	36	0.102857		PSMD2	0.00146384	0.0939139
LRP2	0.0173787	1.75998	0.0295556	1.52936	40	0.114286		PTPRN2	0.00145902	0.0939139
PCDH19	0.0175044	1.75685	0.0296685	1.52771	27	0.0771429		RP11-407N17.3	0.00152101	0.0939139
MYH9	0.0177256	1.7514	0.0299419	1.52372	21	0.06		SCAF1	0.00152101	0.0939139
ARID2	0.0184271	1.73454	0.031022	1.50833	25	0.0714286		SEMA6A	0.00145902	0.0939139
APC	0.0191772	1.71721	0.0321766	1.49246	35	0.1		SEZ6	0.00145902	0.0939139
MUC5B	0.0196815	1.70594	0.0327425	1.48489	38	0.108571		SHCBP1L	0.00146384	0.0939139
KAT6A	0.0196845	1.70588	0.0327425	1.48489	25	0.0714286		SLC3A2	0.00112941	0.0939139
VWF	0.019711	1.70529	0.0327425	1.48489	24	0.0685714		SLC4A1	0.00152101	0.0939139
GREB1	0.0199159	1.7008	0.0329734	1.48184	22	0.0628571		SORCS2	0.00121256	0.0939139
SI	0.0206369	1.68536	0.0340542	1.46783	30	0.0857143		SPATA16	0.00146384	0.0939139
BRWD1	0.0217	1.66354	0.0355737	1.44887	26	0.0742857		STAT1	0.00121256	0.0939139
LYST	0.0217947	1.66165	0.0356122	1.4484	29	0.0828571		TMTC1	0.00146384	0.0939139
SCN9A	0.021905	1.65946	0.0356549	1.44788	29	0.0828571		TRAPPC10	0.00152101	0.0939139
DOCK2	0.0219634	1.6583	0.0356549	1.44788	35	0.1		TRPM6	0.00117886	0.0939139
C5orf42	0.0225773	1.64633	0.0365328	1.43732	29	0.0828571		UBBP4	0.00121256	0.0939139
MUC16	0.0228666	1.6408	0.0367631	1.43459	105	0.3		UBE4B	0.00152101	0.0939139
KRAS	0.0244432	1.61184	0.0389223	1.4098	28	0.08		UPF2	0.00152101	0.0939139
PCDH11X	0.0250909	1.60048	0.0395925	1.40239	25	0.0714286		USP19	0.00146384	0.0939139
LRRK2	0.0251016	1.6003	0.0395925	1.40239	46	0.131429		WDR47	0.00133297	0.0939139
AKAP13	0.0253748	1.5956	0.0398975	1.39905	24	0.0685714		WDR81	0.00146384	0.0939139
PKHD1	0.026059	1.58404	0.0408449	1.38886	34	0.0971429		WDTC1	0.00146384	0.0939139
EPHA6	0.0268575	1.57093	0.0419649	1.37711	27	0.0771429		ZFP57	0.00121256	0.0939139
PTPRM	0.0271779	1.56578	0.0421753	1.37494	26	0.0742857		ZNF251	0.00146384	0.0939139
MYOM2	0.0277867	1.55616	0.0428807	1.36774	23	0.0657143		ZNF366	0.00145902	0.0939139
MYO16	0.0291167	1.53586	0.0447949	1.34877	27	0.0771429		ZNF442	0.00121256	0.0939139
CDH23	0.0301999	1.51999	0.0462717	1.33468	39	0.111429		ZNF532	0.00146384	0.0939139
UBR4	0.0309162	1.50981	0.0471284	1.32672	22	0.0628571		CTCF	0.00159301	0.0972944
ZNF804B	0.0328974	1.48284	0.0493287	1.3069	25	0.0714286		CUX1	0.00159301	0.0972944
PKHD1L1	0.0329516	1.48212	0.0493287	1.3069	31	0.0885714		PLEKHA6	0.00159301	0.0972944
RP1	0.0331285	1.4798	0.0494455	1.30587	39	0.111429		DYNC1H1	0.0016955	0.103182
FHOD3	0.0338244	1.47077	0.050334	1.29814	21	0.06		NEB	0.00180215	0.109279
FREM2	0.0341495	1.46662	0.050582	1.296	30	0.0857143		PCNT	0.00182071	0.109618
HYDIN	0.0349786	1.4562	0.0513137	1.28977	23	0.0657143		SORL1	0.00182071	0.109618
VPS13C	0.0394103	1.40439	0.0571164	1.24324	26	0.0742857		ABCB4	0.00237562	0.113876
NAV3	0.0411986	1.38512	0.059364	1.22648	40	0.114286		ABCD4	0.0023828	0.113876
RELN	0.0418964	1.37782	0.060196	1.22043	42	0.12		ACTR1A	0.0023828	0.113876
SLIT2	0.0422784	1.37388	0.0605708	1.21774	25	0.0714286		ADGRG4	0.00226314	0.113876
USP34	0.0429069	1.36747	0.0611347	1.21371	25	0.0714286		AGPAT6	0.0023828	0.113876
PCDHA12	0.0429166	1.36737	0.0611347	1.21371	24	0.0685714		ASS1	0.0023828	0.113876
ATP10A	0.0432987	1.36353	0.0614668	1.21136	32	0.0914286		ATP6V0A1	0.0023828	0.113876
ZNF521	0.0433956	1.36255	0.0614668	1.21136	29	0.0828571		C11orf80	0.0023828	0.113876
CTNND2	0.046034	1.33692	0.0644734	1.19062	31	0.0885714		C3orf33	0.0023828	0.113876
COL5A1	0.0467029	1.33066	0.0650458	1.18678	24	0.0685714		CCM2L	0.0023828	0.113876
UTRN	0.0476482	1.32195	0.066178	1.17929	32	0.0914286		CLN3	0.0023828	0.113876
SRRM2	0.0481073	1.31779	0.0666307	1.17633	23	0.0657143		DALRD3	0.0023828	0.113876
NPAP1	0.0486916	1.31255	0.0672434	1.17235	25	0.0714286		DNAJC5B	0.0023828	0.113876
ROBO2	0.0488187	1.31141	0.0672434	1.17235	24	0.0685714		DRD3	0.0023828	0.113876
DOCK10	0.0491593	1.30839	0.0672777	1.17213	26	0.0742857		DUSP10	0.0023828	0.113876
F8	0.05502	1.25948	0.0745529	1.12754	22	0.0628571		EFS	0.0023828	0.113876
ASTN2	0.056461	1.24825	0.0762987	1.11748	24	0.0685714		FCHSD2	0.0023828	0.113876
EDNRB	0.0580415	1.23626	0.078223	1.10667	25	0.0714286		FOXB1	0.0023828	0.113876
DNAH7	0.0589125	1.22979	0.0791835	1.10137	32	0.0914286		FSCN3	0.0023828	0.113876
PZP	0.0609194	1.21524	0.0816392	1.0881	23	0.0657143		GPR75-ASB3	0.0023828	0.113876
EVC	0.0624032	1.20479	0.0832043	1.07985	23	0.0657143		HERC2	0.00199147	0.113876
COL6A3	0.0642924	1.19184	0.0852684	1.06921	39	0.111429		HIVEP1	0.00237562	0.113876
NALCN	0.0653853	1.18452	0.0864449	1.06326	31	0.0885714		HOXA2	0.0023828	0.113876
HRNR	0.0655252	1.18359	0.0864449	1.06326	29	0.0828571		HOXA9	0.0023828	0.113876
SACS	0.0660531	1.18011	0.086912	1.06092	50	0.142857		HOXD4	0.0023828	0.113876
GNAS	0.0676735	1.16958	0.0885779	1.05267	23	0.0657143		IRAK1	0.0023828	0.113876
SPEF2	0.0676735	1.16958	0.0885779	1.05267	23	0.0657143		ITPRIP	0.0023828	0.113876
CDH1	0.0684151	1.16485	0.0893148	1.04908	33	0.0942857		KCTD9	0.0023828	0.113876
CSMD1	0.0688776	1.16192	0.0896843	1.04728	63	0.18		KMT2E	0.00237562	0.113876
DLC1	0.0694963	1.15804	0.0902549	1.04453	21	0.06		LRSAM1	0.0023828	0.113876
KIAA2022	0.0709116	1.14928	0.0918544	1.0369	26	0.0742857		MDC1	0.00237562	0.113876
CTNNB1	0.0720565	1.14233	0.0930962	1.03107	24	0.0685714		MEDAG	0.0023828	0.113876
ADAMTS18	0.0723478	1.14057	0.0932317	1.03044	25	0.0714286		MORC4	0.0023828	0.113876
LRP1B	0.074222	1.12947	0.095401	1.02045	99	0.282857		MRAP	0.0023828	0.113876
EPB41L3	0.0746852	1.12677	0.0957503	1.01886	30	0.0857143		MRPL10	0.0023828	0.113876
PAPPA2	0.0754302	1.12245	0.096212	1.01677	26	0.0742857		NAV2	0.00237562	0.113876
CNTN4	0.0767923	1.11468	0.0977001	1.01011	23	0.0657143		NDC1	0.0023828	0.113876
TENM3	0.0787713	1.10363	0.0999059	1.00041	30	0.0857143		NDRG1	0.0023828	0.113876
SVEP1	0.0789257	1.10278	0.0999059	1.00041	24	0.0685714		NSMF	0.0023828	0.113876
DCC	0.0795106	1.09957	0.100277	0.998797	28	0.08		OS9	0.0023828	0.113876
LAMA2	0.0805008	1.0942	0.101132	0.995113	31	0.0885714		PHYKPL	0.0023828	0.113876
XIRP2	0.0831626	1.08007	0.104214	0.982075	39	0.111429		PORCN	0.0023828	0.113876
DCHS2	0.0850311	1.07042	0.106289	0.973512	35	0.1		PPP1R11	0.0023828	0.113876
CACNA2D3	0.0867456	1.06175	0.108162	0.965927	25	0.0714286		PRMT1	0.0023828	0.113876
CACNA1H	0.087862	1.0562	0.10901	0.962534	24	0.0685714		PRSS21	0.0023828	0.113876
UNC79	0.0882223	1.05442	0.109186	0.961833	28	0.08		PTTG1IP	0.0023828	0.113876
ZAN	0.088871	1.05124	0.109717	0.959725	23	0.0657143		PWP1	0.0023828	0.113876
CPAMD8	0.0892679	1.0493	0.109936	0.958861	26	0.0742857		RNFT1	0.0023828	0.113876
DYSF	0.09385	1.02757	0.115295	0.93819	24	0.0685714		RNH1	0.0023828	0.113876
SMAD4	0.0944142	1.02496	0.115704	0.936653	32	0.0914286		RPLP0	0.0023828	0.113876
ROBO1	0.098682	1.00576	0.120638	0.918515	27	0.0771429		RRAGB	0.0023828	0.113876
TCGA-STAD	MUC6	0.997682	0.997682	CD8_T_effector	-0.00100796			SCAF4	0.00237562	0.113876
TCGA-STAD	DCLK1	0.996616	0.996616	Immune_checkpoint	-0.00147235			SESN3	0.0023828	0.113876
TCGA-STAD	PREX2	0.99535	0.996616	Immune_checkpoint	-0.00202427			SFPQ	0.0023828	0.113876
TENM4	0.101095	0.995268	0.122987	0.91014	32	0.0914286		SLA	0.0023828	0.113876
TCGA-STAD	FAT2	0.995245	0.995245	TMEscoreA	-0.00206993			SLC2A1	0.0023828	0.113876
TCGA-STAD	VCAN	0.994507	0.995245	TMEscoreA	0.00239196			SMARCA2	0.00237562	0.113876
COL22A1	0.10209	0.991019	0.12332	0.908967	26	0.0742857		SMARCD2	0.0023828	0.113876
CMYA5	0.102109	0.990936	0.12332	0.908967	40	0.114286		SMU1	0.0023828	0.113876
TCGA-STAD	DNAH3	0.990884	0.990884	Pan-F-TBRs	-0.0039772			TAB2	0.0023828	0.113876
TCGA-STAD	NRXN1	0.987511	0.987511	IPS	0.0054582			TADA2B	0.0023828	0.113876
TCGA-STAD	NEB	0.986179	0.986179	GEPs	-0.00604403			TAF2	0.0023828	0.113876
TCGA-STAD	ZNF536	0.983733	0.989323	CD8_T_effector	0.00712267			TGDS	0.0023828	0.113876
TCGA-STAD	SCN9A	0.982932	0.994165	Immune_checkpoint	-0.00747659			TMEM161A	0.0023828	0.113876
TCGA-STAD	FRY	0.979287	0.984851	IPS	0.00909001			TMEM57	0.0023828	0.113876
TCGA-STAD	DNAH5	0.979107	0.98467	Pan-F-TBRs	-0.00916975			TRPV1	0.0023828	0.113876
FLRT2	0.1059	0.975104	0.127585	0.894199	24	0.0685714		TSHZ2	0.00237562	0.113876
TCGA-STAD	MYO16	0.975079	0.991891	Immune_checkpoint	-0.0109602			TTPAL	0.0023828	0.113876
TENM1	0.106151	0.974076	0.127585	0.894199	32	0.0914286		TULP2	0.0023828	0.113876
TCGA-STAD	TENM1	0.973359	0.97889	GEPs	-0.0117268			UGT2A3	0.0023828	0.113876
SCN10A	0.106737	0.971684	0.127982	0.89285	35	0.1		VILL	0.0023828	0.113876
TCGA-STAD	FAT2	0.969893	0.991891	Immune_checkpoint	0.0132762			YY2	0.0023828	0.113876
TCGA-STAD	LRP1	0.964468	0.975491	Pan-F-TBRs	-0.0157121			ZSWIM3	0.0023828	0.113876
TCGA-STAD	MYO16	0.963758	0.974772	GEPs	0.0160321			ANK1	0.00241001	0.114852
TCGA-STAD	FAT2	0.963559	0.974571	CD8_T_effector	-0.0161218			ANK2	0.00247049	0.117075
TCGA-STAD	PCDH15	0.963199	0.974207	TMEscoreA	0.0162838			DOCK3	0.00247049	0.117075
TCGA-STAD	TNXB	0.962203	0.990174	Immune_checkpoint	0.0167335			MUC5B	0.00248492	0.11743
TCGA-STAD	ADGRV1	0.960333	0.971309	IPS	0.017578			ABCC4	0.00322159	0.119287
TCGA-STAD	UBR5	0.960152	0.975491	Pan-F-TBRs	-0.01766			ABCG1	0.00400543	0.119287
TCGA-STAD	MYCBP2	0.960112	0.974772	GEPs	-0.0176783			ABL1	0.00408245	0.119287
TCGA-STAD	ABCC9	0.959392	0.975491	Pan-F-TBRs	0.0180038			ADAMTS4	0.00408245	0.119287
PXDN	0.110348	0.957237	0.13168	0.880481	39	0.111429		ADCY7	0.00368202	0.119287
TCGA-STAD	DYSF	0.956278	0.971309	IPS	-0.0194157			ADRA2B	0.00366632	0.119287
TCGA-STAD	ERBB4	0.955909	0.975491	Pan-F-TBRs	-0.0195835			AFAP1	0.00400543	0.119287
TCGA-STAD	CHD7	0.955307	0.971309	IPS	0.019857			AHCTF1	0.00322159	0.119287
TCGA-STAD	DNAH5	0.954191	0.971309	IPS	-0.0203649			AHDC1	0.00325594	0.119287
TCGA-STAD	TENM1	0.953397	0.986849	Immune_checkpoint	0.0207264			ALDH1L1	0.00400543	0.119287
TCGA-STAD	CSMD1	0.952033	0.968448	TMEscoreA	-0.0213479			ANKIB1	0.00408245	0.119287
TCGA-STAD	TG	0.951151	0.971309	IPS	0.0217504			ANKRD26	0.00325594	0.119287
TCGA-STAD	LAMA1	0.950151	0.966533	CD8_T_effector	-0.0222073			ANKS6	0.00400543	0.119287
TCGA-STAD	NAV3	0.949919	0.975491	Pan-F-TBRs	0.0223133			AOC3	0.00408245	0.119287
TCGA-STAD	UTRN	0.94991	0.986849	Immune_checkpoint	0.0223174			AP4E1	0.00400543	0.119287
TCGA-STAD	CDH10	0.948907	0.975491	Pan-F-TBRs	0.0227764			APLNR	0.00408245	0.119287
TCGA-STAD	RELN	0.948807	0.986849	Immune_checkpoint	-0.0228222			ASAP3	0.00400543	0.119287
TCGA-STAD	SPTA1	0.948149	0.968448	TMEscoreA	0.0231232			ATG9B	0.00408245	0.119287
TCGA-STAD	PTPRT	0.947996	0.971309	IPS	-0.0231936			ATM	0.00346065	0.119287
TCGA-STAD	CSMD1	0.94689	0.966533	CD8_T_effector	-0.0237006			ATP1A4	0.00325594	0.119287
TCGA-STAD	CSMD3	0.945084	0.971309	IPS	0.0245296			ATP9A	0.00325594	0.119287
TCGA-STAD	PCDH15	0.94348	0.966533	CD8_T_effector	-0.0252673			BAZ2B	0.00368202	0.119287
TCGA-STAD	SPTA1	0.9427	0.966533	CD8_T_effector	0.0256263			BIVM-ERCC5	0.00366632	0.119287
TCGA-STAD	LAMA1	0.940274	0.967608	TMEscoreA	-0.0267454			BOC	0.00368202	0.119287
TCGA-STAD	TRIO	0.937607	0.959286	GEPs	-0.0279792			BSN	0.00346065	0.119287
TCGA-STAD	DNAH11	0.93669	0.986849	Immune_checkpoint	-0.0284039			BZW1	0.00366632	0.119287
ACACB	0.116117	0.935104	0.137906	0.860416	25	0.0714286		C10orf90	0.00368202	0.119287
TCGA-STAD	DCLK1	0.933516	0.959286	GEPs	-0.0298784			C7orf50	0.00400543	0.119287
TCGA-STAD	MUC6	0.931003	0.96367	TMEscoreA	0.0310488			CACNA1D	0.00386868	0.119287
TCGA-STAD	DSCAM	0.927861	0.966067	CD8_T_effector	0.032517			CADPS2	0.00408245	0.119287
TCGA-STAD	DOCK3	0.927524	0.97143	Pan-F-TBRs	0.0326749			CAMSAP1	0.00368202	0.119287
TCGA-STAD	PDZD2	0.926999	0.971309	IPS	0.0329209			CASP10	0.00366632	0.119287
TCGA-STAD	LRP1B	0.923776	0.966067	CD8_T_effector	0.0344335			CASP8	0.00400543	0.119287
TCGA-STAD	HMCN1	0.923731	0.956142	GEPs	0.0344547			CC2D2A	0.00368202	0.119287
TCGA-STAD	CACNA1E	0.92258	0.977824	Immune_checkpoint	0.034996			CCDC178	0.00322159	0.119287
TCGA-STAD	APC	0.921006	0.977824	Immune_checkpoint	-0.0357375			CD3EAP	0.00400543	0.119287
TCGA-STAD	MACF1	0.918587	0.971309	IPS	0.0368795			CDH24	0.00368202	0.119287
TCGA-STAD	CHD4	0.917429	0.971309	IPS	0.0374275			CEL	0.00366632	0.119287
TCGA-STAD	TCHH	0.914892	0.963905	Pan-F-TBRs	0.0386299			CELSR1	0.00346065	0.119287
TCGA-STAD	DNAH2	0.912431	0.971309	IPS	0.0397999			CEP85L	0.00366632	0.119287
TCGA-STAD	PKHD1	0.907755	0.971309	IPS	-0.0420313			CHRNA2	0.00366632	0.119287
SORCS1	0.12372	0.907561	0.145553	0.83698	23	0.0657143		CHST2	0.00408245	0.119287
TCGA-STAD	CMYA5	0.906148	0.97205	Immune_checkpoint	-0.0428008			CHST8	0.00400543	0.119287
DSCAM	0.124277	0.905609	0.145865	0.836048	30	0.0857143		CIZ1	0.00366632	0.119287
TCGA-STAD	BSN	0.904985	0.971309	IPS	0.0433588			COPB1	0.00366632	0.119287
TCGA-STAD	PREX2	0.902588	0.971309	IPS	-0.0445104			CORIN	0.00400543	0.119287
TCGA-STAD	TRIO	0.901403	0.97205	Immune_checkpoint	0.0450808			CRTC1	0.00366632	0.119287
TCGA-STAD	TENM3	0.898505	0.935502	GEPs	0.0464796			CTNNA2	0.00322159	0.119287
TCGA-STAD	DNAH7	0.896909	0.935502	GEPs	0.0472518			CTTN	0.00366632	0.119287
TCGA-STAD	MUC6	0.896896	0.971309	IPS	-0.0472579			CXorf67	0.00366632	0.119287
LRP12	0.126872	0.896635	0.148562	0.828093	23	0.0657143		DCST2	0.00408245	0.119287
TCGA-STAD	TRPS1	0.896583	0.935502	GEPs	0.0474094			DENND2A	0.00368202	0.119287
TCGA-STAD	SPEN	0.896399	0.971309	IPS	-0.0474987			DENND4B	0.00325594	0.119287
TCGA-STAD	SACS	0.896104	0.944109	CD8_T_effector	0.0476418			DENND5A	0.00368202	0.119287
TCGA-STAD	TENM4	0.894278	0.971087	Immune_checkpoint	0.0485273			DGKK	0.00400543	0.119287
DCLK1	0.127967	0.892902	0.149494	0.825376	33	0.0942857		DISP1	0.00325594	0.119287
TCGA-STAD	VPS13D	0.890759	0.935502	GEPs	0.0502399			DNAJC10	0.00366632	0.119287
TCGA-STAD	PRKDC	0.890397	0.943714	Pan-F-TBRs	0.0504164			DPP9	0.00366632	0.119287
TCGA-STAD	XIRP2	0.890058	0.943714	Pan-F-TBRs	-0.0505815			DYRK2	0.00408245	0.119287
TCGA-STAD	MUC17	0.888559	0.971309	IPS	0.0513135			EDEM3	0.00400543	0.119287
TCGA-STAD	RIMS2	0.888434	0.971309	IPS	-0.0513748			EEFSEC	0.00400543	0.119287
TCGA-STAD	BRCA2	0.88831	0.943714	Pan-F-TBRs	-0.0514355			EFR3A	0.00400543	0.119287
TIAM1	0.129546	0.887576	0.150986	0.821063	23	0.0657143		EHD2	0.00408245	0.119287
TCGA-STAD	PKHD1L1	0.883806	0.943714	Pan-F-TBRs	0.0536432			EHMT2	0.00368202	0.119287
TCGA-STAD	TENM1	0.879603	0.915822	TMEscoreA	0.0557131			EIF4G2	0.00366632	0.119287
TCGA-STAD	FAT1	0.878079	0.935502	GEPs	0.0564662			ELL2	0.00368202	0.119287
TCGA-STAD	ITPR3	0.876832	0.971309	IPS	-0.0570836			ELMSAN1	0.00400543	0.119287
TCGA-STAD	NAV3	0.872374	0.971309	IPS	0.0592973			ENPEP	0.00408245	0.119287
TCGA-STAD	SYNE1	0.867028	0.930084	GEPs	0.0619671			EPHA1	0.00400543	0.119287
TCGA-STAD	SPTA1	0.864791	0.971309	IPS	-0.0630887			EPX	0.00368202	0.119287
TCGA-STAD	CMYA5	0.86417	0.915917	CD8_T_effector	0.0634008			ERBB2IP	0.00408245	0.119287
TCGA-STAD	PKHD1	0.862836	0.930084	GEPs	-0.0640718			ERGIC3	0.00408245	0.119287
TCGA-STAD	SACS	0.861776	0.902571	TMEscoreA	0.0646054			FAM111B	0.00366632	0.119287
APOB	0.137719	0.861005	0.160139	0.795504	44	0.125714		FAM155B	0.00366632	0.119287
TCGA-STAD	TENM4	0.860583	0.930084	GEPs	-0.0652072			FAM50B	0.00366632	0.119287
TCGA-STAD	LRP1B	0.860299	0.902571	TMEscoreA	0.0653505			FAR2	0.00408245	0.119287
TCGA-STAD	CMYA5	0.856905	0.930084	GEPs	-0.0670673			FASTKD1	0.00400543	0.119287
TCGA-STAD	ERBB4	0.856137	0.856137	TMEscore	-0.0674569			FDXR	0.00366632	0.119287
HMCN1	0.139532	0.855328	0.16187	0.790835	61	0.174286		FGFR4	0.00368202	0.119287
TCGA-STAD	RIMS2	0.851623	0.930084	GEPs	0.0697526			FLII	0.00400543	0.119287
TCGA-STAD	SACS	0.851598	0.930084	GEPs	-0.0697651			FOXI1	0.00400543	0.119287
TCGA-STAD	VPS13D	0.851531	0.930377	Immune_checkpoint	-0.0697995			FOXRED1	0.00408245	0.119287
TCGA-STAD	CUBN	0.851056	0.924153	Pan-F-TBRs	-0.0700416			FREM1	0.00386868	0.119287
TCGA-STAD	APOB	0.850979	0.930377	Immune_checkpoint	0.0700811			GCDH	0.00366632	0.119287
TCGA-STAD	DST	0.845619	0.971309	IPS	-0.0728255			GLDN	0.00366632	0.119287
TCGA-STAD	HECTD4	0.845026	0.971309	IPS	0.0731298			GNAZ	0.00400543	0.119287
TCGA-STAD	VCAN	0.841767	0.897546	CD8_T_effector	-0.0748083			GOLGA3	0.00322159	0.119287
TCGA-STAD	SACS	0.841083	0.971309	IPS	0.0751611			GPR182	0.00408245	0.119287
TCGA-STAD	CHD7	0.840412	0.918228	Pan-F-TBRs	0.0755076			HCRTR2	0.00366632	0.119287
TCGA-STAD	ANKRD11	0.840088	0.918228	Pan-F-TBRs	-0.075675			HDGFRP2	0.00408245	0.119287
TCGA-STAD	CACNA1E	0.839638	0.930084	GEPs	-0.075908			HLA-A	0.00400543	0.119287
TCGA-STAD	RNF43	0.838884	0.971309	IPS	0.076298			HOOK2	0.00408245	0.119287
ZNF831	0.145042	0.838505	0.167486	0.776023	22	0.0628571		HYAL2	0.00366632	0.119287
TCGA-STAD	DNAH9	0.838337	0.930084	GEPs	0.0765816			IFT140	0.00368202	0.119287
TCGA-STAD	FBN1	0.837697	0.926702	Immune_checkpoint	0.076913			INCENP	0.00366632	0.119287
TCGA-STAD	PCDH15	0.83596	0.926702	Immune_checkpoint	-0.0778143			INSM2	0.00408245	0.119287
TCGA-STAD	DOCK2	0.835714	0.971309	IPS	-0.0779424			INSR	0.00408245	0.119287
TCGA-STAD	LAMA2	0.83277	0.930084	GEPs	0.079475			IPO9	0.00408245	0.119287
TCGA-STAD	TECTA	0.832223	0.926702	Immune_checkpoint	0.0797605			ITPR2	0.00386868	0.119287
TCGA-STAD	BIRC6	0.830014	0.971309	IPS	-0.0809144			KCNA1	0.00400543	0.119287
TCGA-STAD	CMYA5	0.829774	0.879461	TMEscoreA	0.0810401			KCNAB1	0.00366632	0.119287
TCGA-STAD	DCLK1	0.825424	0.885454	CD8_T_effector	0.0833231			KCND1	0.00366632	0.119287
TCGA-STAD	CSMD3	0.824054	0.930084	GEPs	0.0840442			KCNH3	0.00368202	0.119287
TCGA-STAD	LAMA1	0.82067	0.925214	Immune_checkpoint	-0.0858316			KCNV1	0.00325594	0.119287
TCGA-STAD	DCLK1	0.818824	0.873083	TMEscoreA	0.0868097			KIAA0196	0.00400543	0.119287
TCGA-STAD	ALMS1	0.817339	0.971309	IPS	0.0875978			KIAA0368	0.00366632	0.119287
TCGA-STAD	SCN9A	0.816723	0.971309	IPS	0.0879251			KIAA1755	0.00366632	0.119287
TCGA-STAD	APOB	0.815921	0.971309	IPS	0.088352			KIF19	0.00366632	0.119287
TCGA-STAD	PCLO	0.814651	0.930084	GEPs	-0.0890284			KLHL28	0.00408245	0.119287
TCGA-STAD	SACS	0.814024	0.923604	Immune_checkpoint	-0.0893629			KRT23	0.00408245	0.119287
TCGA-STAD	UTRN	0.813764	0.930084	GEPs	-0.0895015			KRT33A	0.00366632	0.119287
TCGA-STAD	CREBBP	0.812823	0.971309	IPS	0.0900041			KRTAP10-9	0.00366632	0.119287
TCGA-STAD	FBN1	0.809845	0.930084	GEPs	0.0915979			KYNU	0.00408245	0.119287
TCGA-STAD	CNTNAP2	0.805112	0.863665	TMEscoreA	-0.0941438			LRRK2	0.00306296	0.119287
FMN2	0.156712	0.804898	0.180129	0.744418	29	0.0828571		LRRN3	0.00322159	0.119287
TCGA-STAD	SCN10A	0.800292	0.885323	Pan-F-TBRs	-0.0967516			MAST3	0.00408245	0.119287
TCGA-STAD	PDZD2	0.795008	0.925766	GEPs	0.0996284			MECP2	0.00366632	0.119287
TCGA-STAD	DCLK1	0.794736	0.971309	IPS	-0.0997769			MED26	0.00366632	0.119287
DMXL1	0.160661	0.794089	0.184244	0.734606	22	0.0628571		MKI67	0.00386868	0.119287
TCGA-STAD	ALMS1	0.793764	0.883624	Pan-F-TBRs	-0.100309			MLLT4	0.00325594	0.119287
TCGA-STAD	PKHD1	0.79044	0.853097	CD8_T_effector	0.102131			MMEL1	0.00408245	0.119287
TCGA-STAD	UTRN	0.788552	0.971309	IPS	-0.103169			MMP10	0.00366632	0.119287
TCGA-STAD	DOCK2	0.787695	0.923325	GEPs	0.103642			MOS	0.00368202	0.119287
TCGA-STAD	UTRN	0.785764	0.84805	TMEscoreA	0.104708			MPRIP	0.00325594	0.119287
RYR2	0.164161	0.784729	0.187399	0.727233	60	0.171429		MTMR3	0.00408245	0.119287
TCGA-STAD	COL12A1	0.782696	0.971309	IPS	-0.106407			MTMR9	0.00408245	0.119287
TCGA-STAD	MYCBP2	0.779823	0.971309	IPS	-0.108004			MTSS1L	0.00408245	0.119287
TCGA-STAD	ANKRD11	0.778636	0.971309	IPS	0.108665			MYCN	0.00366632	0.119287
TCGA-STAD	NEB	0.777483	0.887835	Immune_checkpoint	0.109309			MYH10	0.0031089	0.119287
TCGA-STAD	RELN	0.777385	0.917314	GEPs	-0.109364			NADSYN1	0.00366632	0.119287
TCGA-STAD	DYNC2H1	0.776379	0.843062	CD8_T_effector	-0.109926			NCOA6	0.00400543	0.119287
TCGA-STAD	TNXB	0.775083	0.917314	GEPs	0.110652			NFATC1	0.00400543	0.119287
TCGA-STAD	SYNE1	0.773128	0.887835	Immune_checkpoint	0.111749			NLGN2	0.00366632	0.119287
TCGA-STAD	FAT3	0.769712	0.971309	IPS	0.113672			NOL4	0.00366632	0.119287
TCGA-STAD	CSMD1	0.769139	0.887835	Immune_checkpoint	-0.113995			NR1H2	0.00366632	0.119287
TCGA-STAD	VPS13D	0.76911	0.971309	IPS	-0.114012			NRROS	0.00408245	0.119287
ADAMTS16	0.171304	0.766232	0.195107	0.709727	22	0.0628571		NUP160	0.00400543	0.119287
TCGA-STAD	ZNF536	0.765561	0.831315	TMEscoreA	-0.11602			NYAP1	0.00368202	0.119287
TCGA-STAD	COL6A6	0.763877	0.971309	IPS	0.116977			OR52E6	0.00366632	0.119287
TCGA-STAD	FAT4	0.759319	0.971309	IPS	0.119576			OR8H1	0.00400543	0.119287
TCGA-STAD	ARID1A	0.758764	0.850008	Pan-F-TBRs	-0.119893			PASK	0.00325594	0.119287
TCGA-STAD	PXDN	0.756009	0.850008	Pan-F-TBRs	-0.121473			PAX6	0.00400543	0.119287
TCGA-STAD	TNXB	0.75223	0.971309	IPS	-0.123649			PCK2	0.00366632	0.119287
DCDC1	0.17742	0.750997	0.200249	0.698431	26	0.0742857		PDZD2	0.00346065	0.119287
TCGA-STAD	UTRN	0.750696	0.820205	CD8_T_effector	0.124536			PGBD5	0.00366632	0.119287
TCGA-STAD	KIAA1109	0.750194	0.850008	Pan-F-TBRs	0.124827			PHF2	0.00368202	0.119287
TCGA-STAD	ERBB4	0.747387	0.971309	IPS	-0.126454			PHRF1	0.00325594	0.119287
TCGA-STAD	CDH23	0.745695	0.850008	Pan-F-TBRs	-0.127439			PIGG	0.00325594	0.119287
TCGA-STAD	DNAH11	0.740998	0.886193	GEPs	-0.130183			PKD1	0.0031089	0.119287
TCGA-STAD	PCDH17	0.740622	0.886193	GEPs	0.130403			PLAG1	0.00400543	0.119287
TCGA-STAD	DOCK2	0.74047	0.862258	Immune_checkpoint	0.130492			PLXNB1	0.00322159	0.119287
TCGA-STAD	TENM4	0.739966	0.971309	IPS	0.130788			PNPLA6	0.00368202	0.119287
TCGA-STAD	SPTA1	0.738597	0.862258	Immune_checkpoint	-0.131592			POGZ	0.00322159	0.119287
TCGA-STAD	PRKDC	0.737987	0.737987	TMEscoreB	-0.131951			POTEF	0.00366632	0.119287
TCGA-STAD	LAMA2	0.737382	0.971309	IPS	-0.132308			PPARGC1B	0.00366632	0.119287
TCGA-STAD	TRPS1	0.736558	0.737987	TMEscoreB	0.132793			PPP2R5B	0.00408245	0.119287
TCGA-STAD	TRPS1	0.733677	0.862258	Immune_checkpoint	0.134495			PPP3CA	0.00408245	0.119287
TCGA-STAD	HECTD4	0.732428	0.841817	Pan-F-TBRs	-0.135235			PRCC	0.00408245	0.119287
TCGA-STAD	NEB	0.730123	0.971309	IPS	-0.136604			PRKCG	0.00368202	0.119287
TCGA-STAD	EPB41L3	0.729798	0.971309	IPS	-0.136797			PRMT8	0.00408245	0.119287
TCGA-STAD	ERBB4	0.729438	0.801929	CD8_T_effector	-0.137012			PTCHD2	0.00322159	0.119287
TCGA-STAD	XIRP2	0.729069	0.883871	GEPs	0.137231			PTOV1	0.00408245	0.119287
TCGA-STAD	APC	0.727549	0.801929	CD8_T_effector	-0.138138			PTPRG	0.00400543	0.119287
TCGA-STAD	APOB	0.726945	0.883871	GEPs	0.138498			PTX4	0.00366632	0.119287
TCGA-STAD	FAT3	0.726093	0.883871	GEPs	0.139008			PYGO2	0.00408245	0.119287
TCGA-STAD	TP53	0.725711	0.729834	TMEscore	-0.139236			RAB11FIP2	0.00366632	0.119287
TCGA-STAD	PXDN	0.724328	0.883871	GEPs	0.140065			RALGAPA2	0.00400543	0.119287
TCGA-STAD	PKHD1	0.722927	0.858778	Immune_checkpoint	0.140906			RBSN	0.00400543	0.119287
TCGA-STAD	MUC17	0.722817	0.883871	GEPs	0.140972			RHOT2	0.00366632	0.119287
TCGA-STAD	MUC5B	0.720297	0.833284	Pan-F-TBRs	-0.142489			RIF1	0.00386868	0.119287
TCGA-STAD	CELSR1	0.71908	0.833284	Pan-F-TBRs	-0.143223			RNF123	0.00368202	0.119287
TCGA-STAD	SDK1	0.718409	0.971309	IPS	0.143628			ROCK1	0.00368202	0.119287
TCGA-STAD	GTF3C1	0.718399	0.833284	Pan-F-TBRs	-0.143634			SCARA5	0.00366632	0.119287
TCGA-STAD	SCN9A	0.718223	0.883871	GEPs	0.143741			SENP3	0.00408245	0.119287
TCGA-STAD	DNAH7	0.717684	0.858312	Immune_checkpoint	0.144066			SENP7	0.00400543	0.119287
TCGA-STAD	DYSF	0.716122	0.883871	GEPs	0.145013			SH3KBP1	0.00400543	0.119287
TCGA-STAD	PCDH17	0.715807	0.858312	Immune_checkpoint	0.145204			SIK2	0.00408245	0.119287
TCGA-STAD	APC	0.712903	0.971309	IPS	-0.146969			SKIV2L2	0.00408245	0.119287
TCGA-STAD	MYO16	0.711988	0.971309	IPS	-0.147528			SLC12A9	0.00400543	0.119287
TCGA-STAD	PLXNA4	0.711032	0.833284	Pan-F-TBRs	0.148111			SLC16A10	0.00366632	0.119287
TCGA-STAD	MUC6	0.710401	0.883871	GEPs	-0.148496			SLC22A12	0.00366632	0.119287
TCGA-STAD	DYNC2H1	0.70834	0.971309	IPS	-0.149758			SLC35G3	0.00366632	0.119287
TCGA-STAD	DNAH17	0.706906	0.833284	Pan-F-TBRs	-0.150638			SLC38A3	0.00366632	0.119287
TCGA-STAD	RYR3	0.706277	0.771673	TMEscoreA	0.151025			SLC4A4	0.00400543	0.119287
TCGA-STAD	DYNC1H1	0.705215	0.971309	IPS	0.151679			SMAD3	0.00366632	0.119287
TCGA-STAD	MAP2	0.699654	0.971309	IPS	-0.155117			SMC2	0.00325594	0.119287
TCGA-STAD	SPTA1	0.699566	0.707561	TMEscore	0.155172			SMPD3	0.00366632	0.119287
TCGA-STAD	CACNA1E	0.697963	0.971309	IPS	-0.156168			SNX29	0.00368202	0.119287
TCGA-STAD	ABCA12	0.697862	0.833284	Pan-F-TBRs	-0.156231			SOAT1	0.00408245	0.119287
TCGA-STAD	RNF43	0.697241	0.845286	Immune_checkpoint	0.156617			SOX3	0.00408245	0.119287
TCGA-STAD	MUC6	0.696601	0.845286	Immune_checkpoint	-0.157016			SPAM1	0.00408245	0.119287
TCGA-STAD	COL6A3	0.695545	0.971309	IPS	0.157675			SPTY2D1	0.00368202	0.119287
SCN1A	0.202718	0.693108	0.228286	0.641521	25	0.0714286		SRPR	0.00368202	0.119287
TCGA-STAD	PCDH15	0.692846	0.883871	GEPs	-0.159363			SRRM1	0.00408245	0.119287
TCGA-STAD	IGSF10	0.69034	0.971309	IPS	0.160937			SUCO	0.00408245	0.119287
TCGA-STAD	RP1	0.690271	0.831143	Pan-F-TBRs	0.16098			TAP2	0.00400543	0.119287
TCGA-STAD	SLITRK5	0.68924	0.883871	GEPs	0.161629			TCEB3	0.00400543	0.119287
TCGA-STAD	PEG3	0.687849	0.756207	TMEscoreA	-0.162507			THBS2	0.00400543	0.119287
TCGA-STAD	ASPM	0.686139	0.971309	IPS	-0.163588			TLE1	0.00400543	0.119287
TCGA-STAD	ZBTB20	0.683563	0.828703	Pan-F-TBRs	-0.165221			TMCC3	0.00408245	0.119287
TCGA-STAD	TENM1	0.683347	0.760707	CD8_T_effector	0.165359			TMEM2	0.00400543	0.119287
PCDH18	0.207652	0.682663	0.233317	0.632053	23	0.0657143		TNS2	0.00322159	0.119287
TCGA-STAD	UBR5	0.681777	0.971309	IPS	-0.166357			TSC2	0.00368202	0.119287
TCGA-STAD	DST	0.681117	0.883871	GEPs	0.166778			TSPEAR	0.00400543	0.119287
ACAN	0.209969	0.677845	0.235391	0.62821	23	0.0657143		UBA7	0.00366632	0.119287
TCGA-STAD	DSCAM	0.677069	0.749007	TMEscoreA	0.169367			USP15	0.00366632	0.119287
TCGA-STAD	DNAH8	0.675889	0.82505	Pan-F-TBRs	-0.170125			USP44	0.00366632	0.119287
TCGA-STAD	RELN	0.67561	0.971309	IPS	-0.170304			VASN	0.00366632	0.119287
TCGA-STAD	DNAH3	0.672483	0.971309	IPS	-0.172319			VPS13B	0.00334687	0.119287
TCGA-STAD	DNAH11	0.670965	0.746924	TMEscoreA	0.1733			VPS35	0.00366632	0.119287
TCGA-STAD	LRRK2	0.669301	0.877528	GEPs	0.174378			WDR88	0.00366632	0.119287
TCGA-STAD	VPS13A	0.667706	0.820722	Pan-F-TBRs	-0.175415			WSB2	0.00366632	0.119287
TCGA-STAD	COL6A3	0.667688	0.877528	GEPs	0.175427			ZC3H18	0.00322159	0.119287
TCGA-STAD	COL12A1	0.665392	0.877528	GEPs	0.176923			ZC3H4	0.00322159	0.119287
TCGA-STAD	RYR3	0.662415	0.814218	Immune_checkpoint	-0.17887			ZMIZ1	0.00400543	0.119287
TCGA-STAD	ASH1L	0.66133	0.971309	IPS	0.179582			ZMIZ2	0.00400543	0.119287
TCGA-STAD	SPEN	0.660846	0.877528	GEPs	0.1799			ZNF217	0.00408245	0.119287
TCGA-STAD	CMYA5	0.660495	0.971309	IPS	-0.18013			ZNF227	0.00400543	0.119287
TCGA-STAD	AKAP9	0.658727	0.971309	IPS	0.181295			ZNF230	0.00366632	0.119287
TCGA-STAD	CREBBP	0.657918	0.814346	Pan-F-TBRs	-0.181828			ZNF776	0.00366632	0.119287
TCGA-STAD	ZFHX3	0.65697	0.814346	Pan-F-TBRs	-0.182454			ZNRF4	0.00366632	0.119287
TCGA-STAD	PTPRT	0.655817	0.877528	GEPs	0.183217			GLI3	0.00420152	0.122343
TCGA-STAD	USH2A	0.654724	0.877528	GEPs	0.183942			SDK1	0.00420152	0.122343
TCGA-STAD	DYNC2H1	0.653023	0.731552	TMEscoreA	-0.185071			ADGRV1	0.00442111	0.127903
TCGA-STAD	TRPS1	0.651916	0.663156	TMEscore	0.185809			ARFGEF2	0.00443783	0.127903
TCGA-STAD	SYNE1	0.65175	0.971309	IPS	-0.185919			LARP4B	0.00443783	0.127903
TCGA-STAD	ZNF462	0.650392	0.971309	IPS	0.186825			MED12L	0.00443783	0.127903
TCGA-STAD	FAT1	0.650283	0.804895	Immune_checkpoint	0.186898			PCDH9	0.00443783	0.127903
TCGA-STAD	TECTA	0.649852	0.877528	GEPs	0.187186			ZNF236	0.00443783	0.127903
PTPRD	0.223954	0.649841	0.250508	0.601179	28	0.08		ADCY8	0.00446828	0.127909
TCGA-STAD	PCLO	0.647442	0.804895	Immune_checkpoint	0.188799			BIRC6	0.00446828	0.127909
TCGA-STAD	TRPS1	0.646415	0.728761	TMEscoreA	0.189489			CREBBP	0.00446828	0.127909
TCGA-STAD	ASPM	0.645917	0.877528	GEPs	0.189823			TRIO	0.00446828	0.127909
TCGA-STAD	RYR3	0.643849	0.721274	CD8_T_effector	0.191216			TRRAP	0.00452029	0.12918
TCGA-STAD	MUC5B	0.642428	0.971309	IPS	0.192175			AGRN	0.00462751	0.130263
TCGA-STAD	LRRK2	0.64192	0.804895	Immune_checkpoint	0.192519			ASXL1	0.00462751	0.130263
TCGA-STAD	RYR3	0.640899	0.877528	GEPs	-0.19321			ATP4A	0.00462751	0.130263
TCGA-STAD	LAMA2	0.637684	0.804895	Immune_checkpoint	0.195395			CAMTA2	0.00462751	0.130263
TCGA-STAD	RYR2	0.634692	0.804895	Immune_checkpoint	0.197437			FBXL7	0.00462751	0.130263
TCGA-STAD	HMCN1	0.632168	0.804895	Immune_checkpoint	0.199167			GRIN2B	0.00462751	0.130263
TCGA-STAD	COL12A1	0.631559	0.804895	Immune_checkpoint	0.199586			KIAA0195	0.00462751	0.130263
DNAH9	0.234308	0.630214	0.261504	0.582522	41	0.117143		KIAA1549L	0.00462751	0.130263
TCGA-STAD	XIRP2	0.6261	0.804895	Immune_checkpoint	0.203356			ZC3H12A	0.00462751	0.130263
TCGA-STAD	MYO15A	0.625095	0.877528	GEPs	0.204054			HERC1	0.00464659	0.130367
TCGA-STAD	PRKDC	0.621806	0.971309	IPS	0.206345			RNF43	0.00464659	0.130367
TCGA-STAD	SCN9A	0.620671	0.704223	TMEscoreA	0.207139			ABCC8	0.00498808	0.136994
TCGA-STAD	LAMA2	0.620619	0.699679	CD8_T_effector	0.207175			ADGRB1	0.00498808	0.136994
TCGA-STAD	BSN	0.620597	0.877528	GEPs	0.20719			AFF3	0.00498808	0.136994
TCGA-STAD	ADGRB3	0.619376	0.804895	Immune_checkpoint	-0.208045			ALPK2	0.00498808	0.136994
TCGA-STAD	PKHD1	0.61885	0.704223	TMEscoreA	0.208414			ARFGEF1	0.00498808	0.136994
TCGA-STAD	CNTNAP2	0.618659	0.699679	CD8_T_effector	-0.208549			IMPG2	0.00498808	0.136994
TCGA-STAD	SPTA1	0.616676	0.774125	Pan-F-TBRs	-0.209943			MYH11	0.00498808	0.136994
TCGA-STAD	ADGRB3	0.615967	0.704223	TMEscoreA	-0.210443			NBAS	0.00498808	0.136994
MUC6	0.242939	0.614502	0.270534	0.567778	31	0.0885714		NUP98	0.00498808	0.136994
TCGA-STAD	DNAH2	0.613488	0.774125	Pan-F-TBRs	-0.212194			OCA2	0.00498808	0.136994
TCGA-STAD	COL11A1	0.611024	0.804895	Immune_checkpoint	0.213942			SLIT3	0.00498808	0.136994
TCGA-STAD	CNTNAP2	0.609639	0.774125	Pan-F-TBRs	-0.214927			SPG20	0.00498808	0.136994
TCGA-STAD	DSCAM	0.609433	0.804895	Immune_checkpoint	-0.215074			TNRC6A	0.00498808	0.136994
TCGA-STAD	MUC16	0.608716	0.868893	GEPs	0.215585			HECTD4	0.00500524	0.137021
TCGA-STAD	ERBB4	0.606137	0.701217	TMEscoreA	-0.217429			HSPG2	0.00500524	0.137021
TCGA-STAD	TENM3	0.604774	0.804895	Immune_checkpoint	0.218407			IGSF10	0.00508234	0.138906
TCGA-STAD	DMD	0.604359	0.971309	IPS	0.218705			SYNE2	0.00572423	0.156198
TCGA-STAD	RELN	0.60357	0.689237	CD8_T_effector	0.219273			ASCC3	0.00600023	0.161643
TCGA-STAD	COL11A1	0.602913	0.773302	Pan-F-TBRs	-0.219745			CACNA1C	0.00600023	0.161643
TCGA-STAD	DYSF	0.599826	0.773302	Pan-F-TBRs	-0.221974			EVC2	0.00600023	0.161643
TCGA-STAD	FBN1	0.599115	0.971309	IPS	0.22249			HIVEP2	0.00600023	0.161643
TCGA-STAD	NALCN	0.594124	0.773234	Pan-F-TBRs	0.226123			KCNB2	0.00600023	0.161643
TCGA-STAD	RP1	0.593558	0.971309	IPS	-0.226537			LRRC7	0.00600023	0.161643
TCGA-STAD	LAMA1	0.593328	0.853814	GEPs	-0.226705			MGA	0.00600023	0.161643
TCGA-STAD	SRCAP	0.593211	0.853814	GEPs	0.226791			SCN11A	0.00600023	0.161643
SCN3A	0.255779	0.592135	0.284199	0.546377	29	0.0828571		AARS2	0.00897428	0.166279
TCGA-STAD	PCDH15	0.589083	0.602704	TMEscore	0.229823			ABCA13	0.0104066	0.166279
TCGA-STAD	USH2A	0.587903	0.794342	Immune_checkpoint	0.230695			ABCC5	0.0101925	0.166279
TCGA-STAD	FAT2	0.587611	0.971309	IPS	0.23091			ACOT11	0.00808283	0.166279
TCGA-STAD	DNAH11	0.585934	0.673444	CD8_T_effector	0.232151			ACTB	0.0110276	0.166279
TCGA-STAD	TRRAP	0.585933	0.971309	IPS	-0.232152			ADCK3	0.0110276	0.166279
TCGA-STAD	PREX2	0.583349	0.853328	GEPs	0.234072			ADGRA1	0.0110276	0.166279
TCGA-STAD	ADGRV1	0.582594	0.853328	GEPs	0.234634			ADGRD1	0.0101925	0.166279
TCGA-STAD	PLEC	0.581282	0.971309	IPS	0.235613			ADRB3	0.0108089	0.166279
TCGA-STAD	CSMD2	0.580312	0.760853	Pan-F-TBRs	-0.236339			ADRBK1	0.0108089	0.166279
TCGA-STAD	PEG3	0.578216	0.787264	Immune_checkpoint	-0.23791			AFF4	0.0101925	0.166279
CDH12	0.266653	0.574053	0.295624	0.52926	23	0.0657143		AGMAT	0.00808283	0.166279
TCGA-STAD	SPEN	0.573295	0.786614	Immune_checkpoint	0.241622			AHI1	0.0101925	0.166279
TCGA-STAD	LRP2	0.571888	0.850624	GEPs	0.242689			AIM1L	0.0110276	0.166279
TCGA-STAD	DCHS2	0.569348	0.971309	IPS	-0.244622			AJUBA	0.00808283	0.166279
TCGA-STAD	TRPS1	0.56635	0.971309	IPS	-0.246915			AK5	0.0108089	0.166279
TCGA-STAD	DNAH5	0.566234	0.849351	GEPs	0.247004			AK9	0.00912799	0.166279
TCGA-STAD	APC	0.565885	0.658959	TMEscoreA	-0.247271			AKAP17A	0.0110276	0.166279
FLG	0.271732	0.565859	0.299925	0.522987	74	0.211429		AKAP4	0.0101925	0.166279
TCGA-STAD	ZFHX4	0.565492	0.971309	IPS	0.247574			AKNA	0.0110276	0.166279
TCGA-STAD	APOB	0.561952	0.658712	TMEscoreA	0.250301			ALDOC	0.0108089	0.166279
TCGA-STAD	AHNAK	0.559972	0.971309	IPS	0.251834			ALKBH1	0.0108089	0.166279
TCGA-STAD	COL11A1	0.559631	0.971309	IPS	-0.252098			ALPK1	0.00897428	0.166279
TCGA-STAD	GLI3	0.559597	0.971309	IPS	0.252125			ALX1	0.00808283	0.166279
TCGA-STAD	TRPS1	0.557756	0.645247	CD8_T_effector	0.253556			ANKRD40	0.00808283	0.166279
TCGA-STAD	TENM4	0.557205	0.657502	TMEscoreA	0.253985			AP3D1	0.0108089	0.166279
TCGA-STAD	FCGBP	0.554898	0.971309	IPS	0.255787			APOBEC1	0.0108089	0.166279
TCGA-STAD	ADGRB3	0.554035	0.971309	IPS	-0.256463			APOBEC3B	0.0108089	0.166279
TCGA-STAD	LRP2	0.553954	0.731715	Pan-F-TBRs	-0.256526			AQP3	0.00808283	0.166279
TCGA-STAD	CNTNAP2	0.552974	0.569049	TMEscore	0.257295			ARHGAP22	0.0110276	0.166279
TCGA-STAD	FAT2	0.550555	0.832892	GEPs	-0.259199			ARHGAP33	0.00660626	0.166279
TCGA-STAD	SCN9A	0.548213	0.638379	CD8_T_effector	0.261051			ARHGAP36	0.0110276	0.166279
TCGA-STAD	DNAH5	0.546393	0.755559	Immune_checkpoint	0.262495			ARHGEF1	0.0110276	0.166279
TCGA-STAD	KIAA1109	0.546322	0.971309	IPS	0.262551			ARHGEF11	0.00912799	0.166279
TCGA-STAD	DNAH9	0.545573	0.971309	IPS	-0.263147			ASMTL	0.0108089	0.166279
TCGA-STAD	SETBP1	0.545441	0.56458	TMEscore	0.263252			ASTE1	0.0101925	0.166279
TCGA-STAD	AHNAK2	0.542498	0.721971	Pan-F-TBRs	-0.265602			ATN1	0.00897428	0.166279
TCGA-STAD	CUBN	0.541048	0.971309	IPS	0.266764			ATP7B	0.00897428	0.166279
TCGA-STAD	DCHS2	0.540621	0.642214	TMEscoreA	-0.267107			ATP8B3	0.0110276	0.166279
TCGA-STAD	FAT1	0.5406	0.971309	IPS	-0.267124			ATP8B4	0.0103191	0.166279
TCGA-STAD	KMT2B	0.537749	0.721073	Pan-F-TBRs	-0.26942			B3GNT3	0.00808283	0.166279
TCGA-STAD	RYR2	0.537568	0.820254	GEPs	0.269567			B3GNT6	0.00808283	0.166279
TCGA-STAD	DSCAML1	0.537275	0.721073	Pan-F-TBRs	-0.269804			BBX	0.00897428	0.166279
CNTNAP5	0.290998	0.53611	0.320482	0.494196	29	0.0828571		BCL3	0.00808283	0.166279
TCGA-STAD	PCDH15	0.532995	0.971309	IPS	-0.273277			BCR	0.0101925	0.166279
TCGA-STAD	DNAH9	0.532563	0.624263	CD8_T_effector	0.273629			BHLHE22	0.00808283	0.166279
TCGA-STAD	MAP2	0.530447	0.721073	Pan-F-TBRs	-0.275358			BMP2K	0.0108089	0.166279
TCGA-STAD	HMCN1	0.529779	0.633588	TMEscoreA	0.275905			BMPR2	0.00660626	0.166279
TCGA-STAD	SLITRK5	0.529277	0.624263	CD8_T_effector	0.276317			BPIFB4	0.0110276	0.166279
MAP2	0.296983	0.527268	0.326355	0.486309	37	0.105714		BTK	0.00808283	0.166279
TCGA-STAD	XYLT2	0.527169	0.721073	Pan-F-TBRs	-0.27805			BTN3A1	0.00808283	0.166279
TCGA-STAD	NALCN	0.527087	0.53311	TMEscoreB	-0.278118			C10orf88	0.0108089	0.166279
TCGA-STAD	HERC2	0.52312	0.721073	Pan-F-TBRs	-0.281398			C14orf37	0.0108089	0.166279
TCGA-STAD	DNAH7	0.522693	0.629365	TMEscoreA	0.281753			C16orf58	0.00808283	0.166279
TCGA-STAD	DNAH2	0.521493	0.802645	GEPs	0.282752			C3orf17	0.0108089	0.166279
ZNF536	0.301509	0.5207	0.330602	0.480695	30	0.0857143		C8orf46	0.00808283	0.166279
TCGA-STAD	DYSF	0.520466	0.725374	Immune_checkpoint	0.283607			CACTIN	0.0101925	0.166279
TCGA-STAD	PXDN	0.520169	0.971309	IPS	0.283856			CAMK1D	0.00808283	0.166279
TCGA-STAD	RELN	0.518647	0.628771	TMEscoreA	0.285128			CCDC102B	0.0108089	0.166279
THSD7B	0.304095	0.516991	0.332707	0.477938	25	0.0714286		CCDC136	0.0108089	0.166279
TCGA-STAD	PCDH17	0.516933	0.971309	IPS	0.286566			CCDC183	0.00808283	0.166279
TCGA-STAD	UBR4	0.514872	0.717578	Pan-F-TBRs	0.288301			CD109	0.0110276	0.166279
TCGA-STAD	MDN1	0.514368	0.971309	IPS	0.288726			CD58	0.00808283	0.166279
TCGA-STAD	NAV3	0.513469	0.522322	TMEscoreB	-0.289486			CD5L	0.0101925	0.166279
TCGA-STAD	ATP10A	0.513397	0.626698	TMEscoreA	-0.289547			CD86	0.00808283	0.166279
TRIOBP	0.306999	0.512862	0.335152	0.474758	25	0.0714286		CDAN1	0.0101925	0.166279
TCGA-STAD	DNAH9	0.512642	0.626698	TMEscoreA	0.290186			CDH3	0.0101925	0.166279
TCGA-STAD	TENM1	0.512604	0.971309	IPS	-0.290218			CDHR1	0.0110276	0.166279
TCGA-STAD	PDZD2	0.508203	0.713904	Immune_checkpoint	0.293963			CDS1	0.00808283	0.166279
TCGA-STAD	LRRK2	0.506262	0.711177	Pan-F-TBRs	-0.295625			CEBPZ	0.0108089	0.166279
TCGA-STAD	DSCAM	0.504529	0.783348	GEPs	-0.297114			CECR1	0.0110276	0.166279
TCGA-STAD	LAMA2	0.502082	0.621458	TMEscoreA	0.299226			CEP170B	0.0110276	0.166279
TCGA-STAD	PREX2	0.499405	0.707158	Pan-F-TBRs	-0.301547	+		CEP95	0.0110276	0.166279
TCGA-STAD	NRXN1	0.498984	0.706561	Immune_checkpoint	0.301914	+		CFAP46	0.00897428	0.166279
TCGA-STAD	SPTA1	0.498511	0.780853	GEPs	-0.302325	+		CFAP69	0.0110276	0.166279
TCGA-STAD	APOB	0.498442	0.592109	CD8_T_effector	0.302385	+		CHDH	0.0108089	0.166279
TCGA-STAD	SETBP1	0.497568	0.592109	CD8_T_effector	-0.303148	+		CHFR	0.0108089	0.166279
TCGA-STAD	SCN10A	0.497308	0.780853	GEPs	0.303375	+		CLCN3	0.00912799	0.166279
TCGA-STAD	TENM4	0.492818	0.592109	CD8_T_effector	0.307313	+		CLCN4	0.0108089	0.166279
TCGA-STAD	SRCAP	0.491412	0.971309	IPS	0.308554	+		CLCN6	0.0101925	0.166279
TCGA-STAD	PEG3	0.488546	0.592109	CD8_T_effector	-0.311094	+		CLIC5	0.0110276	0.166279
TCGA-STAD	RNF213	0.487859	0.696379	Pan-F-TBRs	-0.311706	+		CNGB3	0.00897428	0.166279
TCGA-STAD	HERC1	0.487606	0.971309	IPS	-0.311931	+		CNKSR1	0.0108089	0.166279
TCGA-STAD	MUC16	0.48747	0.695824	Immune_checkpoint	0.312052	+		CNOT2	0.0101925	0.166279
TCGA-STAD	CSMD1	0.486678	0.776054	GEPs	-0.312758	+		CNTN6	0.00621162	0.166279
TCGA-STAD	DST	0.48642	0.695824	Immune_checkpoint	0.312989	+		COBL	0.0101925	0.166279
TCGA-STAD	HMCN1	0.485863	0.592109	CD8_T_effector	0.313487	+		COL28A1	0.00897428	0.166279
TCGA-STAD	CELSR3	0.485055	0.971309	IPS	0.314209	+		COPA	0.0101925	0.166279
TCGA-STAD	FAT2	0.485029	0.696379	Pan-F-TBRs	-0.314232	+		CPZ	0.0108089	0.166279
PREX2	0.327536	0.484742	0.354476	0.450413	35	0.1		CR1	0.00660626	0.166279
TCGA-STAD	ZNF536	0.484183	0.695824	Immune_checkpoint	-0.314991	+		CRAT	0.0110276	0.166279
TCGA-STAD	DSCAM	0.484105	0.971309	IPS	-0.31506	+		CRIM1	0.0101925	0.166279
TCGA-STAD	ADGRB3	0.483155	0.592109	CD8_T_effector	-0.315913	+		CUBN	0.009079	0.166279
SIPA1L2	0.328861	0.482987	0.355142	0.449598	25	0.0714286		CUL1	0.0101925	0.166279
TCGA-STAD	SDK1	0.481114	0.695824	Immune_checkpoint	0.317752	+		CUL7	0.00660626	0.166279
FAM135B	0.330717	0.480543	0.356376	0.448091	28	0.08		CWF19L2	0.0101925	0.166279
TCGA-STAD	DCHS2	0.479232	0.592109	CD8_T_effector	-0.319454	+		CYBRD1	0.0108089	0.166279
TCGA-STAD	MYO15A	0.478971	0.695824	Immune_checkpoint	0.319691	+		CYC1	0.0101925	0.166279
TCGA-STAD	CACNA1E	0.476315	0.592109	CD8_T_effector	0.322106	+		CYP17A1	0.0108089	0.166279
DNAH11	0.336706	0.472749	0.362049	0.441232	49	0.14		CYP2D7	0.00808283	0.166279
TCGA-STAD	TENM3	0.472003	0.588342	TMEscoreA	0.326055	+		DBN1	0.00808283	0.166279
TCGA-STAD	SETBP1	0.47091	0.695824	Immune_checkpoint	-0.327062	+		DCAF11	0.0110276	0.166279
TCGA-STAD	DYSF	0.466197	0.585226	CD8_T_effector	0.331431	+		DDHD1	0.0101925	0.166279
TCGA-STAD	FLG	0.464402	0.483524	TMEscore	0.333106	+		DDX39B	0.0108089	0.166279
TCGA-STAD	COL11A1	0.463593	0.581958	TMEscoreA	0.333863	+		DENND3	0.00912799	0.166279
TCGA-STAD	COL11A1	0.463593	0.745964	GEPs	0.333863	+		DEPDC5	0.00912799	0.166279
TCGA-STAD	GLI3	0.462887	0.69433	Immune_checkpoint	0.334525	+		DHX34	0.0101925	0.166279
TCGA-STAD	MYO15A	0.461929	0.971309	IPS	-0.335425	+		DIO2	0.0108089	0.166279
SCN2A	0.345271	0.461839	0.370463	0.431255	24	0.0685714		DIS3L	0.00808283	0.166279
TCGA-STAD	DOCK2	0.460911	0.582723	CD8_T_effector	0.336383	+		DIS3L2	0.00897428	0.166279
TCGA-STAD	MAP2	0.46009	0.581685	TMEscoreA	-0.337158	+		DLX5	0.0108089	0.166279
TCGA-STAD	EPB41L3	0.459157	0.581685	TMEscoreA	-0.338039	+		DNAH14	0.00808283	0.166279
TCGA-STAD	ALMS1	0.458614	0.469218	TMEscoreB	-0.338552	+		DNAJA3	0.00808283	0.166279
TCGA-STAD	EPB41L3	0.458248	0.582723	CD8_T_effector	-0.338899	+		DNAJC1	0.0101925	0.166279
ZNF208	0.348361	0.45797	0.372978	0.428317	26	0.0742857		DNAJC14	0.00808283	0.166279
TCGA-STAD	SETBP1	0.455926	0.581685	TMEscoreA	-0.341105	+		DNMT3L	0.0108089	0.166279
TCGA-STAD	CSMD3	0.455307	0.688797	Immune_checkpoint	0.341696	+		DPEP1	0.00808283	0.166279
TCGA-STAD	SETBP1	0.454365	0.737822	GEPs	-0.342595	+		DPP4	0.0108089	0.166279
TCGA-STAD	TECTA	0.454243	0.582616	CD8_T_effector	0.342712	+		DTX2	0.0108089	0.166279
TCGA-STAD	ATM	0.4529	0.657076	Pan-F-TBRs	-0.343998	+		E2F8	0.0101925	0.166279
TCGA-STAD	FAT4	0.452276	0.737822	GEPs	0.344597	+		EFEMP2	0.0108089	0.166279
TCGA-STAD	SLITRK5	0.451496	0.688797	Immune_checkpoint	0.345346	+		EFHC1	0.0110276	0.166279
TCGA-STAD	CHD4	0.448035	0.737822	GEPs	0.348688	+		ELAVL1	0.0108089	0.166279
TCGA-STAD	COL6A3	0.446769	0.687636	Immune_checkpoint	0.349917	+		EPAS1	0.00897428	0.166279
TCGA-STAD	ANKRD11	0.44564	0.737822	GEPs	0.351016	+		EPM2AIP1	0.00808283	0.166279
TCGA-STAD	HMCN1	0.445489	0.971309	IPS	-0.351163	+		ERC2	0.00897428	0.166279
TCGA-STAD	HERC1	0.443319	0.737822	GEPs	0.353283	+		ERCC6L	0.0108089	0.166279
TCGA-STAD	MYCBP2	0.4418	0.685952	Immune_checkpoint	0.354774	+		ESPNL	0.0101925	0.166279
TCGA-STAD	DYSF	0.438645	0.566716	TMEscoreA	0.357887	+		ESRP2	0.0110276	0.166279
TCGA-STAD	FAT4	0.437522	0.640012	Pan-F-TBRs	-0.359	+		EWSR1	0.0110276	0.166279
TCGA-STAD	DCLK1	0.436765	0.640012	Pan-F-TBRs	-0.359752	+		EXOC7	0.0101925	0.166279
TCGA-STAD	DNAH17	0.435661	0.737822	GEPs	0.360852	+		FAM118A	0.00808283	0.166279
TCGA-STAD	DNAH9	0.433149	0.678472	Immune_checkpoint	0.363363	+		FAM120B	0.00808283	0.166279
TCGA-STAD	DOCK2	0.43	0.559632	TMEscoreA	0.366532	+		FAM166B	0.00808283	0.166279
TCGA-STAD	TENM4	0.429522	0.638868	Pan-F-TBRs	-0.367015	+		FAM214A	0.0108089	0.166279
TCGA-STAD	RP1	0.429291	0.678433	Immune_checkpoint	0.367248	+		FAM71F1	0.0108089	0.166279
TCGA-STAD	TRIO	0.428346	0.947716	IPS	-0.368205	+		FAM83B	0.0101925	0.166279
TCGA-STAD	UBR4	0.427197	0.439615	TMEscoreB	-0.369372	+		FAM83C	0.0110276	0.166279
TCGA-STAD	ADGRB3	0.425548	0.445693	TMEscore	0.371051	+		FANCA	0.0110276	0.166279
TCGA-STAD	MUC16	0.424127	0.547959	CD8_T_effector	0.372505	+		FARP1	0.00897428	0.166279
TCGA-STAD	COL12A1	0.423774	0.635661	Pan-F-TBRs	-0.372865	+		FASTKD3	0.0108089	0.166279
PCDHGA12	0.378613	0.421805	0.404276	0.393322	22	0.0628571		FBXO18	0.0101925	0.166279
TCGA-STAD	UBR4	0.421632	0.944669	IPS	0.375067	+		FBXO21	0.0110276	0.166279
TCGA-STAD	PXDN	0.421574	0.552731	TMEscoreA	0.375126	+		FBXO41	0.0108089	0.166279
ERICH3	0.379211	0.421119	0.404276	0.393322	26	0.0742857		FCGBP	0.00621162	0.166279
TCGA-STAD	PCDH10	0.419855	0.635165	Pan-F-TBRs	-0.376901	+		FGFR1OP2	0.00808283	0.166279
TCGA-STAD	FCGBP	0.418321	0.718863	GEPs	0.37849	+		FIBP	0.0110276	0.166279
TCGA-STAD	TENM3	0.417915	0.543903	CD8_T_effector	0.378913	+		FLNA	0.0103191	0.166279
TCGA-STAD	MACF1	0.417783	0.718863	GEPs	0.379049	+		FLT3	0.0101925	0.166279
TCGA-STAD	FAT3	0.416894	0.635165	Pan-F-TBRs	-0.379975	+		FMNL3	0.0110276	0.166279
TCGA-STAD	APC	0.416273	0.718863	GEPs	-0.380622	+		FOCAD	0.00897428	0.166279
TCGA-STAD	NBEA	0.416111	0.718863	GEPs	0.380791	+		FOPNL	0.0108089	0.166279
TCGA-STAD	ERBB4	0.415705	0.430291	TMEscoreB	-0.381215	+		FOXF1	0.0110276	0.166279
TCGA-STAD	REV3L	0.414264	0.940061	IPS	0.382723	+		FOXO4	0.00808283	0.166279
TCGA-STAD	PREX2	0.414158	0.54706	TMEscoreA	0.382834	+		FUK	0.0108089	0.166279
TCGA-STAD	CDH23	0.413039	0.940061	IPS	0.384008	+		FYB	0.0110276	0.166279
TCGA-STAD	AKAP9	0.410582	0.718863	GEPs	0.3866	+		GABBR1	0.0103191	0.166279
TCGA-STAD	TENM3	0.409521	0.940061	IPS	-0.387723	+		GALNT2	0.0108089	0.166279
TCGA-STAD	RIMS2	0.40851	0.651408	Immune_checkpoint	0.388797	+		GALR2	0.0110276	0.166279
TCGA-STAD	LRP1B	0.407508	0.718863	GEPs	-0.389864	+		GATA2	0.0108089	0.166279
CNTNAP2	0.393772	0.404755	0.418906	0.377883	29	0.0828571		GFOD2	0.00808283	0.166279
TCGA-STAD	FAT4	0.40405	0.650154	Immune_checkpoint	0.393565	+		GLTSCR1	0.0101925	0.166279
FAT2	0.395254	0.403124	0.41959	0.377175	44	0.125714		GLUD2	0.00897428	0.166279
TCGA-STAD	SLITRK5	0.402828	0.940061	IPS	0.394881	+		GNAT1	0.00808283	0.166279
TCGA-STAD	FBN1	0.402797	0.528112	CD8_T_effector	0.394914	+		GNG12	0.0108089	0.166279
TCGA-STAD	ERBB4	0.402571	0.650154	Immune_checkpoint	-0.395158	+		GPR139	0.00897428	0.166279
TCGA-STAD	EP400	0.402159	0.618976	Pan-F-TBRs	-0.395602	+		GPR4	0.00808283	0.166279
TCGA-STAD	PXDN	0.400682	0.650154	Immune_checkpoint	0.3972	+		GPR6	0.0110276	0.166279
TCGA-STAD	RNF43	0.399447	0.718863	GEPs	0.398541	+		GRINA	0.0108089	0.166279
TCGA-STAD	SPEN	0.398948	0.530931	TMEscoreA	0.399083	+		GSDMC	0.0101925	0.166279
SETBP1	0.400139	0.397789	0.423876	0.372761	24	0.0685714		GTF2E2	0.00808283	0.166279
TCGA-STAD	APOB	0.397311	0.616878	Pan-F-TBRs	-0.400869	+		GTF3C5	0.0110276	0.166279
TCGA-STAD	TECTA	0.395237	0.529976	TMEscoreA	0.403143	+		HDAC6	0.0110276	0.166279
TCGA-STAD	MAP2	0.394538	0.521144	CD8_T_effector	-0.403911	+		HDAC7	0.0101925	0.166279
TCGA-STAD	SYNE1	0.393449	0.521144	CD8_T_effector	0.405112	+		HERC3	0.0110276	0.166279
TCGA-STAD	DYNC2H1	0.393411	0.414487	TMEscore	0.405153	+		HEXB	0.00808283	0.166279
TCGA-STAD	FAT1	0.393269	0.521144	CD8_T_effector	0.40531	+		HK2	0.0110276	0.166279
TCGA-STAD	SDK1	0.391967	0.613967	Pan-F-TBRs	-0.40675	+		HNRNPCL2	0.00808283	0.166279
TCGA-STAD	FAT1	0.391376	0.613967	Pan-F-TBRs	-0.407406	+		HOXB1	0.00808283	0.166279
TCGA-STAD	FLG	0.391222	0.935761	IPS	-0.407577	+		HPSE	0.0108089	0.166279
TCGA-STAD	CNTNAP2	0.389782	0.644779	Immune_checkpoint	-0.409179	+		HTR5A	0.0110276	0.166279
TCGA-STAD	IGSF10	0.389587	0.613967	Pan-F-TBRs	-0.409396	+		HTR6	0.0108089	0.166279
TCGA-STAD	PEG3	0.389587	0.7183	GEPs	-0.409396	+		HUNK	0.0108089	0.166279
TCGA-STAD	BIRC6	0.389418	0.644779	Immune_checkpoint	0.409584	+		IBTK	0.0110276	0.166279
TCGA-STAD	SYNE2	0.38841	0.935761	IPS	0.410709	+		IFI44L	0.00897428	0.166279
TCGA-STAD	RIMS2	0.386986	0.522874	TMEscoreA	0.412305	+		IFRD2	0.00808283	0.166279
TCGA-STAD	LAMA1	0.385874	0.935761	IPS	-0.413555	+		IFT122	0.00897428	0.166279
TCGA-STAD	NRXN1	0.385172	0.717636	GEPs	0.414345	+		IGFLR1	0.00808283	0.166279
TCGA-STAD	HMCN1	0.382942	0.613967	Pan-F-TBRs	-0.416868	+		IGHA1	0.0108089	0.166279
TCGA-STAD	REV3L	0.382636	0.644779	Immune_checkpoint	0.417214	+		IGLV1-51	0.0108089	0.166279
TCGA-STAD	PREX2	0.381639	0.51565	CD8_T_effector	0.418347	+		IKBKAP	0.0101925	0.166279
TCGA-STAD	ERBB3	0.38124	0.396938	TMEscoreB	-0.418802	+		IL20RA	0.00808283	0.166279
TCGA-STAD	UBR5	0.381148	0.717636	GEPs	0.418907	+		ILDR1	0.00808283	0.166279
TCGA-STAD	COL11A1	0.381003	0.51565	CD8_T_effector	0.419072	+		INHBA	0.0110276	0.166279
TCGA-STAD	MYO16	0.379428	0.51565	CD8_T_effector	0.420871	+		INHBB	0.0108089	0.166279
TCGA-STAD	SPTA1	0.378597	0.396519	TMEscoreB	-0.421823	+		INMT	0.00808283	0.166279
TCGA-STAD	CHD4	0.376018	0.639954	Immune_checkpoint	0.424791	+		INPP4A	0.00808283	0.166279
TCGA-STAD	DNAH7	0.37562	0.51565	CD8_T_effector	0.425251	+		IQCH	0.0101925	0.166279
TCGA-STAD	RNF213	0.373365	0.930783	IPS	0.427866	+		IRX5	0.0110276	0.166279
SPTA1	0.424897	0.371716	0.449151	0.347607	61	0.174286		ITGA1	0.0108089	0.166279
TCGA-STAD	ZNF536	0.369661	0.703549	GEPs	-0.432196	+		ITGA2B	0.00897428	0.166279
TCGA-STAD	COL6A3	0.366852	0.511282	CD8_T_effector	0.435509	+		IVD	0.0108089	0.166279
TCGA-STAD	XIRP2	0.366544	0.926834	IPS	-0.435873	+		JAK3	0.0101925	0.166279
TCGA-STAD	FAT3	0.366025	0.628995	Immune_checkpoint	0.436489	+		JKAMP	0.0110276	0.166279
TCGA-STAD	RNF43	0.363996	0.511282	CD8_T_effector	0.438903	+		JPH3	0.0110276	0.166279
TCGA-STAD	PCDH17	0.363235	0.511282	CD8_T_effector	0.439813	+		JUP	0.00897428	0.166279
TCGA-STAD	FLG	0.362504	0.493563	TMEscoreA	-0.440687	+		KATNA1	0.0108089	0.166279
TCGA-STAD	SLITRK5	0.361835	0.493563	TMEscoreA	0.441489	+		KCNA6	0.00897428	0.166279
TCGA-STAD	LRP1B	0.360251	0.625142	Immune_checkpoint	-0.443394	+		KCNC4	0.0108089	0.166279
TCGA-STAD	MAP2	0.359055	0.380555	TMEscore	0.44484	+		KCNF1	0.0110276	0.166279
TCGA-STAD	CACNA1E	0.358309	0.493563	TMEscoreA	0.445743	+		KCNK10	0.0101925	0.166279
NCKAP5	0.439771	0.356773	0.463894	0.333582	26	0.0742857		KCNU1	0.00660626	0.166279
TCGA-STAD	PXDN	0.35669	0.509146	CD8_T_effector	0.447709	+		KDM6B	0.0103191	0.166279
TCGA-STAD	CELSR1	0.356445	0.914358	IPS	0.448008	+		KDM7A	0.0101925	0.166279
TCGA-STAD	VPS13D	0.35634	0.509146	CD8_T_effector	0.448135	+		KIAA0020	0.0108089	0.166279
TCGA-STAD	LAMA2	0.354818	0.576172	Pan-F-TBRs	-0.449995	+		KIAA0100	0.0103191	0.166279
TCGA-STAD	OBSCN	0.354637	0.576172	Pan-F-TBRs	-0.450216	+		KIAA0141	0.0108089	0.166279
TCGA-STAD	PCLO	0.350232	0.488119	TMEscoreA	0.455644	+		KIAA0226	0.0101925	0.166279
TCGA-STAD	PCDH15	0.349706	0.576172	Pan-F-TBRs	-0.456297	+		KIAA1161	0.00897428	0.166279
TCGA-STAD	ATP10A	0.348868	0.506144	CD8_T_effector	-0.457339	+		KIAA1211L	0.0110276	0.166279
TCGA-STAD	XIRP2	0.348692	0.506144	CD8_T_effector	0.457557	+		KIAA1683	0.0101925	0.166279
TCGA-STAD	DNAH7	0.346436	0.901753	IPS	-0.460377	+		KIAA1715	0.0108089	0.166279
TCGA-STAD	NAV3	0.345513	0.664736	GEPs	0.461536	+		KIF15	0.0101925	0.166279
TCGA-STAD	FLG	0.345375	0.506144	CD8_T_effector	-0.461709	+		KIFC3	0.0110276	0.166279
TCGA-STAD	ACVR2A	0.343856	0.602598	Immune_checkpoint	0.463624	+		KIRREL3	0.0110276	0.166279
TCGA-STAD	SCN10A	0.343686	0.362098	TMEscoreB	-0.463838	+		KLHL13	0.0110276	0.166279
TCGA-STAD	CSMD1	0.342551	0.901753	IPS	-0.465274	+		KLHL15	0.00808283	0.166279
TCGA-STAD	FAT1	0.341782	0.480122	TMEscoreA	0.466251	+		KLHL3	0.00808283	0.166279
TCGA-STAD	CDH1	0.341363	0.901753	IPS	0.466783	+		KRT13	0.0110276	0.166279
DYNC2H1	0.460628	0.33665	0.483853	0.315287	29	0.0828571		LARGE	0.0101925	0.166279
TCGA-STAD	ADGRV1	0.335772	0.594317	Immune_checkpoint	0.473955	+		LARP7	0.00897428	0.166279
TCGA-STAD	TNXB	0.334784	0.559027	Pan-F-TBRs	-0.475235	+		LGR5	0.0110276	0.166279
TCGA-STAD	ABCA13	0.333837	0.901753	IPS	0.476466	+		LMF2	0.00808283	0.166279
TCGA-STAD	VCAN	0.332588	0.901753	IPS	-0.478093	+		LPO	0.0108089	0.166279
TCGA-STAD	ATP10A	0.330707	0.901753	IPS	-0.480556	+		LRRC41	0.00897428	0.166279
TCGA-STAD	PKHD1L1	0.329903	0.641679	GEPs	0.481614	+		LRRC46	0.00808283	0.166279
TCGA-STAD	BIRC6	0.329818	0.641679	GEPs	0.481726	+		LRRC48	0.00808283	0.166279
TCGA-STAD	VPS13D	0.328955	0.4658	TMEscoreA	0.482864	+		LRRC6	0.0108089	0.166279
TCGA-STAD	MUC5B	0.328501	0.58732	Immune_checkpoint	0.483463	+		LRRC8E	0.0101925	0.166279
TCGA-STAD	CMYA5	0.328142	0.553153	Pan-F-TBRs	-0.483939	+		LRRN1	0.0110276	0.166279
TCGA-STAD	COL6A3	0.3279	0.553153	Pan-F-TBRs	-0.484258	+		LRRN4	0.0101925	0.166279
TCGA-STAD	RYR2	0.327765	0.553153	Pan-F-TBRs	-0.484438	+		LRRTM1	0.0101925	0.166279
TCGA-STAD	MUC16	0.327746	0.4658	TMEscoreA	0.484462	+		LTBP2	0.00897428	0.166279
TCGA-STAD	CNTN6	0.327518	0.553153	Pan-F-TBRs	-0.484765	+		LY6D	0.00808283	0.166279
TCGA-STAD	TENM1	0.327481	0.553153	Pan-F-TBRs	-0.484814	+		MAP2K1	0.0108089	0.166279
[truncated: 543 more rows]

[truncated: 5 more sheets: S10, S11, S12, S13, S14]
